# Supplementary material for: Integrating leiomyoma genetics, epigenomics, and single-cell transcriptomics reveals causal genetic variants, genes, and cell types
Source: Nat Commun. 2024 Feb 7;15:1169. doi: 10.1038/s41467-024-45382-0 (PMC10850163; doi:10.1038/s41467-024-45382-0)
Supplement: Supplementary file 4 — Supplementary Data 1 [file 41467_2024_45382_MOESM4_ESM.xlsx]

## Sheet: UF GWAS Referred Genes
Chr	Gene symbol	GWAS_referenced_paper	Lead_SNPs
1	C1QA	Rafnar et al.	(rs10917151)
1	C1QB	Rafnar et al.	(rs10917151)
1	C1QC	Rafnar et al.	(rs10917151)
1	CDC42	Rafnar et al/Gallagher et al./Valimaki et al.	(rs10917151)/(rs7412010)/(rs2235529)
1	EPHA8	Rafnar et al.	(rs10917151)
1	EPHB2	Rafnar et al.	(rs10917151)
1	HTR1D	Rafnar et al.	(rs10917151)
1	KDM1A	Rafnar et al.	(rs10917151)
1	LUZP1	Rafnar et al.	(rs10917151)
1	MIR3115	Rafnar et al.	(rs10917151)
1	MIR4418	Rafnar et al.	(rs10917151)
1	MIR4419A	Rafnar et al.	(rs10917151)
1	MIR4684	Rafnar et al.	(rs10917151)
1	MIR6127	Rafnar et al.	(rs10917151)
1	RAP1GAP	Rafnar et al.	(rs10917151)
1	USP48	Rafnar et al.	(rs10917151)
1	WNT4	Rafnar et al/Gallagher et al./Valimaki et al.	(rs10917151)/(rs7412010)/(rs2235529)
1	ZBTB40	Rafnar et al.	(rs10917151)
2	BABAM2	Gallagher et al.	(rs55819434)
2	GREB1	Rafnar et al/Gallagher et al./Valimaki et al.	(rs148143917)(rs10929757)/(rs35417544)/(rs10929757)
2	MIR4429	Rafnar et al.	(rs148143917)
2	PDIA6	Rafnar et al.	(rs148143917)
3	NEK10	Rafnar et al.	(rs479404)
3	TERC	Gallagher et al./Valimaki et al.	(rs35446936)/(rs10936600)
4	LNX1	Gallagher et al.	(rs62323682)
4	PDGFRA	Gallagher et al.	(rs62323682)
4	NA	Valimaki et al.	(rs62323680)
4	PDLIM5	Gallagher et al.	(rs4699299)
4	SCFD2	Rafnar et al.	(rs765333492)
4	SULT1B1	Rafnar et al/Gallagher et al./Valimaki et al.	(rs2202282)/(rs12640488)/(rs2202282)
4	SULT1E1	Rafnar et al./ Valimaki et al.	(rs2202282)/ (rs2202282)
5	TERT	Rafnar et al./Gallagher et al./Valimaki et al.	(rs10069690)/(rs72709458)/(rs72709458)
5	UIMC1	Gallagher et al./Valimaki et al.	(rs2456181)/ (rs2456181)
5	ZNF346	Gallagher et al./Valimaki et al.	(rs2456181)/ (rs2456181)
6	ARMT1	Rafnar et al.	(rs58415480)
6	CCDC170	Rafnar et al.	(rs58415480)
6	ESR1	Rafnar et al./Gallagher et al./Valimaki et al.	(rs58415480)/(rs58415480)/(rs58415480)
6	MYCT1	Rafnar et al.	(rs58415480)
6	RMND1	Rafnar et al.	(rs58415480)
6	SYNE1	Rafnar et al./Gallagher et al.	(rs58415480)/(rs58415480)
6	VIP	Rafnar et al.	(rs58415480)
6	GRM4	Gallagher et al.	(rs116251328)
6	HMGA1	Gallagher et al.	(rs116251328)
7	WNT2	Gallagher et al.	(rs2270206)
9	DMRT1	Rafnar et al./Valimaki et al.	(rs7030354)/(rs7027685)
9	DOCK8	Rafnar et al.	(rs73639400)(rs7030354)
9	KANK1	Rafnar et al./Gallagher et al.	(rs73639400)(rs7030354)/(rs10976689)
10	ARHGAP12	Gallagher et al.	(rs10508765)
10	ZEB1	Gallagher et al.	(rs10508765)
10	CFAP43	Rafnar et al.	(rs7907606)
10	CFAP58	Rafnar et al.	(rs7907606)
10	COL17A1	Rafnar et al.	(rs7907606)
10	GSTO1	Rafnar et al.	(rs7907606)
10	GSTO2	Rafnar et al.	(rs7907606)
10	ITPRIP	Rafnar et al.	(rs7907606)
10	LOC101927472	Rafnar et al.	(rs7907606)
10	MIR4482	Rafnar et al.	(rs7907606)
10	MIR609	Rafnar et al.	(rs7907606)
10	MIR936	Rafnar et al.	(rs7907606)
10	OBFC1	Rafnar et al./Cha et al./Gallagher et al./Valimaki et al.	(rs7907606)/(rs7913069)/(rs9419958)/(rs1265164)
10	SFR1	Rafnar et al.	(rs7907606)
10	SH3PXD2A	Rafnar et al.	(rs7907606)
10	SLK	Rafnar et al/Cha et al./Gallagher et al.	(rs7907606)/(rs7913069)/(rs9419958)
11	ATM	Rafnar et al./Valimaki et al.	(rs1801516)(rs1800057)/(rs141379009)
11	C11orf65	Gallagher et al.	(rs149934734)
11	KDELC2	Gallagher et al.	(rs149934734)
11	BET1L	Rafnar et al./Cha et al./Gallagher et al./ Edwards et al.	(rs11246001)/(rs2280543)/(rs547025)/ (rs2280543)
11	ODF3	Rafnar et al./Valimaki et al./Cha et al.	(rs507139)/(rs507139)/(rs2280543)
11	RIC8A	Cha et al./Gallagher et al.	(rs2280543)/(rs547025)
11	SCGB1C1	Rafnar et al./Valimaki et al.	(rs507139)/(rs507139)
11	SIRT3	Rafnar et al./Valimaki et al./Cha et al.	(rs507139)/(rs507139)/(rs2280543)
11	CCDC73	Rafnar et al.	(rs11031731)
11	DCDC1	Rafnar et al.	(rs11031731)
11	DCDC5	Rafnar et al.	(rs11031731)
11	EIF3M	Rafnar et al.	(rs11031731)
11	ELP4	Rafnar et al.	(rs11031731)
11	FSHB	Gallagher et al.	(rs11031006)
11	IMMP1L	Rafnar et al.	(rs11031731)
11	MPPED2	Rafnar et al.	(rs11031731)
11	QSER1	Rafnar et al.	(rs11031731)
11	WT1	Rafnar,Gallagher,Valimaki	(rs11031731)/(rs61889186)/(rs10835889)
11	CD44	Gallagher,Valimaki	(rs2785202)/(rs2553772)
11	PDHX	Gallagher et al.	(rs2785202)
12	PITPNM2	Gallagher et al.	(rs28583837)
12	PTPRR	Gallagher et al.	(rs11178393)
12	SLC38A2	Gallagher et al.	(rs2131371)
13	COG6	Rafnar et al.	(rs117245733)(rs7986407)
13	ELF1	Rafnar et al.	(rs117245733)
13	FOXO1	Rafnar,Gallagher, Valimaki	(rs7986407)(rs117245733)/(rs117245733)/ (7986407)
13	LHFP	Rafnar et al.	(rs7986407)
13	LINC00332	Rafnar et al.	(rs117245733)(rs7986407)
13	LINC00548	Rafnar et al.	(rs117245733)(rs7986407)
13	LINC00598	Rafnar et al.	(rs117245733)(rs7986407)
13	MIR4305	Rafnar et al.	(rs7986407)
13	MIR621	Rafnar et al.	(rs117245733)
13	MRPS31	Rafnar et al.	(rs117245733)
13	SLC25A15	Rafnar et al.	(rs117245733)
13	SUGT1P3	Rafnar et al.	(rs117245733)
13	TPTE2P5	Rafnar et al.	(rs117245733)
16	SALL1	Valimaki et al.	(rs66998222)
17	CCDC57	Eggert et al.	(rs4247357)
17	FASN	Eggert et al.	(rs4247357)
17	SLC16A3	Eggert et al.	(rs4247357)
17	SHBG	Gallagher et al.	(rs78378222)
17	TP53	Rafnar et al./Gallagher et al./Valimaki et al.	(rs78378222)/(rs78378222)/(rs78378222)
20	MCM8	Rafnar et al./Gallagher et al.	(rs16991615)/(rs16991615)
20	TRMT6	Gallagher et al.	(rs16991615)
22	ADSL	Rafnar et al.	(rs12484951)
22	ATF4	Rafnar et al.	(rs12484951)
22	CACNA1I	Rafnar et al.	(rs12484951)
22	DNAJB7	Rafnar et al.	(rs12484951)
22	ENTHD1	Rafnar et al.	(rs12484951)
22	FAM83F	Rafnar et al.	(rs12484951)
22	GRAP2	Rafnar et al.	(rs12484951)
22	LOC100130899	Rafnar et al.	(rs12484951)
22	MGAT3	Rafnar et al.	(rs12484951)
22	MIEF1	Rafnar et al.	(rs12484951)
22	RPS19BP1	Rafnar et al.	(rs12484951)
22	SGSM3	Rafnar et al.	(rs12484951)
22	SLC25A17	Rafnar et al.	(rs12484951)
22	ST13	Rafnar et al.	(rs12484951)
22	SYNGR1	Rafnar et al.	(rs12484951)
22	TAB1	Rafnar et al.	(rs12484951)
22	TNRC6B	Rafnar et al./Cha et al./Gallagher et al./ Edwards et al.	(rs12484951)/(rs12484776)/(rs4821939)/ (rs12484776)
22	XPNPEP3	Rafnar et al.	(rs12484951)
22	NA	Valimaki et al.	(rs733381)
X	NA	Valimaki et al.	(rs5930554)
X	MED12	Gallagher et al./Valimaki et al.	(rs4360450)/(rs5937008)
X	RAP2C	Gallagher et al.	(rs12392108)
22	CYTH4	Hellwege et al.	(rs739187)(rs4821628)(rs713939)(rs5995416)
12	NA	Valimaki et al.	(rs12832777)
3	NA	Valimaki et al.	(rs143835293)

## Sheet: FUMA_description
This file contains description of columns for data
######################
# Genomic risk loci defined by independent lead SNPs and maximum distance between their LD block
######################
GenomicLocus : Index of genomic rick loci.
uniqID : Unique ID of SNPs consists of chr:position:allele1:allele2 where alleles are alphabetically ordered.
rsID : rsID of the top lead SNP.
chr : chromosome of top lead SNP
pos : position of top lead SNP on hg19
p : P-value of top lead SNP (from the input file).
start : Start position of the locus
end : End position of the locus
nSNPs : Number of unique candidate SNPs in the genomic locus, including non-GWAS-tagged SNPs (which are available in the use selected reference panel).
nGWASSNPs : Number of the GWAS-tagged candidate SNPs within the genomic locus. This is a subset of "nSNPs".
nIndSigSNPs : Number of the independent significant SNPs in the genomic locus.
IndSigSNPs : rsID of independent significant SNPs in the genomic locus.
nLeadSNPs : The number of lead SNPs in the genomic locus
LeadSNPs : rsID of lead SNPs in the genomic locus
######################
Lead SNPs
######################
No : Index of lead SNPs
GenomicLocus : Index of assigned genomic locus matched with genomic risk locis . Multiple independent lead SNPs can be assigned to the same genomic locus.
uniqID : Unique ID of SNPs consists of chr:position:allele1:allele2 where alleles are alphabetically ordered.
rsID : rsID of the SNP.
chr : chromosome
pos : position on hg19
p : P-value (from the input file).
nIndSigSNPs : Number of independent significant SNPs which are in LD of the lead SNP at r2 0.1
IndSigSNPs : rsID of independent significant SNPs which are in LD of the lead SNP at r2 0.1
Function: Lead SNP functional location
######################
# IndSigSNPs.txt
# All independent significant SNPs at user defined r2
######################
No : Index of independent significant SNPs
GenomicLocus : Index of assigned genomic locus matched with "GenomicRiskLoci.txt". Multiple independent lead SNPs can be assigned to the same genomic locus.
uniqID : Unique ID of SNPs consists of chr:position:allele1:allele2 where alleles are alphabetically ordered.
rsID : rsID of the SNP.
chr : chromosome
pos : position on hg19
p : P-value (from the input file).
nSNPs : Number of SNPs which are in LD of the independent significant SNP given r2, including non-GWAS-tagged SNPs (which are extracted from the reference panel).
nGWASSNPs : Number of GWAS-tagged SNPs which are in LD of the ind. sig. SNP given r2.
######################
# Candidate snps.txt
# All SNPs in LD with any of independent significant SNPs with r2 greater or equal to the defined threshold
######################
uniqID : Unique ID of SNPs consists of chr:position:allele1:allele2 where alleles are alphabetically ordered.
rsID : rsID of SNPs as provided in the input GWAS, otherwise extracted from the specified reference panel.
chr : chromosome
pos : position on hg19
effect_allele : Effect/risk allele if it is provided in the input GWAS summary statistics file. If not, this is the alternative (minor) allele in the reference panel.
non_effect_allele : Non-effect/non-risk allele if it is provided in the input GWAS summary statistics file. If not, this is the reference (major) allele in the reference panel.
MAF : Minor allele frequency computed based on the reference panel.
gwasP : P-value provided in the input GWAS summary statistics file. Non-GWAS tagged SNPs (which do not exist in input file but are extracted from the reference panel) have "NA" instead.
or : Odds ratio provided in the input GWAS summary statistics file if available. Non-GWAS tagged SNPs (which do not exist in input file but are extracted from the reference panel) have "NA" instead.
beta : Beta provided in the input GWAS summary statistics file if available. Non-GWAS tagged SNPs (which do not exist in input file but are extracted from the reference panel) have "NA" instead.
se : Standard error provided in the input GWAS summary statistics file if available. Non-GWAS tagged SNPs (which do not exist in input file but are extracted from the reference panel) have "NA" instead.
r2 : The maximum r2 of the SNP with one of the independent significant SNP (this doesn't have to be top lead SNPs in the genomic loci).
IndSigSNP : rsID of a independent significant SNP which has the maximum r2 of the SNP.
Genomic locus : Index of the genomic risk loci matching with "GenomicRiskLoci.txt".
nearestGene : The nearest Gene of the SNP based on ANNOVAR annotations.
	Note that ANNOVAR annotates "consequence" function by prioritising the most deleterious annotation for SNPs which are locating a genomic region where multiple genes are overlapped.
	Genes are encoded in symbol, if it is available, otherwise Ensembl ID.
dist : Distance to the nearest gene. SNPs which are locating in the gene body or 1kb up- or down-stream of TSS or TES have 0.
func : Functional consequence of the SNP on the gene obtained from ANNOVAR. For exonic SNPs, detail annotation (e.g. non-synonymous, stop gain and so on) is available in ANNOVAR table (annov.txt).
CADD : CADD score which is computed based on 63 annotations. 'NA' if not available.
RDB : RegulomeDB score which is the categorical score (from 1a to 7). 1a is the highest score that the SNP has the most biological evidence to be regulatory element.
minChrState : The minimum 15-core chromatin state across 127 tissue/cell type.
commonChrState : The most common 15-core chromatin state across 127 tissue/cell types.
posMapFilt : Whether the SNP was used for positional mapping or not. 1 is used, otherwise 0. When positional mapping is not performed, all SNPs have 0.
eqtlMapFilt : Whether the SNP was used for eQTL mapping or not. 1 is used, otherwise 0. When eQTL mapping is not performed, all SNPs have 0.
ciMapFilt : Whether the SNP was used for chromatin interaction mapping or not. 1 is used, otherwise 0. When chromatin interaction mapping is not performed, all SNPs have 0.
######################
# annov.stats.txt
# Enrichment statistics for functional consequences of SNPs
######################
annot : Functional consequence of SNPs
ref.count : Number of SNPs with the corresponding annotation in the user selected reference panel
ref.prop : Proportion of SNPs with the corresponding annotation in the user selected reference panel
count : Number of candidate SNPs with the corresponding annotation
prop : Proportion of candidate SNPs with the corresponding annotation
enrichment : prop / ref.prop. When this value is >1, the annotation is enriched, otherwise depleted.
fisher.P : P-value from Fisher's exact test (two sided)
######################
# genes.txt
# The list of genes mapped by SNPs in snps.txt based on the user defined mapping parameters.
# Columns with posMap, eqtlMap or ciMap in the parentheses are only available when positional, eQTL or chromatin interaction mapping is performed, respectively.
######################
ensg : ENSG ID
symbol : Gene Symbol
chr : chromosome
start : Starting position of the gene
end : Ending position of the gene
strand : Strand of the gene
type : Gene biotype from Ensembl
entrezID : entrez ID (if available)
HUGO : HUGO (HGNC) gene symbol
pLI : pLI score from ExAC database. The probability of being loss-of-function intolerant. The higher the score is, the more intolerant to loss-of-function mutations the gene is.
ncRVIS : Non-coding residual variation intolerance score. The higher the score is, the more intolerant to non-coding variation the gene is.
posMapSNPs (posMap): Number of SNPs mapped to gene based on positional mapping (after functional filtering if parameters are given).
posMapMaxCADD (posMap): The maximum CADD score of mapped SNPs by positional mapping.
eqtlMapSNPs (eqtlMap): Number of SNPs mapped to the gene based on eQTL mapping.
eqtlMapminP (eqtlMap): The minimum eQTL P-value of mapped SNPs.
eqtlMapminQ (eqtlMap): The minimum eQTL FDR of mapped SNPs.
eqtlMapts (eqtlMap): Tissue types of mapped eQTL SNPs.
eqtlDirection (eqtlMap): Consequential direction of mapped eQTL SNPs after aligning risk increasing alleles in GWAS and tested alleles in eQTL data source.
ciMap (ciMap): "Yes" if the gene is mapped by chromatin interaction mapping, "No" otherwise.
ciMapts (ciMap): Tissue/cell types of mapped chromatin interactions.
minGwasP : The minimum P-value of mapped SNPs.
IndSigSNPs : rsID of the independent significant SNPs that are in LD with the mapped SNPs.
GenomicLocus : Index of genomic loci where mapped SNPs are from. Multiple loci can be assigned with ":" delimiter.
######################
# gwascatalog.txt
# List of SNPs reported in GWAScatalog that are in snps.txt.
######################
Genomic locus : Index of the locus.
IndSigSNP : One of the independent significant SNPs that are in LD with the SNP.
chr : chromosome
bp : position on hg19
snp : rsID of reported SNP in GWAS catalog
PMID : PubMed ID
Trait : The trait reported in GWAScatalog
FirthAuth : First author reported in GWAScatalog
Date : Date added in GWAScatalog
P-value : Reported P-value
Journal : Abbreviated journal name
Link : PubMed URL
Study : Title of paper
Trait : Disease or trait examined in study
InitialN : Sample size and ancestry description for stage 1 of GWAS (summing across multiple Stage 1 populations, if applicable)
ReplicationN : Sample size and ancestry description for subsequent replication(s) (summing across multiple populations, if applicable)
Region : Cytogenetic region associated with rs number
ReportedGene : Gene(s) reported by author
MappendGene : Gene(s) mapped to the strongest SNP. If the SNP is located within a gene, that gene is listed. If the SNP is intergenic, the upstream and downstream genes are listed, separated by a hyphen.
UpGene : Entrez Gene ID for nearest upstream gene to rs number, if not within gene
DownGene : Entrez Gene ID for nearest downstream gene to rs number, if not within gene
SNP_Gene_ID : Entrez Gene ID, if rs number within gene; multiple genes denotes overlapping transcripts
UpGeneDist : distance in kb for nearest upstream gene to rs number, if not within gene
DownGeneDist : distance in kb for nearest downstream gene to rs number, if not within gene
Strongest : SNP(s) most strongly associated with trait + risk allele (? for unknown risk allele). May also refer to a haplotype.
SNPs : Strongest SNP; if a haplotype it may include more than one rs number (multiple SNPs comprising the haplotype)
merged : denotes whether the SNP has been merged into a subsequent rs record (0 = no; 1 = yes;)
SNP_ID_cur : current rs number (will differ from strongest SNP when merged = 1)
Content : SNP functional class
intergenic : denotes whether SNP is in intergenic region (0 = no; 1 = yes)
RistAF : Reported risk/effect allele frequency associated with strongest SNP in controls (if not available among all controls, among the control group with the largest sample size). If the associated locus is a haplotype the haplotype frequency will be extracted.
P : Reported p-value for strongest SNP risk allele (linked to dbGaP Association Browser). Note that p-values are rounded to 1 significant digit (for example, a published p-value of 4.8 x 10-7 is rounded to 5 x 10-7).	Note that this column does not represent SNPs that are mapped to the gene.
Pmlog : -log(p-value)	The actual mapped SNPs are available in gene_snps.txt file.
Ptext : Information describing context of p-value (e.g. females, smokers).
OrBeta : Reported odds ratio or beta-coefficient associated with strongest SNP risk allele. Note that if an OR <1 is reported this is inverted, along with the reported allele, so that all ORs included in the Catalog are >1. Appropriate unit and increase/decrease are included for beta coefficients.
95CI : Reported 95% confidence interval associated with strongest SNP risk allele, along with unit in the case of beta-coefficients. If 95% CIs are not published, we estimate these using the standard error, where available.
Platform : Genotyping platform manufacturer used in Stage 1; also includes notation of pooled DNA study design or imputation of SNPs, where applicable
CNV : Study of copy number variation (yes/no)
######################
######################
# MAGMA outputs
######################
MAGMA gene analysis and gene-set analysis were performed with MAGMA v1.06.
From FUMA v1.3.4, MAGMA was updated to v1.07.
This does not change the principles of the analyses but file format and the extension of the outputs for
gene-set and gene-property were updated. Please refer to the MAGMA tutorial for details.
The MAGMA output from FUMA is based on summary statistics.
When genotype data is available, we recommend to re-run MAGMA locally with genotype data.
1. Gene analysis
SNPs are mapped to the protein coding genes with user selected window size (with unique ensembl ID).
All parameters were set as default (SNP-wise (mean) model for gene test).
magma.genes.out: output of gene analysis containing gene P-value
magma.genes.raw: output of gene analysis which is used for gene-set analysis
2. Gene-set analysis
Gene sets were obtained from MsigDB v5.2. Total 10894 gene sets (Curated gene sets: 4728, GO terms:6166) were tested.
From FUMA v1.3.1, gene sets were updated for MsigDB v6.1. Total 10655 gene sets (Curated gene sets: 4738, GO terms: 5917) were tested.
From FUMA v1.3.4, gene sets were updated for MsigDB v6.2. Total 10678 gene sets (Curated gene sets: 4761, GO terms: 5917) were tested.
From FUMA v1.3.5d, gene sets were updated for MsigDB v7.0. Total 15496 gene sets (Curated gene sets: 5500, GO terms: 9996) were tested.	Please refer the online tutorial for details
Curated gene sets consists of 9 data resources including KEGG, Reactome and BioCarta (http://software.broadinstitute.org/gsea/msigdb/collection_details.jsp#C2 for details).
GO terms consists of three categories, biological processes (bp), cellular components (cc) and molecular functions (mf).	NA if signed effect is not provided in the input file.
All parameters were set as default (competitive test).	SNPs which are not in the input GWAS but included from reference panel are also encoded as "NA".
magma.sets.out: output of gene-set analysis containing P-value per gene set
magma.setgenes.out: output of gene-set analysis containing all genes in each significant gene sets. This file is only available when there is significant gene sets after Bonferroni correction.	+ when the risk increasing allele increase the expression of the gene, "-" when the risk increasing allele decrease the expression of the gene.
3. Tissue expression analysis	NA if risk increasing allele is not defined.
Gene expression data sets were obtained from one of the following, GTEx v6, v7, v8 and BrainSpan.	Please refer the tutorial on the FUMA website for details.
MAGMA gene-property test was performed for average gene-expression per category (e.g. tissue type or developmental stage) conditioning on average expression across all categories (one-side).
This tests positive relationship between gene expression in a specific category and genetic associations.
magma_exp_xxx.gcov.out: output of user selected data sets.
Please refer to the manual of MAGMA from https://ctg.cncr.nl/software/magma for more details.

## Sheet: Lead_SNPs
No	GenomicLocus	uniqID	Other_study	rsID	chr	Function	pos_hg19	p	nIndSigSNPs	IndSigSNPs
1	1	1:22450487:C:T	Valimaki,gallagher*	rs2235529	1	intronic	22450487	7.388e-21	13	rs2235529;rs12404660;rs10799737;rs7519889;rs12410251;rs3971300;rs72478520;rs7521902;rs2092315;rs41307810;rs2473290;rs10917130;rs3765350
2	2	1:172167002:C:T		rs59760198	1	intronic	172167002	2.763e-08	1	rs59760198
3	3	2:11702661:A:C	Valimaki,Gallagher*	rs10929757	2	exonic	11702661	1.187e-12	15	rs10929757;rs6432220;rs13028479;rs4668732;rs7570979;rs1529868;rs10929759;rs11679605;rs16857668;rs10929753;rs10929754;rs12994384;rs974163;rs4669748;rs6728828
4	4	3:169482335:C:T	Gallagher*	rs2293607	3	ncRNA_exonic	169482335	4.061e-08	1	rs2293607
5	5	4:54500538:A:G	Gallagher*	rs4864806	4	intronic	54500538	5.947e-14	6	rs4864806;rs62323678;rs66604018;rs67751869;rs62325482;rs55732414
6	6	4:70600738:A:G	Gallagher	rs12640488	4	intronic	70600738	3.826e-10	2	rs12640488;rs4694227
7	7	5:1283755:C:T	Gallagher,Valimaki	rs72709458	5	intronic	1283755	6.072e-15	13	rs72709458;rs4449583;rs7705526;rs2736100;rs2736099;rs2853676;rs56023411;rs2853672;rs7712562;rs11742908;rs10069690;rs2242652;rs7713218
8	7	5:1287194:A:G		rs2853677	5	intronic	1287194	2.551e-08	10	rs2853677;rs2736099;rs2853676;rs56023411;rs2853672;rs7712562;rs7713218;rs4449583;rs7705526;rs2736100
9	8	6:152562271:C:G	Rafnar,valimaki,gallagher	rs58415480	6	intronic	152562271	3.648e-32	18	rs58415480;rs633891;rs6904757;rs13211170;rs584336;rs7742927;rs13206045;rs13196107;rs9371587;rs35569312;rs4870098;rs13211693;rs13216059;rs1408462;rs6557208;rs7741405;rs12110523;rs9479275
10	8	6:152567047:C:T		rs6901631	6	intronic	152567047	3.892e-11	9	rs6901631;rs75730028;rs633891;rs6904757;rs73781102;rs7768921;rs4870084;rs6557208;rs9479275
11	8	6:152592680:G:T		rs75510204	6	intronic	152592680	2.065e-08	1	rs75510204
12	8	6:152880372:A:G		rs148780923	6	intronic	152880372	4.131e-08	1	rs148780923
13	9	9:674217:C:G		rs138821078	9	ncRNA_exonic	674217	2.434e-08	3	rs138821078;rs10975803;rs10976044
14	9	9:680714:A:G		rs10815466	9	ncRNA_intronic	680714	5.634e-13	5	rs10815466;rs10976044;rs10739107;rs4740851;rs10975803
15	9	9:805074:C:G	Gallagher*	rs1812266	9	intergenic	805074	9.004e-13	7	rs1812266;rs34800401;rs4742423;rs114680331;rs10115078;rs10976679;rs7036783
16	9	9:827224:A:G		rs2277163	9	intergenic	827224	2.875e-08	1	rs2277163
17	10	10:105675946:C:T	Gallagher	rs9419958	10	intronic	105675946	1.204e-09	3	rs9419958;rs7907606;rs7902587
18	11	11:232855:C:T	Gallagher	rs547025	11	intronic	232855	4.776e-13	4	rs547025;rs11246035;rs532483;rs12419714
19	12	11:30226528:A:G	Gallagher	rs11031006	11	intergenic	30226528	2.908e-08	1	rs11031006
20	13	11:32365430:A:G	Rafnar,gallagher*	rs11031731	11	upstream	32365430	2.035e-21	28	rs11031731;rs2207548;rs11031736;rs7122664;rs7105538;rs56911719;rs11031751;rs28460016;rs6484574;rs12574749;rs3858445;rs2418910;rs4258351;rs2418911;rs7110547;rs11031783;rs12270749;rs12282155;rs3920533;rs11031691;rs7116279;rs11031698;rs10835881;rs11031704;rs61889171;rs12280757;rs11031724;rs11031726
21	13	11:32372772:A:G		rs11031737	11	intergenic	32372772	2.756e-11	18	rs11031737;rs7122664;rs7105538;rs56911719;rs11031751;rs6484574;rs12574749;rs10835904;rs3858445;rs2418910;rs2418911;rs7110547;rs11031783;rs12270749;rs12282155;rs7116279;rs2207548;rs932503
22	13	11:32441111:C:T		rs7114908	11	intronic	32441111	1.263e-08	10	rs7114908;rs3858445;rs4258351;rs7110547;rs3920533;rs61889171;rs7122664;rs28460016;rs6484574;rs10835904
23	14	11:35085453:G:T	Valimaki,Gallagher*	rs2553772	11	intergenic	35085453	1.198e-08	1	rs2553772
24	15	11:108315606:C:T	Gallagher	rs149934734	11	intronic	108315606	7.052e-19	8	rs149934734;rs189426461;rs79088165;rs117706999;rs78142456;rs71488291;rs111559044;rs182609357
25	15	11:108359689:C:G		rs72993806	11	intronic	108359689	7.685e-13	1	rs72993806
26	16	12:46817735:G:T	Gallagher*	rs11531206	12	ncRNA_intronic	46817735	1.371e-09	3	rs11531206;rs9669403;rs7976280
27	17	12:123518866:C:T	Gallagher*	rs641760	12	intronic	123518866	7.637e-09	5	rs641760;rs1716162;rs28372579;rs4930719;rs12820906
28	18	13:40723944:A:G	Gallagher,Rafnar	rs117245733	13	intergenic	40723944	2.521e-10	1	rs117245733
29	19	13:41178824:C:T	Gallagher	rs1986649	13	intronic	41178824	1.066e-11	10	rs1986649;rs7986407;rs9532580;rs9549260;rs9532583;rs9532585;rs2297014;rs9549296;rs9566605;rs61963209
30	20	16:51481596:A:G	Valimaki	rs66998222	16	intergenic	51481596	2.288e-08	1	rs66998222
31	21	17:7571752:G:T	Rafnar,valimaki,gallagher	rs78378222	17	UTR3	7571752	3.841e-26	7	rs78378222;rs17879377;rs35850753;rs138420351;rs143094271;rs78414518;rs41283405
32	22	20:5948227:A:G	Rafnar,gallagher	rs16991615	20	exonic	5948227	2.826e-08	1	rs16991615
33	23	22:40665225:C:T	Gallagher*	rs112251865	22	intronic	40665225	1.031e-12	2	rs112251865;rs6001872
34	24	23:14194731:C:T		rs181473301	23	intergenic	14194731	2.238e-11	1	rs181473301

## Sheet: Genomic_risk_locis
GenomicLocus	uniqID	rsID	chr	rsID_pos_hg19	rsID_pos_hg38	p	start_hg19	end_hg19	start_hg38	end_38	SNPs_start	SNPs_end	nSNPs	nGWASSNPs	nIndSigSNPs	IndSigSNPs	nLeadSNPs	LeadSNPs
1	1:22450487:C:T	rs2235529	1	22450487	22123994	7.388e-21	22347396	22511594	22020903	22185101	rs12407439	rs12119429	63	61	13	rs2235529;rs12404660;rs10799737;rs7519889;rs12410251;rs3971300;rs72478520;rs7521902;rs2092315;rs41307810;rs2473290;rs10917130;rs3765350	1	rs2235529
2	1:172167002:C:T	rs59760198	1	172167002	172197862	2.763e-08	172166548	172184793	172197408	172215653	rs10911257	rs511206	3	3	1	rs59760198	1	rs59760198
3	2:11702661:A:C	rs10929757	2	11702661	11562535	1.187e-12	11662178	11736037	11522052	11595911	rs4669743	rs11679686	93	85	15	rs10929757;rs6432220;rs13028479;rs4668732;rs7570979;rs1529868;rs10929759;rs11679605;rs16857668;rs10929753;rs10929754;rs12994384;rs974163;rs4669748;rs6728828	1	rs10929757
4	3:169482335:C:T	rs2293607	3	169482335	169764547	4.061e-08	169476991	169528523	169759204	169810735	rs146997182	rs9831661	37	35	1	rs2293607	1	rs2293607
5	4:54500538:A:G	rs4864806	4	54500538	53634371	5.947e-14	54460856	54581990	53594689	53715823	rs55731250	rs66529708	25	25	6	rs4864806;rs62323678;rs66604018;rs67751869;rs62325482;rs55732414	1	rs4864806
6	4:70600738:A:G	rs12640488	4	70600738	69735020	3.826e-10	70524658	70639497	69658940	69773779	rs4694227	rs4280806	46	45	2	rs12640488;rs4694227	1	rs12640488
7	5:1283755:C:T	rs72709458	5	1283755	1283640	6.072e-15	1270983	1297918	1270868	1297803	rs11742908	rs7449190	21	20	14	rs72709458;rs4449583;rs7705526;rs2736100;rs2736099;rs2853676;rs56023411;rs2853672;rs7712562;rs11742908;rs10069690;rs2242652;rs7713218;rs2853677	2	rs72709458;rs2853677
8	6:152562271:C:G	rs58415480	6	152562271	152241136	3.648e-32	152538985	152880372	152217850	152559237	rs73781102	rs148780923	87	80	25	rs58415480;rs633891;rs6904757;rs13211170;rs584336;rs7742927;rs13206045;rs13196107;rs9371587;rs35569312;rs4870098;rs13211693;rs13216059;rs1408462;rs6557208;rs7741405;rs12110523;rs9479275;rs6901631;rs75730028;rs73781102;rs7768921;rs4870084;rs75510204;rs148780923	4	rs58415480;rs6901631;rs75510204;rs148780923
9	9:680714:A:G	rs10815466	9	680714	680714	5.634e-13	655962	840023	655962	840023	rs9408651	rs912064	90	86	14	rs138821078;rs10975803;rs10976044;rs10815466;rs10739107;rs4740851;rs1812266;rs34800401;rs4742423;rs114680331;rs10115078;rs10976679;rs7036783;rs2277163	4	rs138821078;rs10815466;rs1812266;rs2277163
10	10:105675946:C:T	rs9419958	10	105675946	103916188	1.204e-09	105631657	105694301	103871899	103934543	rs35623220	rs7902587	28	27	3	rs9419958;rs7907606;rs7902587	1	rs9419958
11	11:232855:C:T	rs547025	11	232855	232855	4.776e-13	183094	275752	183094	275752	rs568742522	rs12419714	35	33	4	rs547025;rs11246035;rs532483;rs12419714	1	rs547025
12	11:30226528:A:G	rs11031006	11	30226528	30204981	2.908e-08	30215261	30349487	30193714	30327941	rs11031002	rs10616649	22	20	1	rs11031006	1	rs11031006
13	11:32365430:A:G	rs11031731	11	32365430	32343884	2.035e-21	32294884	32507904	32273338	32486358	rs11031685	rs10835927	222	209	32	rs11031731;rs2207548;rs11031736;rs7122664;rs7105538;rs56911719;rs11031751;rs28460016;rs6484574;rs12574749;rs3858445;rs2418910;rs4258351;rs2418911;rs7110547;rs11031783;rs12270749;rs12282155;rs3920533;rs11031691;rs7116279;rs11031698;rs10835881;rs11031704;rs61889171;rs12280757;rs11031724;rs11031726;rs11031737;rs10835904;rs932503;rs7114908	3	rs11031731;rs11031737;rs7114908
14	11:35085453:G:T	rs2553772	11	35085453	35063906	1.198e-08	35072118	35098266	35050571	35076719	rs2553783	rs1425805	36	34	1	rs2553772	1	rs2553772
15	11:108315606:C:T	rs149934734	11	108315606	108444879	7.052e-19	107903818	108431166	108033092	108560439	rs36034326	rs78142456	102	97	9	rs149934734;rs189426461;rs79088165;rs117706999;rs78142456;rs71488291;rs111559044;rs182609357;rs72993806	2	rs149934734;rs72993806
16	12:46817735:G:T	rs11531206	12	46817735	46423952	1.371e-09	46727770	46858498	46333987	46464715	rs1471223	rs4077707	146	129	3	rs11531206;rs9669403;rs7976280	1	rs11531206
17	12:123518866:C:T	rs641760	12	123518866	123034319	7.637e-09	123450765	123913433	122966218	123428886	rs4148856	rs4930718	234	218	5	rs641760;rs1716162;rs28372579;rs4930719;rs12820906	1	rs641760
18	13:40723944:A:G	rs117245733	13	40723944	40149807	2.521e-10	40723944	40723944	40149807	40149807	rs117245733	rs117245733	1	1	1	rs117245733	1	rs117245733
19	13:41178824:C:T	rs1986649	13	41178824	40604687	1.066e-11	41143720	41535409	40569583	40961273	rs2721069	rs61963226	252	233	10	rs1986649;rs7986407;rs9532580;rs9549260;rs9532583;rs9532585;rs2297014;rs9549296;rs9566605;rs61963209	1	rs1986649
20	16:51481596:A:G	rs66998222	16	51481596	51447685	2.288e-08	51464612	51488129	51430701	51454218	rs11642312	rs12325192	16	14	1	rs66998222	1	rs66998222
21	17:7571752:G:T	rs78378222	17	7571752	7668434	3.841e-26	7417640	7700063	7514323	7796745	rs8753	rs138420351	16	16	7	rs78378222;rs17879377;rs35850753;rs138420351;rs143094271;rs78414518;rs41283405	1	rs78378222
22	20:5948227:A:G	rs16991615	20	5948227	5967581	2.826e-08	5948227	5948227	5967581	5967581	rs16991615	rs16991615	1	1	1	rs16991615	1	rs16991615
23	22:40665225:C:T	rs112251865	22	40665225	40269221	1.031e-12	40528220	40722745	40132216	40326741	rs1807579	rs4821943	76	65	2	rs112251865;rs6001872	1	rs112251865
24	23:14194731:C:T	rs181473301	23	14194731	14176609	2.238e-11	14194731	14194731	14176609	14176609	rs181473301	rs181473301	1	1	1	rs181473301	1	rs181473301

## Sheet: 1653_candidate_SNPs
uniqID	rsID	chr	pos	non_effect_allele	effect_allele	MAF	gwasP	se	r2	IndSigSNP	GenomicLocus	nearestGene	dist	func	CADD	RDB	minChrState	commonChrState	posMapFilt	eqtlMapFilt	ciMapFilt
1:22505609:A:G	rs6695779	1	22505609	G	A	0.2644	3.72e-07	0.011	0.800293	rs2092315	1	WNT4	35146	intergenic	2.571	5	5	15	0	1	0
11:32308979:C:T	rs11823078	11	32308979	C	T	0.1491	1.458e-12	0.0137	0.800411	rs7116279	13	RP1-65P5.1	0	ncRNA_intronic	11.68	6	9	15	0	0	0
9:802228:A:T	rs7027685	9	802228	T	A	0.4076	1.13e-12	0.0103	0.800715	rs34800401	9	DMRT1	39461	intergenic	1.868	4	2	15	0	0	1
11:108072728:A:C	rs73006226	11	108072728	C	A	0.1431	2.053e-11	0.0153	0.800804	rs72993806	15	NPAT	0	intronic	3.243	7	4	5	1	1	1
12:46826679:T:TCTC	rs150492733	12	46826679	TCTC	T	0.3211	NA	NA	0.80241	rs11531206	16	RP11-96H19.1	0	ncRNA_intronic	0.314	NA	5	15	0	1	0
2:11734814:T:TTTG	rs111264548	2	11734814	TTTG	T	0.4861	NA	NA	0.802588	rs10929759	3	GREB1	0	intronic	1.518	NA	4	15	1	0	0
2:11729606:A:G	rs2358039	2	11729606	G	A	0.3499	5.115e-09	0.0107	0.802759	rs16857668	3	GREB1	0	intronic	4.032	NA	4	15	1	1	0
13:41178521:C:CTT	13:41178521:C:CTT	13	41178521	C	CTT	0.2435	NA	NA	0.803543	rs1986649	19	FOXO1	0	intronic	0.072	NA	5	5	1	0	0
13:41178521:C:CT	13:41178521:C:CT	13	41178521	C	CT	0.07753	NA	NA	0.803543	rs1986649	19	FOXO1	0	NA	0.389	NA	5	5	1	0	0
12:123658922:A:ATT	rs55827423	12	123658922	ATT	A	0.2416	NA	NA	0.806644	rs641760	17	MPHOSPH9	0	intronic	2.075	NA	4	5	1	1	0
11:107983096:C:T	rs61913672	11	107983096	C	T	0.162	1.618e-11	0.0141	0.808477	rs72993806	15	RP11-144G7.2	0	ncRNA_intronic	7.49	5	4	5	1	1	0
1:22507980:C:T	rs3971296	1	22507980	C	T	0.2624	0.02044	0.0186	0.808778	rs2092315	1	WNT4	37517	intergenic	2.318	NA	5	14	0	1	0
2:11735135:A:T	rs11686429	2	11735135	T	A	0.4871	0.002094	0.0173	0.809196	rs10929759	3	GREB1	0	intronic	1.13	6	4	15	1	1	0
11:32389233:A:AAGTC	rs78030496	11	32389233	AAGTC	A	0.2386	NA	NA	0.80987	rs7105538	13	WT1	20087	intergenic	1.713	NA	9	15	0	0	0
11:32389256:C:T	rs76942654	11	32389256	C	T	0.2386	0.002073	0.0229	0.80987	rs7105538	13	WT1	20064	intergenic	8.167	7	9	15	0	0	0
1:22506437:A:G	rs12023766	1	22506437	G	A	0.2644	3.463e-07	0.011	0.81006	rs2092315	1	WNT4	35974	intergenic	4.515	7	5	14	0	1	0
12:46729407:A:G	rs2408507	12	46729407	G	A	0.3549	8.036e-08	0.0102	0.810992	rs7976280	16	SLC38A2	22564	intergenic	0.529	6	5	15	0	1	0
12:46736023:C:T	rs1079780	12	46736023	C	T	0.3549	7.419e-08	0.0102	0.810992	rs7976280	16	SLC38A2	15948	intergenic	1.459	6	5	15	0	1	0
12:46736646:A:G	rs12816358	12	46736646	G	A	0.3549	7.177e-08	0.0102	0.810992	rs7976280	16	SLC38A2	15325	intergenic	2.874	4	2	15	0	1	1
12:46758494:A:G	rs2307061	12	46758494	G	A	0.3549	3.587e-08	0.0101	0.810992	rs7976280	16	SLC38A2	0	intronic	4.827	NA	1	4	1	1	0
2:11688417:C:CAT	rs34558240	2	11688417	CAT	C	0.2843	NA	NA	0.812087	rs974163	3	GREB1	0	intronic	1.546	NA	2	14	1	0	0
9:813821:C:T	rs6477254	9	813821	C	T	0.4771	1.81e-06	0.01	0.812264	rs7036783	9	DMRT1	27868	intergenic	1.353	7	14	15	0	0	0
9:813854:A:G	rs7031923	9	813854	G	A	0.4771	1.606e-06	0.01	0.812264	rs7036783	9	DMRT1	27835	intergenic	2.6	6	14	15	0	0	0
11:108427341:A:C	rs78208897	11	108427341	C	A	0.1203	0.001225	0.0161	0.812604	rs79088165	15	EXPH5	0	intronic	2.923	6	5	15	1	1	0
11:32429503:C:T	rs11031769	11	32429503	C	T	0.2346	4.86e-09	0.0121	0.81294	rs3858445	13	WT1	0	intronic	2.824	7	5	14	1	1	1
12:46808905:C:CT	rs557836513	12	46808905	CT	C	0.3797	NA	NA	0.81347	rs7976280	16	RP11-96H19.1	0	ncRNA_intronic	2.436	NA	5	15	0	1	0
11:32426704:C:T	rs10767935	11	32426704	C	T	0.2346	4.548e-09	0.0121	0.813584	rs3858445	13	WT1	0	intronic	0.333	5	4	14	1	1	0
11:32431945:C:T	rs10835905	11	32431945	C	T	0.2346	5.101e-09	0.0121	0.813584	rs3858445	13	WT1	0	intronic	3.411	6	5	14	1	1	0
1:22507901:C:T	rs2092316	1	22507901	C	T	0.2634	1.481e-07	0.0111	0.814314	rs2092315	1	WNT4	37438	intergenic	4.94	6	5	14	0	1	0
5:1297258:C:T	rs6554754	5	1297258	C	T	0.1402	6.115e-10	0.016	0.814381	rs7712562	7	TERT	2073	intergenic	0.503	6	5	14	1	1	0
12:46751454:C:T	rs7960147	12	46751454	C	T	0.3539	4.785e-08	0.0101	0.814837	rs7976280	16	SLC38A2	517	downstream	3.407	4	4	5	1	1	1
12:46755112:A:T	rs7961994	12	46755112	T	A	0.3539	4.496e-08	0.0101	0.814837	rs7976280	16	SLC38A2	0	intronic	0.151	5	3	4	1	1	0
12:46759017:A:T	rs7968173	12	46759017	T	A	0.3539	3.546e-08	0.0101	0.814837	rs7976280	16	SLC38A2	0	exonic	8.117	4	1	4	1	1	1
12:46759136:C:T	rs7968283	12	46759136	C	T	0.3539	3.465e-08	0.0101	0.814837	rs7976280	16	SLC38A2	0	intronic	11.4	3a	1	4	1	1	1
12:46760557:C:CTAA	rs3832874	12	46760557	CTAA	C	0.3539	NA	NA	0.814837	rs7976280	16	SLC38A2	0	intronic	9.872	NA	1	6	1	1	0
12:46761127:A:G	rs10880959	12	46761127	G	A	0.3539	4.036e-08	0.0101	0.814837	rs7976280	16	SLC38A2	0	intronic	11.3	4	1	6	1	1	0
12:46761829:G:T	rs10880960	12	46761829	G	T	0.3539	3.624e-08	0.0101	0.814837	rs7976280	16	SLC38A2	0	intronic	2.309	3a	2	3	1	1	0
11:30339461:A:G	rs7929660	11	30339461	G	A	0.162	4.373e-08	0.0136	0.815042	rs11031006	12	ARL14EP	5136	intergenic	4.161	7	5	15	1	1	0
9:813904:A:G	rs7044477	9	813904	G	A	0.4781	1.973e-06	0.01	0.815082	rs7036783	9	DMRT1	27785	intergenic	0.276	7	14	15	0	0	0
9:814210:A:T	rs7039253	9	814210	T	A	0.4781	1.894e-06	0.01	0.815082	rs7036783	9	DMRT1	27479	intergenic	0.735	5	14	15	0	0	0
11:108309278:G:GA	rs368478187	11	108309278	G	GA	0.1769	NA	NA	0.816019	rs72993806	15	C11orf65	0	intronic	0.46	NA	9	15	1	1	0
9:826427:C:G	rs10976818	9	826427	G	C	0.05467	1.017e-05	0.0203	0.816264	rs2277163	9	DMRT1	15262	intergenic	0.391	5	1	15	0	0	0
2:11662178:C:T	rs4669743	2	11662178	C	T	0.3002	6.091e-10	0.0112	0.817022	rs10929754	3	RNA5SP84	4548	intergenic	0.935	4	5	15	0	1	0
22:40691478:C:CA	rs5845457	22	40691478	CA	C	0.334	NA	NA	0.818166	rs6001872	23	TNRC6B	0	intronic	0.712	NA	4	5	1	0	0
11:32425798:C:G	rs10835900	11	32425798	G	C	0.2336	3.827e-09	0.0121	0.818368	rs3858445	13	WT1	0	intronic	0.276	7	5	14	1	1	0
11:32426953:C:G	rs10835901	11	32426953	G	C	0.2336	4.406e-09	0.0121	0.818368	rs3858445	13	WT1	0	intronic	1.544	4	4	14	1	1	0
11:32428005:A:G	rs3858440	11	32428005	G	A	0.2336	4.329e-09	0.0121	0.818368	rs3858445	13	WT1	0	intronic	1.954	NA	5	14	1	1	0
11:32428032:A:C	rs3858441	11	32428032	C	A	0.2336	4.559e-09	0.0121	0.818368	rs3858445	13	WT1	0	intronic	2.234	NA	5	14	1	1	0
11:32428164:C:T	rs3858442	11	32428164	C	T	0.2336	5.167e-09	0.0121	0.818368	rs3858445	13	WT1	0	intronic	1.649	NA	5	14	1	1	0
11:32428545:C:T	rs3858443	11	32428545	C	T	0.2336	4.599e-09	0.0121	0.818368	rs3858445	13	WT1	0	intronic	2.185	NA	5	14	1	1	0
11:32428978:A:G	rs7938016	11	32428978	G	A	0.2336	4.684e-09	0.0121	0.818368	rs3858445	13	WT1	0	intronic	6.277	6	5	14	1	1	0
11:32429259:C:T	rs16923242	11	32429259	C	T	0.2336	4.88e-09	0.0121	0.818368	rs3858445	13	WT1	0	intronic	5.189	5	5	14	1	1	1
11:32429666:A:G	rs11031770	11	32429666	G	A	0.2336	5.407e-09	0.0121	0.818368	rs3858445	13	WT1	0	intronic	1.143	6	5	14	1	1	0
11:32430485:C:T	rs10835903	11	32430485	C	T	0.2336	5.216e-09	0.0121	0.818368	rs3858445	13	WT1	0	intronic	5.192	5	5	14	1	1	0
11:32431344:A:G	rs7125543	11	32431344	G	A	0.2336	5.019e-09	0.012	0.818368	rs3858445	13	WT1	0	intronic	8.306	6	5	14	1	1	0
11:32431574:A:G	rs7125816	11	32431574	G	A	0.2336	5.174e-09	0.0121	0.818368	rs3858445	13	WT1	0	intronic	1.977	6	5	14	1	1	0
11:32432023:A:G	rs3901671	11	32432023	G	A	0.2336	5.408e-09	0.0121	0.818368	rs3858445	13	WT1	0	intronic	2.586	NA	5	14	1	1	0
11:32433872:C:T	rs10835906	11	32433872	C	T	0.2336	5.738e-09	0.0121	0.818368	rs3858445	13	WT1	0	intronic	2.19	5	1	14	1	1	1
11:32434626:A:G	rs7108339	11	32434626	G	A	0.2336	4.992e-09	0.0122	0.818368	rs3858445	13	WT1	0	intronic	0.444	7	4	14	1	1	0
11:32360229:G:T	rs190967850	11	32360229	G	T	0.05666	3.139e-05	0.0366	0.818728	rs11031698	13	RP1-65P5.1	0	ncRNA_intronic	1.215	7	5	14	0	0	0
2:11718858:C:T	rs7578132	2	11718858	C	T	0.4801	6.439e-08	0.0102	0.819429	rs10929759	3	GREB1	0	intronic	0.596	3a	4	15	1	1	0
11:32453149:A:AT	rs111367482	11	32453149	AT	A	0.3757	NA	NA	0.819783	rs7110547	13	WT1	0	intronic	0.801	NA	1	13	1	0	0
9:802325:C:T	rs7031713	9	802325	C	T	0.4881	2.091e-08	0.01	0.82016	rs7036783	9	DMRT1	39364	intergenic	14.6	4	2	15	0	0	1
11:30242287:C:T	rs74485684	11	30242287	C	T	0.161	7.009e-08	0.0137	0.820987	rs11031006	12	FSHB	10275	intergenic	7.258	6	14	15	0	1	0
11:30307989:A:G	rs75525300	11	30307989	G	A	0.161	6.395e-08	0.0136	0.820987	rs11031006	12	ARL14EP	36608	intergenic	8.107	5	5	15	0	1	0
11:30316822:A:G	rs12278989	11	30316822	G	A	0.161	5.652e-08	0.0136	0.820987	rs11031006	12	ARL14EP	27775	intergenic	4.855	7	7	15	0	1	0
11:30317733:G:T	rs11031040	11	30317733	G	T	0.161	5.412e-08	0.0136	0.820987	rs11031006	12	ARL14EP	26864	intergenic	5.361	7	9	15	0	1	0
11:30317839:GA:GAA	rs530171264	11	30317839	GAA	GA	0.3002	NA	NA	0.820987	rs11031006	12	ARL14EP	26758	intergenic	NA	NA	9	15	0	1	0
11:30317839:G:GAA	rs202057396	11	30317839	GAA	G	0.161	NA	NA	0.820987	rs11031006	12	ARL14EP	26758	intergenic	0.787	NA	9	15	0	1	0
11:30319259:A:G	rs12271187	11	30319259	G	A	0.161	5.6e-08	0.0136	0.820987	rs11031006	12	ARL14EP	25338	intergenic	0.444	7	9	15	0	1	0
11:30319433:A:G	rs12271300	11	30319433	G	A	0.161	5.466e-08	0.0136	0.820987	rs11031006	12	ARL14EP	25164	intergenic	12.69	7	9	15	0	1	0
11:30329175:A:G	rs10835649	11	30329175	G	A	0.161	5.329e-08	0.0136	0.820987	rs11031006	12	ARL14EP	15422	intergenic	0.524	7	14	15	0	1	0
11:30336002:A:G	rs4071563	11	30336002	G	A	0.161	4.782e-08	0.0136	0.820987	rs11031006	12	ARL14EP	8595	intergenic	0.968	7	5	15	1	1	0
11:30337523:C:T	rs11031047	11	30337523	C	T	0.161	4.34e-08	0.0136	0.820987	rs11031006	12	ARL14EP	7074	intergenic	0.041	6	7	15	1	1	0
11:30338842:A:G	rs7947350	11	30338842	G	A	0.161	4.475e-08	0.0136	0.820987	rs11031006	12	ARL14EP	5755	intergenic	0.811	2b	2	15	1	1	1
11:30342150:A:G	rs12363824	11	30342150	G	A	0.161	4.567e-08	0.0136	0.820987	rs11031006	12	ARL14EP	2447	intergenic	5.839	7	5	14	1	1	0
11:30342495:A:G	rs6484479	11	30342495	G	A	0.161	4.233e-08	0.0136	0.820987	rs11031006	12	ARL14EP	2102	intergenic	2.527	7	5	14	1	1	0
11:30343757:C:T	rs3858429	11	30343757	C	T	0.161	4.103e-08	0.0136	0.820987	rs11031006	12	ARL14EP	840	upstream	6.516	NA	1	14	1	1	0
11:30344591:C:T	rs4071558	11	30344591	C	T	0.161	3.788e-08	0.0136	0.820987	rs11031006	12	ARL14EP	6	upstream	8.951	2b	1	1	1	1	0
11:30344725:C:T	rs4071559	11	30344725	C	T	0.161	4.718e-08	0.0136	0.820987	rs11031006	12	ARL14EP	0	UTR5	8.412	4	1	1	1	1	0
11:30349487:C:CACTCTA	rs10616649	11	30349487	C	CACTCTA	0.161	0.03188	0.0981	0.820987	rs11031006	12	ARL14EP	0	intronic	2.084	NA	4	5	1	1	0
11:108413945:G:T	rs74939701	11	108413945	G	T	0.1153	0.002005	0.0161	0.821429	rs79088165	15	EXPH5	0	intronic	9.278	7	5	15	1	1	0
11:108418416:A:G	rs79788261	11	108418416	G	A	0.1153	0.001981	0.0161	0.821429	rs79088165	15	EXPH5	0	intronic	5.869	4	5	15	1	1	0
2:11734315:C:T	rs9798272	2	11734315	C	T	0.4811	5.295e-09	0.0099	0.823362	rs10929759	3	GREB1	0	intronic	3.165	5	4	15	1	1	0
2:11734880:A:G	rs12993278	2	11734880	G	A	0.4811	7.295e-09	0.01	0.823362	rs10929759	3	GREB1	0	intronic	1.659	7	4	15	1	1	0
11:32381969:A:G	rs7109881	11	32381969	G	A	0.1402	1.37e-07	0.0144	0.823761	rs7122664	13	RP1-65P5.1	17013	intergenic	2.219	7	5	14	0	1	0
9:831837:A:AAG	rs112582118	9	831837	AAG	A	0.04771	NA	NA	0.824312	rs2277163	9	DMRT1	9852	intergenic	0.998	NA	13	15	1	0	0
1:22355978:A:G	rs10917123	1	22355978	G	A	0.1988	1.03e-10	0.0119	0.824415	rs3765350	1	LINC00339	0	ncRNA_intronic	0.128	6	4	5	0	1	1
1:22357229:A:T	rs3820687	1	22357229	T	A	0.1988	1.235e-10	0.0119	0.824415	rs3765350	1	LINC00339	0	ncRNA_exonic	9.682	3a	4	5	0	1	1
12:123593382:C:T	rs7132277	12	123593382	C	T	0.1998	6.17e-08	0.0128	0.825551	rs641760	17	PITPNM2	0	intronic	3.198	5	4	5	1	1	1
6:152715554:G:GATT	rs143735924	6	152715554	GATT	G	0.1909	0.007229	0.0782	0.82627	rs13216059	8	SYNE1	0	intronic	3.496	NA	4	15	1	1	0
11:200289:A:T	rs7114102	11	200289	T	A	0.09344	3.448e-12	0.0192	0.826445	rs547025	11	BET1L	0	intronic	1.098	2b	4	5	1	1	1
12:46727770:G:T	rs1471223	12	46727770	G	T	0.3588	1.498e-07	0.0102	0.826498	rs7976280	16	SLC38A2	24201	intergenic	0.18	NA	5	15	0	1	0
12:46728668:C:T	rs1492894	12	46728668	C	T	0.3588	1.534e-07	0.0102	0.826498	rs7976280	16	SLC38A2	23303	intergenic	0.055	NA	5	15	0	1	0
12:46730600:C:T	rs2408508	12	46730600	C	T	0.3588	1.626e-07	0.0102	0.826498	rs7976280	16	SLC38A2	21371	intergenic	0.36	6	5	15	0	1	0
12:46731961:A:G	rs7132228	12	46731961	G	A	0.3588	1.547e-07	0.0102	0.826498	rs7976280	16	SLC38A2	20010	intergenic	12.34	6	5	15	0	1	0
12:46732519:C:G	rs4768115	12	46732519	G	C	0.3588	1.522e-07	0.0102	0.826498	rs7976280	16	SLC38A2	19452	intergenic	0.863	6	5	15	0	1	0
12:46733030:G:T	rs4768116	12	46733030	G	T	0.3588	1.537e-07	0.0102	0.826498	rs7976280	16	SLC38A2	18941	intergenic	0.246	5	5	15	0	1	0
12:46733392:A:G	rs4547171	12	46733392	G	A	0.3588	1.513e-07	0.0102	0.826498	rs7976280	16	SLC38A2	18579	intergenic	2.057	5	5	15	0	1	0
12:46735056:A:C	rs2169030	12	46735056	C	A	0.3588	1.541e-07	0.0102	0.826498	rs7976280	16	SLC38A2	16915	intergenic	2.359	6	5	15	0	1	0
12:46736729:C:T	rs12317787	12	46736729	C	T	0.3588	1.524e-07	0.0102	0.826498	rs7976280	16	SLC38A2	15242	intergenic	0.005	4	2	15	0	1	1
2:11735115:C:T	rs12473442	2	11735115	C	T	0.4781	0.002929	0.0171	0.826711	rs10929759	3	GREB1	0	intronic	2.099	6	4	15	1	1	0
2:11734905:A:G	rs13016186	2	11734905	G	A	0.4821	5.579e-09	0.01	0.827359	rs10929759	3	GREB1	0	intronic	1.025	6	4	15	1	1	0
2:11734909:C:G	rs13017593	2	11734909	G	C	0.4821	6.379e-09	0.01	0.827359	rs10929759	3	GREB1	0	intronic	0.702	6	4	15	1	1	0
11:32494604:C:CAAAAAAAAAAAA	rs537637779	11	32494604	CAAAAAAAAAAAA	C	0.3052	NA	NA	0.828761	rs12270749	13	WT1-AS	14288	intergenic	5.334	NA	5	15	0	0	0
11:30215261:A:T	rs11031002	11	30215261	T	A	0.1213	2.409e-07	0.015	0.828875	rs11031006	12	RP4-562D20.2	26407	intergenic	0.997	5	14	15	0	1	0
13:41270333:C:T	rs111335931	13	41270333	C	T	0.2724	0.0101	0.0249	0.829221	rs9532585	19	FOXO1	29598	intergenic	0.019	7	5	15	0	0	0
6:152764690:C:T	rs56263396	6	152764690	C	T	0.1918	1.012e-09	0.0131	0.830036	rs13216059	8	SYNE1	0	intronic	0.595	7	4	15	1	1	0
12:46751388:A:G	rs7974529	12	46751388	G	A	0.3579	1.007e-07	0.0101	0.830318	rs7976280	16	SLC38A2	583	downstream	3.512	4	5	5	1	1	1
12:46757985:C:T	rs3782904	12	46757985	C	T	0.3579	7.837e-08	0.0101	0.830318	rs7976280	16	SLC38A2	0	intronic	4.884	NA	1	4	1	1	1
2:11734335:A:C	rs9678410	2	11734335	C	A	0.4791	1.058e-08	0.0099	0.83067	rs10929759	3	GREB1	0	intronic	4.005	5	4	15	1	1	0
2:11736037:A:G	rs11679686	2	11736037	G	A	0.4791	2.074e-08	0.0099	0.83067	rs10929759	3	GREB1	0	intronic	0.136	6	4	15	1	1	0
11:32460227:C:T	rs7120686	11	32460227	C	T	0.3439	1.023e-08	0.0103	0.831258	rs7110547	13	WT1-AS	0	ncRNA_exonic	9.315	4	1	13	1	1	1
6:152588120:C:CTA	rs562646706	6	152588120	CTA	C	0.00497	NA	NA	0.83166	rs75510204	8	SYNE1	0	intronic	1.365	NA	4	5	1	0	0
9:806912:C:G	rs35469085	9	806912	G	C	0.3926	4.527e-12	0.0106	0.831943	rs34800401	9	DMRT1	34777	intergenic	7.874	2b	5	15	0	0	0
9:836356:A:T	rs7023608	9	836356	T	A	0.05368	4.02e-05	0.0205	0.832135	rs2277163	9	DMRT1	5333	intergenic	0.752	6	13	14	1	0	0
9:836994:C:T	rs7856097	9	836994	C	T	0.05368	7.07e-05	0.0205	0.832135	rs2277163	9	DMRT1	4695	intergenic	0.78	6	13	14	1	0	0
22:40639706:C:T	rs143521471	22	40639706	C	T	0.2038	1.78e-09	0.0121	0.832785	rs112251865	23	TNRC6B	0	intronic	1.836	6	2	5	1	1	1
9:801571:A:G	rs10815717	9	801571	G	A	0.3986	3.834e-12	0.0104	0.832903	rs34800401	9	DMRT1	40118	intergenic	20.3	2b	2	15	0	0	1
11:32387617:C:G	rs7101933	11	32387617	G	C	0.2833	2.275e-13	0.0115	0.833095	rs7105538	13	WT1	21703	intergenic	1.117	7	7	15	0	1	0
2:11663420:C:T	rs12466575	2	11663420	C	T	0.2982	3.032e-10	0.0112	0.833177	rs10929754	3	RNA5SP84	5790	intergenic	1.186	7	4	15	0	1	0
22:40716488:A:C	rs4470425	22	40716488	C	A	0.2913	2.657e-10	0.0107	0.83338	rs6001872	23	TNRC6B	0	intronic	0.573	6	4	4	1	1	0
22:40716622:A:G	rs12485202	22	40716622	G	A	0.2913	0.0003461	0.0184	0.83338	rs6001872	23	TNRC6B	0	intronic	0.207	5	4	4	1	1	0
11:108006182:G:T	rs4754296	11	108006182	G	T	0.162	4.598e-12	0.0141	0.834456	rs72993806	15	ACAT1	0	intronic	3.236	5	4	4	1	1	0
12:46749088:A:G	rs4768698	12	46749088	G	A	0.3588	9.333e-08	0.0101	0.834874	rs7976280	16	SLC38A2	2883	intergenic	2.923	5	5	15	1	1	0
12:46759788:A:G	rs956910	12	46759788	G	A	0.3588	6.703e-08	0.0101	0.834874	rs7976280	16	SLC38A2	0	intronic	9.694	4	1	6	1	1	1
1:22360148:C:CT	rs112239193	1	22360148	CT	C	0.2435	NA	NA	0.835206	rs2473290	1	LINC00339	2431	intergenic	0.69	NA	4	5	0	1	0
12:123641930:T:TA	rs11324033	12	123641930	T	TA	0.2366	NA	NA	0.835393	rs641760	17	MPHOSPH9	0	intronic	0.422	NA	4	5	1	1	0
12:123604053:C:T	rs7975763	12	123604053	C	T	0.2157	8.024e-07	0.0124	0.835496	rs641760	17	PITPNM2	0	intronic	1.477	7	5	5	1	1	0
11:108424470:A:T	rs17620252	11	108424470	T	A	0.1173	0.002081	0.0161	0.83618	rs79088165	15	EXPH5	0	intronic	2.4	7	4	15	1	1	1
11:108426047:A:T	rs17620352	11	108426047	T	A	0.1173	0.002063	0.0161	0.83618	rs79088165	15	EXPH5	0	intronic	1.279	7	5	15	1	1	0
6:152555112:C:T	rs2296254	6	152555112	C	T	0.2227	1.795e-09	0.0121	0.836566	rs4870084	8	SYNE1	0	intronic	4.219	5	1	4	1	0	1
6:152558111:T:TA	rs36215566	6	152558111	T	TA	0.2227	NA	NA	0.836566	rs4870084	8	SYNE1	0	intronic	9.052	NA	4	4	1	0	0
6:152672540:C:T	rs4632900	6	152672540	C	T	0.163	1.297e-11	0.0137	0.836687	rs35569312	8	SYNE1	0	intronic	2.569	5	4	5	1	0	0
6:152676785:G:T	rs9478323	6	152676785	G	T	0.163	1.766e-11	0.0137	0.836687	rs35569312	8	SYNE1	0	intronic	0.217	7	4	5	1	0	0
6:152678110:C:G	rs6906442	6	152678110	G	C	0.163	1.188e-11	0.0137	0.836687	rs35569312	8	SYNE1	0	intronic	3.592	4	4	15	1	0	1
6:152679087:A:G	rs9478325	6	152679087	G	A	0.163	1.729e-11	0.0137	0.836687	rs35569312	8	SYNE1	0	intronic	0.791	7	4	4	1	0	0
6:152679729:A:G	rs9478326	6	152679729	G	A	0.163	1.765e-11	0.0137	0.836687	rs35569312	8	SYNE1	0	intronic	5.356	6	4	5	1	0	0
11:108014422:G:T	rs116855128	11	108014422	G	T	0.0169	4.857e-16	0.0447	0.837293	rs189426461	15	ACAT1	0	UTR3	1.303	7	4	4	1	1	0
11:32355927:A:G	rs61889182	11	32355927	G	A	0.06561	5.874e-08	0.0185	0.837909	rs61889171	13	RP1-65P5.1	0	ncRNA_intronic	0.668	5	5	13	0	0	0
11:108334321:A:G	rs10890845	11	108334321	G	A	0.1779	2.956e-09	0.0135	0.839548	rs72993806	15	C11orf65	0	intronic	4.224	1f	5	15	1	1	0
9:823802:A:AAC	rs377041300	9	823802	AAC	A	0.4712	NA	NA	0.839694	rs7036783	9	DMRT1	17887	intergenic	NA	6	14	15	0	0	0
9:823806:A:AC	rs202102962	9	823806	AC	A	0.4712	NA	NA	0.839694	rs7036783	9	DMRT1	17883	intergenic	NA	NA	14	15	0	0	0
11:32425814:C:CAA	rs546859981	11	32425814	CAA	C	0.2684	NA	NA	0.839695	rs3858445	13	WT1	0	intronic	1.998	NA	5	14	1	0	0
17:7580052:C:T	rs8079544	17	7580052	C	T	0.05765	3.419e-07	0.0216	0.840109	rs17879377	21	TP53	0	intronic	0.05	4	1	5	1	1	1
11:108331453:T:TTTG	rs150930538	11	108331453	T	TTTG	0.161	NA	NA	0.840308	rs72993806	15	C11orf65	0	intronic	7.766	NA	14	15	1	1	0
11:108010101:G:T	rs61913679	11	108010101	G	T	0.161	3.045e-12	0.0142	0.84138	rs72993806	15	ACAT1	0	intronic	3.501	6	4	5	1	1	0
22:40627057:A:C	rs8135487	22	40627057	C	A	0.1889	1.344e-11	0.0134	0.841468	rs112251865	23	TNRC6B	0	intronic	0.672	5	4	5	1	1	0
9:808529:G:T	rs11794578	9	808529	G	T	0.4712	3.729e-07	0.01	0.841517	rs7036783	9	DMRT1	33160	intergenic	2.506	5	5	15	0	0	0
2:11731774:G:T	rs2358040	2	11731774	G	T	0.4761	1.249e-08	0.0099	0.842081	rs10929759	3	GREB1	0	UTR3	3.807	5	4	15	1	1	0
1:22347396:A:G	rs12407439	1	22347396	G	A	0.1551	1.8e-05	0.0243	0.845282	rs10917130	1	RP1-224A6.3	3090	intergenic	6.103	6	5	5	1	1	0
11:32360222:C:T	rs12789861	11	32360222	C	T	0.4215	3.691e-13	0.01	0.845297	rs2207548	13	RP1-65P5.1	0	ncRNA_intronic	2.844	7	5	14	0	0	0
11:32360342:A:G	rs12099181	11	32360342	G	A	0.4215	0.008082	0.0174	0.845297	rs2207548	13	RP1-65P5.1	0	ncRNA_intronic	0.67	7	5	14	0	0	0
2:11731846:C:T	rs2884374	2	11731846	C	T	0.4751	1.26e-08	0.0099	0.845561	rs10929759	3	GREB1	0	UTR3	5.624	4	4	15	1	1	0
12:123768925:G:GTTTGT	rs112587959	12	123768925	GTTTGT	G	0.2505	NA	NA	0.846415	rs28372579	17	RNA5SP375	1343	intergenic	0.666	NA	5	15	1	1	0
11:32384946:A:G	rs2418902	11	32384946	G	A	0.2555	4.595e-13	0.0117	0.846426	rs7105538	13	RP1-65P5.1	19990	intergenic	3.778	5	5	15	0	1	0
2:11664349:C:T	rs7582396	2	11664349	C	T	0.2992	4.557e-10	0.0111	0.846656	rs10929754	3	RNA5SP84	6719	intergenic	2.631	5	4	15	1	1	1
2:11667627:A:G	rs10803739	2	11667627	G	A	0.2992	2.599e-10	0.0112	0.846656	rs10929754	3	GREB1	6614	intergenic	0.367	5	4	15	1	1	0
9:837210:C:T	rs7859321	9	837210	C	T	0.05268	5.883e-05	0.0206	0.848563	rs2277163	9	DMRT1	4479	intergenic	0.01	6	13	14	1	0	0
9:837514:C:T	rs10117611	9	837514	C	T	0.05268	6.348e-05	0.0206	0.848563	rs2277163	9	DMRT1	4175	intergenic	7.506	7	13	14	1	0	0
1:22491843:A:G	rs4654785	1	22491843	G	A	0.2326	1.71e-07	0.0117	0.848584	rs7521902	1	WNT4	21380	intergenic	4.72	3a	5	15	0	1	0
12:123913433:A:G	rs4930718	12	123913433	G	A	0.2237	9.955e-08	0.0135	0.849572	rs4930719	17	RILPL2	0	intronic	0.174	NA	3	5	1	1	1
13:41248026:C:T	rs9549258	13	41248026	C	T	0.1968	8.366e-09	0.0125	0.849601	rs1986649	19	FOXO1	7291	intergenic	6.589	4	2	15	1	1	1
9:818778:C:T	rs12379383	9	818778	C	T	0.2396	8.128e-07	0.012	0.85032	rs10976679	9	DMRT1	22911	intergenic	6.179	6	7	15	0	1	0
22:40533986:C:CAAAAA	rs138252785	22	40533986	CAAAAA	C	0.1978	NA	NA	0.851376	rs112251865	23	TNRC6B	0	intronic	1.053	NA	4	5	1	0	0
9:834977:A:ATATT	rs5895863	9	834977	A	ATATT	0.05467	NA	NA	0.851809	rs2277163	9	DMRT1	6712	intergenic	1.29	NA	13	14	1	0	0
2:11692664:A:C	rs4669749	2	11692664	C	A	0.337	3.58e-08	0.0107	0.851982	rs974163	3	GREB1	0	intronic	0.703	4	3	14	1	1	0
2:11727988:C:G	rs4669752	2	11727988	G	C	0.4732	6.509e-09	0.0099	0.852657	rs10929759	3	GREB1	0	UTR3	2.56	7	4	15	1	1	0
2:11727847:A:ACACACACACACACACACAC	rs535036786	2	11727847	ACACACACACACACACACAC	A	0.4771	NA	NA	0.852893	rs10929759	3	GREB1	0	UTR3	0.628	NA	4	15	1	0	0
2:11728381:C:T	rs6746291	2	11728381	C	T	0.4751	2.484e-09	0.0099	0.852993	rs10929759	3	GREB1	0	intronic	3.79	5	4	15	1	1	0
11:32338849:A:AC	rs201886019	11	32338849	AC	A	0.05666	0.003634	0.159	0.853533	rs11031698	13	RP1-65P5.1	0	ncRNA_intronic	0.228	NA	5	14	0	0	0
11:32337087:C:T	rs61889172	11	32337087	C	T	0.1302	1.052e-19	0.0138	0.85386	rs11031731	13	RP1-65P5.1	0	ncRNA_intronic	3.444	5	5	14	0	0	0
11:32338246:C:T	rs61889173	11	32338246	C	T	0.1302	9.844e-20	0.0138	0.85386	rs11031731	13	RP1-65P5.1	0	ncRNA_intronic	6.994	6	5	14	0	0	1
11:32342023:A:G	rs11031714	11	32342023	G	A	0.1302	6.842e-20	0.0138	0.85386	rs11031731	13	RP1-65P5.1	0	ncRNA_intronic	4.679	5	5	14	0	0	0
11:32342517:A:G	rs7121219	11	32342517	G	A	0.1302	7.231e-20	0.0138	0.85386	rs11031731	13	RP1-65P5.1	0	ncRNA_intronic	1.828	7	5	14	0	0	0
11:32452925:C:G	rs10742277	11	32452925	G	C	0.3708	6.78e-09	0.0102	0.854486	rs7110547	13	WT1	0	intronic	1.222	4	1	13	1	1	0
13:41250739:A:AAGAAGAAG	rs201741043	13	41250739	AAGAAGAAG	A	0.2644	NA	NA	0.854796	rs9549260	19	FOXO1	10004	intergenic	1.272	NA	5	15	0	0	0
12:123725694:T:TG	rs371814302	12	123725694	TG	T	0.2465	NA	NA	0.855664	rs28372579	17	MPHOSPH9:C12orf65	00:00:00	intronic	0.137	6	4	5	1	1	0
12:123725699:G:GT	rs112060198	12	123725699	G	GT	0.2465	NA	NA	0.855664	rs28372579	17	MPHOSPH9:C12orf65	00:00:00	intronic	0.793	NA	4	5	1	1	0
9:684160:A:G	rs10975820	9	684160	G	A	0.1769	1.312e-12	0.0147	0.855934	rs10815466	9	KANK1:RP11-130C19.3	00:00:00	ncRNA_intronic	12.55	4	1	7	1	1	0
11:32382740:C:T	rs12224661	11	32382740	C	T	0.2535	0.0003928	0.032	0.856283	rs7105538	13	RP1-65P5.1	17784	intergenic	0.179	6	5	14	0	0	0
11:32385658:A:G	rs3858437	11	32385658	G	A	0.2535	3.84e-13	0.0117	0.856283	rs7105538	13	RP1-65P5.1	20702	intergenic	8.853	NA	5	15	0	1	0
11:32385875:G:T	rs61889189	11	32385875	G	T	0.2535	4.72e-13	0.0118	0.856283	rs7105538	13	RP1-65P5.1	20919	intergenic	2.915	7	5	15	0	1	0
11:32386071:A:AGAGGAAGAGGAAGCT	rs138910506	11	32386071	A	AGAGGAAGAGGAAGCT	0.2535	NA	NA	0.856283	rs7105538	13	RP1-65P5.1	21115	intergenic	9.579	NA	5	15	0	1	0
2:11727507:A:G	rs13394619	2	11727507	G	A	0.4722	6.962e-09	0.0099	0.856737	rs10929759	3	GREB1	0	splicing	1.243	7	4	15	1	1	0
12:123660716:G:T	rs1727311	12	123660716	G	T	0.2157	2.386e-08	0.0127	0.857454	rs28372579	17	MPHOSPH9	0	intronic	3.981	6	4	5	1	1	0
12:123660717:C:T	rs1716174	12	123660717	C	T	0.2157	2.481e-08	0.0127	0.857454	rs28372579	17	MPHOSPH9	0	intronic	2.4	NA	4	5	1	1	0
13:41264693:G:T	rs545505741	13	41264693	G	T	0.331	0.008583	0.0231	0.857975	rs9532583	19	FOXO1	23958	intergenic	0.162	NA	14	15	0	0	0
13:41264694:A:T	rs112727324	13	41264694	T	A	0.331	0.008587	0.0231	0.857975	rs9532583	19	FOXO1	23959	intergenic	0.251	6	14	15	0	0	0
1:22485179:A:AAAC	rs144302562	1	22485179	AAAC	A	0.1998	NA	NA	0.858328	rs7521902	1	WNT4	14716	intergenic	3.446	NA	5	14	0	0	0
13:41199795:T:TAA	rs201841098	13	41199795	TAA	T	0.2087	NA	NA	0.859114	rs1986649	19	FOXO1	0	intronic	0.877	NA	2	5	1	1	0
13:41199795:TA:TAA	rs536871688	13	41199795	TAA	TA	0.1481	NA	NA	0.859114	rs1986649	19	FOXO1	0	NA	NA	NA	2	5	1	0	0
11:35072118:C:T	rs2553783	11	35072118	C	T	0.4423	3.138e-07	0.01	0.859515	rs2553772	14	PDHX	29979	intergenic	4.72	NA	2	15	0	1	1
17:7574864:C:T	rs9891744	17	7574864	C	T	0.05865	3.326e-07	0.0216	0.85985	rs17879377	21	TP53	0	intronic	2.344	7	4	4	1	1	0
17:7576348:C:T	rs75732100	17	7576348	C	T	0.05865	3.362e-07	0.0216	0.85985	rs17879377	21	TP53	0	intronic	2.655	7	4	4	1	1	0
17:7578679:A:G	rs9895829	17	7578679	G	A	0.05865	3.687e-07	0.0215	0.85985	rs17879377	21	TP53	0	intronic	3.519	1f	4	4	1	1	0
13:41270438:A:G	rs56383357	13	41270438	G	A	0.1849	0.005572	0.0274	0.860392	rs2297014	19	FOXO1	29703	intergenic	0.455	6	5	15	0	1	0
11:32334541:C:T	rs61889170	11	32334541	C	T	0.1352	1.144e-17	0.0139	0.860689	rs11031731	13	RP1-65P5.1	0	ncRNA_intronic	0.838	4	1	15	0	0	1
2:11684484:A:G	rs11692588	2	11684484	G	A	0.4483	2.273e-09	0.0102	0.861614	rs10929753	3	GREB1	0	intronic	5.389	7	1	14	1	1	0
12:46806261:A:T	rs11183468	12	46806261	T	A	0.3827	5.599e-06	0.0102	0.86163	rs7976280	16	RP11-96H19.1	0	ncRNA_intronic	2.337	7	4	15	0	1	0
22:40532444:C:G	rs8136269	22	40532444	G	C	0.1958	4.485e-10	0.0123	0.862836	rs112251865	23	TNRC6B	0	intronic	0.84	7	4	5	1	1	0
22:40532484:C:T	rs8136149	22	40532484	C	T	0.1958	4.63e-10	0.0123	0.862836	rs112251865	23	TNRC6B	0	intronic	2.735	7	4	5	1	1	0
22:40534211:A:T	rs17323591	22	40534211	T	A	0.1958	4.483e-10	0.0123	0.862836	rs112251865	23	TNRC6B	0	intronic	6.923	5	4	5	1	0	1
11:35073852:C:G	rs879487	11	35073852	G	C	0.4433	2.723e-07	0.01	0.863376	rs2553772	14	PDHX	31713	intergenic	5.414	5	5	15	0	1	1
11:35074665:C:T	rs693163	11	35074665	C	T	0.4433	2.207e-07	0.01	0.863376	rs2553772	14	PDHX	32526	intergenic	1.765	NA	5	15	0	1	0
11:35074966:A:C	rs627096	11	35074966	C	A	0.4433	2.802e-07	0.01	0.863376	rs2553772	14	PDHX	32827	intergenic	1.389	NA	5	15	0	1	0
11:35077584:C:G	rs2553777	11	35077584	G	C	0.4433	3.007e-07	0.01	0.863376	rs2553772	14	PDHX	35445	intergenic	2.551	7	5	15	0	1	0
11:35078209:C:T	rs2785146	11	35078209	C	T	0.4433	1.27e-08	0.0107	0.863376	rs2553772	14	PDHX	36070	intergenic	6.24	NA	1	15	0	1	1
2:11721535:G:T	rs11674184	2	11721535	G	T	0.4423	6.951e-11	0.0102	0.863465	rs1529868	3	GREB1	0	intronic	14.54	5	4	15	1	1	0
22:40535152:A:G	rs73165039	22	40535152	G	A	0.1958	2.821e-10	0.0123	0.863714	rs112251865	23	TNRC6B	0	intronic	5.013	7	4	5	1	1	0
12:123660721:A:T	rs1716173	12	123660721	T	A	0.2237	4.787e-08	0.0124	0.863915	rs641760	17	MPHOSPH9	0	intronic	1.253	6	4	5	1	1	0
12:123908206:C:CT	rs576938058	12	123908206	C	CT	0.2117	NA	NA	0.864183	rs4930719	17	RILPL2	0	intronic	0.792	NA	4	5	1	1	0
11:108357137:A:G	rs74911261	11	108357137	G	A	0.02883	3.013e-18	0.0323	0.864331	rs149934734	15	KDELC2	0	exonic	28	6	4	5	1	1	1
6:152558623:A:T	rs6927162	6	152558623	T	A	0.4165	1.599e-11	0.01	0.864934	rs1408462	8	SYNE1	0	intronic	0.005	6	4	4	1	0	0
12:123908290:C:T	rs28376121	12	123908290	C	T	0.2207	0.006424	0.0294	0.865002	rs4930719	17	RILPL2	0	intronic	3.729	6	4	5	1	1	0
11:32394054:C:G	rs61889206	11	32394054	G	C	0.2734	0.0002792	0.0196	0.865752	rs7105538	13	WT1	15266	intergenic	0.707	7	9	15	0	0	0
13:41261019:C:T	rs9532584	13	41261019	C	T	0.1859	3.909e-09	0.0128	0.867152	rs2297014	19	FOXO1	20284	intergenic	1.004	7	14	15	0	1	0
9:827768:A:C	rs6477271	9	827768	C	A	0.05368	2.348e-05	0.0204	0.868291	rs2277163	9	DMRT1	13921	intergenic	0.675	7	7	15	0	0	0
9:827867:G:T	rs7020715	9	827867	G	T	0.05368	4.321e-05	0.0205	0.868291	rs2277163	9	DMRT1	13822	intergenic	0.342	7	14	15	0	0	0
9:827875:C:T	rs7032992	9	827875	C	T	0.05368	4.314e-05	0.0205	0.868291	rs2277163	9	DMRT1	13814	intergenic	0.235	6	14	15	0	0	0
9:828348:C:T	rs4742452	9	828348	C	T	0.05368	4.014e-05	0.0205	0.868291	rs2277163	9	DMRT1	13341	intergenic	7.497	6	14	15	0	0	0
9:828638:A:C	rs2370202	9	828638	C	A	0.05368	2.786e-05	0.0205	0.868291	rs2277163	9	DMRT1	13051	intergenic	0.202	NA	14	15	0	0	0
9:828654:C:T	rs2370203	9	828654	C	T	0.05368	2.145e-05	0.0205	0.868291	rs2277163	9	DMRT1	13035	intergenic	0.746	7	14	15	0	0	0
9:834091:C:G	rs1885926	9	834091	G	C	0.05368	2.828e-05	0.0207	0.868291	rs2277163	9	DMRT1	7598	intergenic	0.701	6	13	14	1	0	0
11:32459228:G:T	rs4140413	11	32459228	G	T	0.3479	2.648e-07	0.0103	0.868428	rs7110547	13	WT1-AS	0	ncRNA_exonic	4.904	NA	1	13	1	1	1
12:123897177:A:G	rs28569885	12	123897177	G	A	0.2167	6.376e-08	0.0134	0.868502	rs4930719	17	RILPL2	2758	intergenic	2.606	4	4	5	1	1	1
22:40530922:A:G	rs6001795	22	40530922	G	A	0.1968	3.355e-10	0.0123	0.868587	rs112251865	23	TNRC6B	0	intronic	0.948	7	4	5	1	1	0
22:40531506:A:T	rs8140695	22	40531506	T	A	0.1968	4.765e-10	0.0123	0.868587	rs112251865	23	TNRC6B	0	intronic	0.696	6	4	5	1	1	0
22:40531645:A:G	rs67465697	22	40531645	G	A	0.1968	2.641e-10	0.0123	0.868587	rs112251865	23	TNRC6B	0	intronic	1.486	6	4	5	1	1	0
22:40539200:A:G	rs6001799	22	40539200	G	A	0.1968	2.476e-10	0.0122	0.868587	rs112251865	23	TNRC6B	0	intronic	0.692	6	4	5	1	1	0
2:11725049:C:T	rs12468019	2	11725049	C	T	0.4692	4.794e-09	0.0099	0.868612	rs10929759	3	GREB1:RN7SL674P	00:00:00	ncRNA_exonic	3.208	5	4	15	1	1	1
22:40528220:C:T	rs1807579	22	40528220	C	T	0.1948	4.113e-10	0.0123	0.86864	rs112251865	23	TNRC6B	0	intronic	2.74	6	4	5	1	1	0
22:40528493:C:CGAGGCG	rs141001758	22	40528493	CGAGGCG	C	0.1948	NA	NA	0.86864	rs112251865	23	TNRC6B	0	intronic	0.354	NA	4	5	1	0	0
22:40528572:A:C	rs2413615	22	40528572	C	A	0.1948	0.002907	0.0209	0.86864	rs112251865	23	TNRC6B	0	intronic	1.565	7	4	5	1	0	0
22:40528781:A:AC	rs35425992	22	40528781	AC	A	0.1948	NA	NA	0.86864	rs112251865	23	TNRC6B	0	intronic	0.402	NA	5	5	1	0	0
22:40529415:G:T	rs6001794	22	40529415	G	T	0.1948	2.144e-10	0.0123	0.86864	rs112251865	23	TNRC6B	0	intronic	1.769	7	4	5	1	0	0
22:40533130:A:G	rs8140112	22	40533130	G	A	0.1948	5.601e-10	0.0123	0.86864	rs112251865	23	TNRC6B	0	intronic	0.374	6	4	5	1	1	0
22:40537763:T:TTTTTTG	rs149602065	22	40537763	TTTTTTG	T	0.1948	NA	NA	0.86864	rs112251865	23	TNRC6B	0	intronic	0.896	NA	4	5	1	0	0
22:40538602:C:T	rs73165040	22	40538602	C	T	0.1948	4.198e-10	0.0123	0.86864	rs112251865	23	TNRC6B	0	intronic	2.258	7	4	5	1	1	0
22:40538717:C:G	rs17323619	22	40538717	G	C	0.1948	2.31e-10	0.0123	0.86864	rs112251865	23	TNRC6B	0	intronic	0.062	7	4	5	1	0	0
11:32350347:T:TG	rs35524450	11	32350347	TG	T	0.1302	0.0458	0.1267	0.870091	rs11031731	13	RP1-65P5.1	0	ncRNA_intronic	0.76	NA	5	14	0	0	0
6:152548051:A:C	rs9479272	6	152548051	C	A	0.2286	6.955e-10	0.012	0.870572	rs4870084	8	SYNE1	0	intronic	0.34	7	4	5	1	0	0
6:152552167:A:G	rs73005444	6	152552167	G	A	0.2286	7.981e-10	0.012	0.870572	rs4870084	8	SYNE1	0	intronic	0.063	5	4	4	1	0	0
12:123658258:A:G	rs1727309	12	123658258	G	A	0.2177	2.122e-08	0.0125	0.870747	rs641760	17	MPHOSPH9	0	intronic	3.746	5	4	4	1	1	0
12:123660510:A:G	rs1727310	12	123660510	G	A	0.2177	1.982e-08	0.0125	0.870747	rs641760	17	MPHOSPH9	0	intronic	0.08	7	4	5	1	1	0
12:46807035:A:AAACT	rs112765132	12	46807035	AAACT	A	0.3052	NA	NA	0.871555	rs11531206	16	RP11-96H19.1	0	ncRNA_intronic	6.751	NA	5	15	0	1	0
11:108334127:C:T	rs10890844	11	108334127	C	T	0.173	1.141e-09	0.0136	0.871824	rs72993806	15	C11orf65	0	intronic	0.191	6	5	15	1	1	0
4:70634636:C:T	rs2331761	4	70634636	C	T	0.3827	3.208e-07	0.0101	0.871952	rs4694227	6	SULT1B1	0	intronic	2.004	7	5	15	1	1	0
12:123593485:A:T	rs7299943	12	123593485	T	A	0.2078	1.107e-07	0.0125	0.87219	rs641760	17	PITPNM2	0	intronic	5.069	1f	2	5	1	1	1
13:41335403:C:CA	rs11440084	13	41335403	C	CA	0.3211	NA	NA	0.872349	rs9532583	19	MRPS31	0	intronic	0.675	NA	4	5	1	0	0
11:35083633:C:G	rs2553773	11	35083633	G	C	0.4264	4.933e-08	0.01	0.87246	rs2553772	14	PDHX	41494	intergenic	1.535	3a	5	15	0	1	1
13:41276833:A:G	rs112420969	13	41276833	G	A	0.1849	1.528e-09	0.0129	0.8733	rs2297014	19	MIR320D1	25130	intergenic	2.031	7	5	15	0	1	0
11:32424296:A:T	rs5030241	11	32424296	T	A	0.2932	1.531e-07	0.0108	0.873731	rs10835904	13	WT1	0	intronic	2.737	7	5	14	1	1	0
12:46774771:A:G	rs7979418	12	46774771	G	A	0.3658	2.148e-08	0.0101	0.873747	rs7976280	16	RP11-96H19.1	2690	intergenic	2.649	4	5	15	1	1	0
12:123659542:C:T	rs1790123	12	123659542	C	T	0.2187	2.066e-08	0.0125	0.873989	rs28372579	17	MPHOSPH9	0	intronic	3.871	5	4	5	1	1	0
12:46763686:A:G	rs2897968	12	46763686	G	A	0.3638	1.724e-08	0.0101	0.874009	rs7976280	16	SLC38A2	0	intronic	5.995	3a	1	3	1	1	0
12:46765228:C:G	rs10880961	12	46765228	G	C	0.3638	2.293e-08	0.0101	0.874009	rs7976280	16	SLC38A2	0	intronic	19.81	2b	1	1	1	1	0
11:32394584:G:T	rs11031754	11	32394584	G	T	0.332	7.395e-13	0.0107	0.874266	rs12574749	13	WT1	14736	intergenic	1.499	6	9	15	0	1	0
22:40530923:C:T	rs8136580	22	40530923	C	T	0.1958	3.863e-10	0.0124	0.874388	rs112251865	23	TNRC6B	0	intronic	2.788	7	4	5	1	1	0
11:32315910:C:T	rs7944771	11	32315910	C	T	0.162	1.509e-14	0.0133	0.874445	rs7116279	13	RP1-65P5.1	0	ncRNA_intronic	1.614	7	5	15	0	0	0
22:40535657:A:G	rs11089973	22	40535657	G	A	0.1938	2.363e-10	0.0123	0.874493	rs112251865	23	TNRC6B	0	intronic	1.188	7	4	5	1	1	0
1:22470407:C:T	rs56318008	1	22470407	C	T	0.1352	6.468e-20	0.014	0.874547	rs2235529	1	WNT4	0	UTR5	8.542	4	1	13	1	1	0
1:22470451:C:G	rs55938609	1	22470451	G	C	0.1352	8.969e-20	0.014	0.874547	rs2235529	1	WNT4	0	UTR5	8.263	4	1	13	1	1	0
11:107925909:C:T	rs12794718	11	107925909	C	T	0.0159	1.522e-15	0.0446	0.87506	rs189426461	15	CUL5	0	intronic	2.325	7	4	4	1	0	0
12:46833605:C:T	rs4076248	12	46833605	C	T	0.3787	2.46e-06	0.0102	0.875094	rs7976280	16	RP11-96H19.1	0	ncRNA_intronic	10.61	5	2	15	0	1	0
17:7572101:C:T	rs17884306	17	7572101	C	T	0.05765	2.059e-07	0.0216	0.875389	rs17879377	21	TP53	0	UTR3	3.068	NA	2	4	1	1	0
17:7579619:G:T	rs17883323	17	7579619	G	T	0.05765	3.603e-07	0.0216	0.875389	rs17879377	21	TP53	0	intronic	2.696	NA	4	5	1	1	0
11:108016507:A:C	rs55788757	11	108016507	C	A	0.166	4.306e-12	0.0141	0.876448	rs72993806	15	ACAT1	0	intronic	0.522	7	4	4	1	1	0
11:32410002:C:T	rs5030320	11	32410002	C	T	0.329	3.037e-13	0.0107	0.876929	rs12574749	13	WT1	0	UTR3	6.825	NA	4	14	1	0	0
6:152680764:G:GGTGTGT	6:152680764:G:GGTGTGT	6	152680764	G	GGTGTGT	0.1451	NA	NA	0.877061	rs35569312	8	SYNE1	0	intronic	2.003	NA	4	5	1	0	0
11:32328064:C:T	rs7928458	11	32328064	C	T	0.1531	1.032e-15	0.0134	0.877197	rs7116279	13	RP1-65P5.1	0	ncRNA_intronic	2.143	5	5	15	0	0	0
11:32328565:C:T	rs10835883	11	32328565	C	T	0.1531	1.337e-15	0.0134	0.877197	rs7116279	13	RP1-65P5.1	0	ncRNA_intronic	4.489	6	5	15	0	0	0
11:32328926:C:T	rs10488685	11	32328926	C	T	0.1531	1.246e-15	0.0134	0.877197	rs7116279	13	RP1-65P5.1	0	ncRNA_intronic	1.293	NA	5	15	0	0	0
11:32332020:A:G	rs1022625	11	32332020	G	A	0.1531	1.149e-15	0.0134	0.877197	rs7116279	13	RP1-65P5.1	0	ncRNA_intronic	2.724	NA	5	15	0	0	0
11:32333113:A:T	rs742995	11	32333113	T	A	0.1531	7.774e-16	0.0134	0.877197	rs7116279	13	RP1-65P5.1	0	ncRNA_intronic	5.41	5	5	15	0	0	1
11:32333377:C:T	rs742994	11	32333377	C	T	0.1531	7.433e-16	0.0134	0.877197	rs7116279	13	RP1-65P5.1	0	ncRNA_intronic	16.12	NA	5	15	0	0	1
4:70596977:A:G	rs7660770	4	70596977	G	A	0.498	9.046e-10	0.01	0.877933	rs12640488	6	SULT1B1	0	intronic	2.013	7	4	15	1	1	0
11:108329325:C:T	rs11212653	11	108329325	C	T	0.17	1.232e-09	0.0136	0.87802	rs72993806	15	C11orf65	0	intronic	10.83	5	14	15	1	1	0
11:32427428:G:T	rs11031767	11	32427428	G	T	0.2922	1.687e-07	0.0108	0.878098	rs10835904	13	WT1	0	intronic	0.79	6	4	14	1	1	0
11:32427823:A:G	rs3932463	11	32427823	G	A	0.2922	1.981e-07	0.0108	0.878098	rs10835904	13	WT1	0	intronic	3.636	NA	5	14	1	1	0
13:41248037:C:T	rs966968	13	41248037	C	T	0.3032	1.636e-09	0.011	0.878278	rs9532583	19	FOXO1	7302	intergenic	0.177	3a	2	15	1	1	1
11:32392251:A:G	rs6484573	11	32392251	G	A	0.331	6.482e-13	0.0107	0.878322	rs12574749	13	WT1	17069	intergenic	4.564	7	9	15	0	1	0
11:108309656:C:G	rs12289561	11	108309656	G	C	0.172	8.377e-10	0.0137	0.878477	rs72993806	15	C11orf65	0	intronic	0.774	7	9	15	1	1	0
11:108318522:A:T	rs11501008	11	108318522	T	A	0.172	0.02992	0.037	0.878477	rs72993806	15	C11orf65	0	intronic	0.702	6	15	15	1	1	0
11:108318771:C:T	rs11212645	11	108318771	C	T	0.172	1.502e-08	0.0147	0.878477	rs72993806	15	C11orf65	0	intronic	0.775	6	15	15	1	1	0
11:108323573:C:T	rs140644572	11	108323573	C	T	0.172	0.01662	0.0227	0.878477	rs72993806	15	C11orf65	0	intronic	3.403	7	9	15	1	1	0
11:108324816:C:T	rs7131306	11	108324816	C	T	0.172	1.018e-09	0.0136	0.878477	rs72993806	15	C11orf65	0	intronic	3.886	6	9	15	1	1	0
11:108333536:C:T	rs17108024	11	108333536	C	T	0.172	1.17e-09	0.0136	0.878477	rs72993806	15	C11orf65	0	intronic	4.602	7	5	15	1	1	0
11:108336636:C:T	rs139122788	11	108336636	C	T	0.172	1.017e-09	0.0136	0.878477	rs72993806	15	C11orf65	0	intronic	3.207	7	5	15	1	1	0
11:32401036:A:C	rs7946388	11	32401036	C	A	0.2684	1.723e-13	0.0115	0.878603	rs7105538	13	WT1	8284	intergenic	1.26	7	5	15	1	1	0
12:46828918:A:G	rs7487075	12	46828918	G	A	0.3777	1.852e-06	0.0102	0.878648	rs7976280	16	RP11-96H19.1	0	ncRNA_intronic	0.184	3a	5	15	0	1	0
12:46833912:C:G	rs4076484	12	46833912	G	C	0.3777	2.124e-06	0.0102	0.878648	rs7976280	16	RP11-96H19.1	0	ncRNA_intronic	2.981	4	2	15	0	1	1
12:46836348:C:G	rs34472481	12	46836348	G	C	0.3777	2.267e-06	0.0102	0.878648	rs7976280	16	RP11-96H19.1	0	ncRNA_intronic	3.999	4	2	15	0	1	1
12:46838242:C:T	rs7308910	12	46838242	C	T	0.3777	2.003e-06	0.0102	0.878648	rs7976280	16	RP11-96H19.1	0	ncRNA_intronic	8.881	5	5	15	0	1	0
12:46843416:A:G	rs6582656	12	46843416	G	A	0.3777	2e-06	0.0102	0.878648	rs7976280	16	RP11-96H19.1	0	ncRNA_intronic	7.608	5	5	15	0	1	1
13:41272020:A:C	rs9577111	13	41272020	C	A	0.3072	3.035e-08	0.0108	0.878758	rs9532583	19	MIR320D1	29943	intergenic	1.441	2b	5	15	0	1	0
10:105631657:C:T	rs35623220	10	105631657	C	T	0.09642	4.714e-07	0.0161	0.879117	rs7902587	10	RP11-541N10.3	5474	intergenic	6.01	3a	2	5	0	1	1
10:105637026:C:T	rs34547036	10	105637026	C	T	0.09642	3.386e-07	0.0161	0.879117	rs7902587	10	RP11-541N10.3	105	downstream	4.834	6	4	5	1	1	0
16:51467402:A:G	rs55881068	16	51467402	G	A	0.2714	2.595e-07	0.0121	0.879226	rs66998222	20	RP11-437L7.1	76958	intergenic	1.074	6	5	15	0	0	0
13:41278409:C:G	rs9549266	13	41278409	G	C	0.1839	1.471e-09	0.0128	0.879506	rs2297014	19	MIR320D1	23554	intergenic	0.386	7	5	15	0	1	0
13:41279214:C:T	rs9532586	13	41279214	C	T	0.1839	1.404e-09	0.0129	0.879506	rs2297014	19	MIR320D1	22749	intergenic	0.695	6	5	15	0	1	0
13:41287942:A:G	rs111585839	13	41287942	G	A	0.1839	0.0007341	0.0219	0.879506	rs2297014	19	MIR320D1	14021	intergenic	1.218	6	4	5	0	1	0
13:41291706:A:G	rs7330618	13	41291706	G	A	0.1839	1.363e-09	0.0129	0.879506	rs2297014	19	MIR320D1	10257	intergenic	6.488	6	4	5	0	1	0
13:41295887:G:T	rs56302456	13	41295887	G	T	0.1839	1.496e-09	0.0129	0.879506	rs2297014	19	MIR320D1	6076	intergenic	3.468	7	4	5	1	1	0
13:41297404:A:T	rs4943809	13	41297404	T	A	0.1839	1.116e-09	0.013	0.879506	rs2297014	19	MIR320D1	4559	intergenic	2.869	7	4	5	1	1	0
13:41297405:A:C	rs4943810	13	41297405	C	A	0.1839	1.086e-09	0.013	0.879506	rs2297014	19	MIR320D1	4558	intergenic	0.036	7	4	5	1	1	0
13:41302147:C:G	rs9549273	13	41302147	G	C	0.1839	1.403e-09	0.0129	0.879506	rs2297014	19	MIR320D1	135	upstream	1.38	6	4	5	1	1	0
13:41302694:A:T	rs9532587	13	41302694	T	A	0.1839	1.184e-09	0.0129	0.879506	rs2297014	19	MIR320D1	682	upstream:downstream	2.655	7	4	5	1	1	0
13:41315998:G:T	rs73174811	13	41315998	G	T	0.1839	1.474e-09	0.0129	0.879506	rs2297014	19	MRPS31	0	intronic	12.13	5	4	5	1	1	0
13:41317936:C:T	rs4943811	13	41317936	C	T	0.1839	1.485e-09	0.0129	0.879506	rs2297014	19	MRPS31	0	intronic	10.09	5	4	5	1	1	0
13:41318822:A:G	rs61963351	13	41318822	G	A	0.1839	1.462e-09	0.0129	0.879506	rs2297014	19	MRPS31	0	intronic	2.96	7	4	5	1	1	0
13:41323397:C:T	rs13508	13	41323397	C	T	0.1839	0.008288	0.0859	0.879506	rs2297014	19	MRPS31	0	exonic	28	NA	4	5	1	1	1
13:41330171:G:T	rs9549281	13	41330171	G	T	0.1839	1.284e-09	0.0129	0.879506	rs2297014	19	MRPS31	0	intronic	3.606	3a	3	5	1	1	0
13:41331497:C:T	rs8002412	13	41331497	C	T	0.1839	1.294e-09	0.0129	0.879506	rs2297014	19	MRPS31	0	intronic	6.5	5	4	5	1	1	0
13:41341419:A:G	rs9549285	13	41341419	G	A	0.1839	9.307e-10	0.013	0.879506	rs2297014	19	MRPS31	0	intronic	2.238	7	4	5	1	1	0
13:41345451:C:T	rs3812891	13	41345451	C	T	0.1839	1.342e-09	0.013	0.879506	rs2297014	19	MRPS31	141	upstream	7.586	4	1	1	1	1	0
11:32395396:G:T	rs3886941	11	32395396	G	T	0.2813	0.0438	0.0246	0.879805	rs12574749	13	WT1	13924	intergenic	0.197	5	9	15	0	0	0
11:32294884:C:T	rs11031685	11	32294884	C	T	0.1362	1.079e-14	0.0146	0.879987	rs7116279	13	RP1-65P5.1	0	ncRNA_intronic	2.793	7	5	15	0	0	0
12:123665256:C:T	rs1790125	12	123665256	C	T	0.2247	3.675e-08	0.0124	0.880268	rs641760	17	MPHOSPH9	0	intronic	1.99	6	4	4	1	1	0
12:123665695:A:G	rs1727306	12	123665695	G	A	0.2247	3.433e-08	0.0123	0.880268	rs641760	17	MPHOSPH9	0	intronic	6.483	6	4	4	1	1	0
12:123666948:A:G	rs10846478	12	123666948	G	A	0.2247	3.432e-08	0.0123	0.880268	rs641760	17	MPHOSPH9	0	intronic	3.225	7	4	5	1	1	0
12:123667354:G:T	rs2851436	12	123667354	G	T	0.2247	3.252e-08	0.0123	0.880268	rs641760	17	MPHOSPH9	0	intronic	0.287	7	4	5	1	1	0
12:123667950:C:T	rs1790105	12	123667950	C	T	0.2247	2.963e-08	0.0124	0.880268	rs641760	17	MPHOSPH9	0	intronic	2.147	7	4	5	1	1	0
12:123668022:A:G	rs1615694	12	123668022	G	A	0.2247	3.446e-08	0.0123	0.880268	rs641760	17	MPHOSPH9	0	intronic	2.73	NA	4	5	1	1	0
12:123669468:C:T	rs1716159	12	123669468	C	T	0.2247	3.796e-08	0.0124	0.880268	rs641760	17	MPHOSPH9	0	intronic	5.434	NA	4	5	1	1	0
12:123669508:A:G	rs1716158	12	123669508	G	A	0.2247	3.263e-08	0.0124	0.880268	rs641760	17	MPHOSPH9	0	intronic	1.996	NA	4	5	1	1	0
12:123670473:C:T	rs1716157	12	123670473	C	T	0.2247	3.823e-08	0.0124	0.880268	rs641760	17	MPHOSPH9	0	intronic	5.296	NA	4	5	1	1	0
12:123671310:C:T	rs1716156	12	123671310	C	T	0.2247	3.948e-08	0.0124	0.880268	rs641760	17	MPHOSPH9	0	intronic	3.806	NA	4	5	1	1	0
12:123671761:C:T	rs10772995	12	123671761	C	T	0.2247	3.951e-08	0.0124	0.880268	rs641760	17	MPHOSPH9	0	intronic	0.452	6	4	5	1	1	0
12:123672634:C:T	rs1790087	12	123672634	C	T	0.2247	4.01e-08	0.0124	0.880268	rs641760	17	MPHOSPH9	0	intronic	1.419	6	4	5	1	1	0
6:152658342:A:T	rs35950798	6	152658342	T	A	0.1471	0.000549	0.0242	0.880634	rs35569312	8	SYNE1	0	intronic	6.77	6	4	15	1	0	0
2:11724684:A:G	rs9789414	2	11724684	G	A	0.4662	1.033e-08	0.0099	0.880669	rs10929759	3	GREB1	0	intronic	4.586	4	4	15	1	1	1
12:123672518:A:G	rs1790086	12	123672518	G	A	0.2266	3.239e-08	0.0124	0.881355	rs641760	17	MPHOSPH9	0	intronic	1.458	NA	4	5	1	1	0
4:70584083:G:T	rs13138435	4	70584083	G	T	0.3618	4.608e-07	0.0103	0.881527	rs4694227	6	SULT1B1	2796	intergenic	0.535	6	2	15	1	1	0
4:70628711:A:AT	rs140010885	4	70628711	AT	A	0.3847	NA	NA	0.88189	rs4694227	6	SULT1B1	0	intronic	1.559	NA	5	15	1	1	0
11:32401585:A:G	rs10767933	11	32401585	G	A	0.33	4.751e-13	0.0107	0.882398	rs12574749	13	WT1	7735	intergenic	3.299	4	5	15	1	1	1
11:32406141:A:G	rs6484576	11	32406141	G	A	0.33	3.49e-13	0.0107	0.882398	rs12574749	13	WT1	3179	intergenic	0.71	7	4	15	1	1	1
3:169494627:A:G	rs9866116	3	169494627	G	A	0.2664	3.098e-07	0.0112	0.882609	rs2293607	4	MYNN	0	intronic	0.15	7	4	5	1	1	0
3:169503432:C:T	rs2141595	3	169503432	C	T	0.2664	3.498e-07	0.0112	0.882609	rs2293607	4	MYNN	0	intronic	4.655	7	4	4	1	1	0
3:169509244:A:G	rs7633750	3	169509244	G	A	0.2664	3.734e-07	0.0112	0.882609	rs2293607	4	MYNN	1739	intergenic	1.807	5	4	5	1	1	0
3:169528449:C:T	rs10936601	3	169528449	C	T	0.2664	2.045e-07	0.0113	0.882609	rs2293607	4	LRRC34	0	intronic	0.614	5	5	5	1	1	0
3:169528523:G:T	rs9831661	3	169528523	G	T	0.2664	2.057e-07	0.0113	0.882609	rs2293607	4	LRRC34	0	intronic	1.005	5	5	5	1	1	0
2:11678822:C:T	rs142034631	2	11678822	C	T	0.3917	0.01031	0.0187	0.883133	rs12994384	3	GREB1	0	intronic	0.805	6	5	14	1	1	0
11:32402861:C:T	rs7116169	11	32402861	C	T	0.2674	1.153e-13	0.0115	0.883157	rs7105538	13	WT1	6459	intergenic	2.424	5	5	15	1	1	1
1:22462111:A:G	rs12037376	1	22462111	G	A	0.1421	2.583e-20	0.0137	0.883289	rs2235529	1	WNT4	0	intronic	6.212	5	5	14	1	1	0
1:22465820:C:T	rs61768001	1	22465820	C	T	0.1421	3.921e-20	0.0137	0.883289	rs2235529	1	WNT4	0	intronic	4.259	5	5	14	1	1	1
1:22468215:C:T	rs3820282	1	22468215	C	T	0.1421	3.016e-20	0.0137	0.883289	rs2235529	1	WNT4	0	intronic	20.3	NA	1	13	1	1	1
1:172184793:A:C	rs511206	1	172184793	C	A	0.3519	8.886e-08	0.0104	0.883299	rs59760198	2	DNM3	0	intronic	0.422	6	5	15	1	1	0
13:41216534:C:T	rs4325427	13	41216534	C	T	0.3052	6.794e-10	0.0109	0.883952	rs7986407	19	FOXO1	0	intronic	0.494	5	5	5	1	1	1
11:32410337:C:G	rs5030317	11	32410337	G	C	0.2942	1.108e-08	0.0111	0.883983	rs10835904	13	WT1	0	UTR3	9.269	5	4	14	1	1	1
9:807796:A:G	rs932700	9	807796	G	A	0.4811	1.862e-07	0.01	0.884177	rs7036783	9	DMRT1	33893	intergenic	1.044	NA	5	15	0	0	0
11:108313416:G:T	rs143679096	11	108313416	G	T	0.169	0.01888	0.0228	0.884811	rs72993806	15	C11orf65	0	intronic	0.475	7	5	15	1	1	0
11:32350351:A:T	rs7924866	11	32350351	T	A	0.1342	2.556e-06	0.0258	0.885159	rs11031731	13	RP1-65P5.1	0	ncRNA_intronic	0.372	5	5	14	0	0	0
11:108301322:A:G	rs11212628	11	108301322	G	A	0.171	8.701e-10	0.0137	0.885199	rs72993806	15	C11orf65	0	intronic	6.913	6	15	15	1	1	0
11:108303021:C:T	rs10890837	11	108303021	C	T	0.171	9.405e-10	0.0137	0.885199	rs72993806	15	C11orf65	0	intronic	12.48	5	7	15	1	1	0
11:108303305:C:T	rs10890838	11	108303305	C	T	0.171	1.17e-09	0.0137	0.885199	rs72993806	15	C11orf65	0	intronic	2.093	7	7	15	1	1	0
11:108309239:C:T	rs7103222	11	108309239	C	T	0.171	8.863e-10	0.0136	0.885199	rs72993806	15	C11orf65	0	intronic	0.853	5	9	15	1	1	0
11:108309619:A:G	rs12289556	11	108309619	G	A	0.171	1.079e-09	0.0138	0.885199	rs72993806	15	C11orf65	0	intronic	1.021	6	9	15	1	1	0
11:108309620:A:C	rs12289471	11	108309620	C	A	0.171	1.164e-09	0.0137	0.885199	rs72993806	15	C11orf65	0	intronic	0.714	6	9	15	1	1	0
11:108315226:C:G	rs4753843	11	108315226	G	C	0.171	1.315e-09	0.0136	0.885199	rs72993806	15	C11orf65	0	intronic	0.466	7	5	15	1	1	0
11:108316053:A:C	rs12274479	11	108316053	C	A	0.171	1.222e-09	0.0136	0.885199	rs72993806	15	C11orf65	0	intronic	0.437	6	5	15	1	1	0
11:108321225:A:G	rs11212649	11	108321225	G	A	0.171	1.037e-09	0.0136	0.885199	rs72993806	15	C11orf65	0	intronic	0.691	6	9	15	1	1	0
11:108321877:C:T	rs57637770	11	108321877	C	T	0.171	1.328e-08	0.0147	0.885199	rs72993806	15	C11orf65	0	intronic	1.021	7	9	15	1	1	0
11:108324789:C:T	rs7115351	11	108324789	C	T	0.171	1.05e-09	0.0136	0.885199	rs72993806	15	C11orf65	0	intronic	1.437	7	9	15	1	1	0
11:108326398:C:T	rs7938612	11	108326398	C	T	0.171	1.638e-09	0.0136	0.885199	rs72993806	15	C11orf65	0	intronic	0.572	7	15	15	1	1	0
11:108327218:A:G	rs11212650	11	108327218	G	A	0.171	1.38e-09	0.0136	0.885199	rs72993806	15	C11orf65	0	intronic	10.99	7	14	15	1	1	0
11:108328952:A:C	rs12278954	11	108328952	C	A	0.171	1.245e-09	0.0136	0.885199	rs72993806	15	C11orf65	0	intronic	3.164	7	7	15	1	1	0
11:108335296:C:T	rs10890846	11	108335296	C	T	0.171	1.542e-09	0.0136	0.885199	rs72993806	15	C11orf65	0	intronic	0.277	7	5	15	1	1	0
11:108338340:A:G	rs4753840	11	108338340	G	A	0.171	1.085e-09	0.0136	0.885199	rs72993806	15	C11orf65	81	upstream	4.739	1f	1	1	1	1	0
6:152743632:C:CT	rs147582479	6	152743632	C	CT	0.2256	NA	NA	0.885595	rs13211693	8	SYNE1	0	intronic	0.52	NA	4	15	1	0	0
11:32357371:G:T	rs61889183	11	32357371	G	T	0.1322	5.887e-06	0.0231	0.885735	rs11031731	13	RP1-65P5.1	0	ncRNA_intronic	1.167	7	5	14	0	0	0
12:123657338:C:T	rs2049114	12	123657338	C	T	0.2256	3.622e-08	0.0123	0.886145	rs641760	17	MPHOSPH9	0	intronic	4.721	NA	4	5	1	1	0
12:123658388:A:T	rs1716175	12	123658388	T	A	0.2256	3.633e-08	0.0123	0.886145	rs641760	17	MPHOSPH9	0	intronic	4.432	6	4	4	1	1	0
12:123672959:A:AT	rs35829011	12	123672959	AT	A	0.2256	NA	NA	0.886145	rs641760	17	MPHOSPH9	0	intronic	1.812	NA	4	5	1	1	0
11:35097313:T:TA	rs367775611	11	35097313	T	TA	0.4304	NA	NA	0.886329	rs2553772	14	AL356215.1	52777	intergenic	0.033	6	5	15	0	1	0
11:32343658:T:TA	rs66476955	11	32343658	TA	T	0.1988	NA	NA	0.886428	rs11031726	13	RP1-65P5.1	0	ncRNA_intronic	0.721	NA	5	14	0	0	0
11:32399200:C:T	rs10835893	11	32399200	C	T	0.329	4.402e-13	0.0107	0.886494	rs12574749	13	WT1	10120	intergenic	0.061	5	5	15	0	0	0
11:32406036:C:G	rs6484575	11	32406036	G	C	0.329	2.961e-13	0.0107	0.886494	rs12574749	13	WT1	3284	intergenic	0.108	5	4	15	1	1	0
11:32408198:T:TA	rs542843273	11	32408198	T	TA	0.329	NA	NA	0.886494	rs12574749	13	WT1	1122	intergenic	0.988	NA	2	14	1	0	0
6:152684585:C:T	rs144444583	6	152684585	C	T	0.1402	1.56e-12	0.0149	0.886508	rs35569312	8	SYNE1	0	intronic	0.056	6	4	5	1	0	0
12:123730935:A:C	rs9795522	12	123730935	C	A	0.2425	6.537e-08	0.0122	0.886538	rs28372579	17	C12orf65	0	intronic	0.64	6	4	5	1	1	0
3:169481271:C:G	rs12696304	3	169481271	G	C	0.2654	1.016e-07	0.0113	0.887007	rs2293607	4	TERC	1036	intergenic	0.105	3a	1	15	1	1	1
3:169489946:A:G	rs3821383	3	169489946	G	A	0.2654	2.43e-07	0.0112	0.887007	rs2293607	4	RP11-816J6.3	114	upstream:downstream	6.251	NA	1	1	1	1	0
3:169502180:C:T	rs1920120	3	169502180	C	T	0.2654	3.576e-07	0.0112	0.887007	rs2293607	4	MYNN	0	intronic	1.975	6	4	4	1	1	0
3:169506141:C:T	rs1920122	3	169506141	C	T	0.2654	3.24e-07	0.0112	0.887007	rs2293607	4	MYNN	0	UTR3	6.491	5	4	5	1	1	0
3:169506173:C:T	rs1920123	3	169506173	C	T	0.2654	3.25e-07	0.0112	0.887007	rs2293607	4	MYNN	0	UTR3	1.542	7	4	5	1	1	0
3:169508915:C:T	rs7625734	3	169508915	C	T	0.2654	3.435e-07	0.0112	0.887007	rs2293607	4	MYNN	1410	intergenic	3.127	3a	4	5	1	1	1
3:169509652:C:T	rs1997392	3	169509652	C	T	0.2654	3.743e-07	0.0112	0.887007	rs2293607	4	LRRC34	1563	intergenic	1.113	7	4	5	1	1	0
3:169510789:A:G	rs9868000	3	169510789	G	A	0.2654	3.641e-07	0.0112	0.887007	rs2293607	4	LRRC34	426	upstream:downstream	0.925	6	4	5	1	1	0
3:169518455:C:T	rs6793295	3	169518455	C	T	0.2654	3.044e-07	0.0112	0.887007	rs2293607	4	LRRC34	0	exonic	11.05	7	4	5	1	1	0
2:11708833:C:G	rs9287732	2	11708833	G	C	0.3738	7.037e-11	0.0105	0.887463	rs4668732	3	GREB1	0	intronic	7.539	4	4	15	1	1	1
12:123701539:A:AAAAT	rs147074304	12	123701539	A	AAAAT	0.2316	NA	NA	0.887858	rs641760	17	MPHOSPH9	0	intronic	0.657	NA	4	5	1	1	0
11:32392050:G:T	rs7937976	11	32392050	G	T	0.2684	8.03e-14	0.0115	0.888225	rs7105538	13	WT1	17270	intergenic	0.039	7	9	15	0	1	0
11:32392395:C:T	rs7951745	11	32392395	C	T	0.2684	8.852e-14	0.0115	0.888225	rs7105538	13	WT1	16925	intergenic	0.853	6	9	15	0	1	0
11:32396172:A:T	rs7925851	11	32396172	T	A	0.2684	8.434e-14	0.0115	0.888225	rs7105538	13	WT1	13148	intergenic	1.238	2b	7	15	0	1	1
11:32396585:A:G	rs7939496	11	32396585	G	A	0.2684	7.911e-14	0.0115	0.888225	rs7105538	13	WT1	12735	intergenic	4.759	6	5	15	0	1	0
11:32401057:A:G	rs11031757	11	32401057	G	A	0.2684	1.287e-13	0.0115	0.888225	rs7105538	13	WT1	8263	intergenic	2.773	6	5	15	1	1	0
11:32401414:C:T	rs10835894	11	32401414	C	T	0.2684	1.17e-13	0.0115	0.888225	rs7105538	13	WT1	7906	intergenic	0.238	2a	5	15	1	1	1
11:32403448:A:C	rs7926620	11	32403448	C	A	0.2684	1.151e-13	0.0115	0.888225	rs7105538	13	WT1	5872	intergenic	2.648	5	5	15	1	1	1
11:32403492:A:G	rs7926521	11	32403492	G	A	0.2684	1.148e-13	0.0115	0.888225	rs7105538	13	WT1	5828	intergenic	0.175	5	5	15	1	1	0
11:32404925:A:G	rs10835896	11	32404925	G	A	0.2684	1.111e-13	0.0115	0.888225	rs7105538	13	WT1	4395	intergenic	5.99	7	5	14	1	1	0
11:32407144:C:T	rs11031760	11	32407144	C	T	0.2684	9.566e-14	0.0115	0.888225	rs7105538	13	WT1	2176	intergenic	4.258	7	4	14	1	1	0
11:32407208:C:T	rs11031761	11	32407208	C	T	0.2684	9.343e-14	0.0115	0.888225	rs7105538	13	WT1	2112	intergenic	1.425	7	4	14	1	1	0
11:32407854:C:G	rs11031762	11	32407854	G	C	0.2684	9.948e-14	0.0115	0.888225	rs7105538	13	WT1	1466	intergenic	3.112	2b	2	14	1	1	1
11:32296109:C:T	rs11031688	11	32296109	C	T	0.1352	9.23e-15	0.0144	0.888332	rs7116279	13	RP1-65P5.1	0	ncRNA_intronic	0.525	7	13	15	0	0	0
11:32299224:A:G	rs11031690	11	32299224	G	A	0.1352	9.106e-15	0.0143	0.888332	rs7116279	13	RP1-65P5.1	0	ncRNA_intronic	0.547	7	13	15	0	0	0
11:32304295:C:T	rs2900666	11	32304295	C	T	0.1352	1.387e-14	0.0142	0.888332	rs7116279	13	RP1-65P5.1	0	ncRNA_intronic	7.921	7	9	15	0	0	0
11:32307326:A:G	rs4603277	11	32307326	G	A	0.1352	1.767e-14	0.0142	0.888332	rs7116279	13	RP1-65P5.1	0	ncRNA_intronic	0.364	7	9	15	0	0	0
12:123689386:C:T	rs2695479	12	123689386	C	T	0.2207	3.462e-08	0.0125	0.888481	rs641760	17	MPHOSPH9	0	intronic	3.637	NA	4	5	1	1	0
12:123689521:C:T	rs2695478	12	123689521	C	T	0.2207	3.251e-08	0.0125	0.888481	rs641760	17	MPHOSPH9	0	intronic	6.869	NA	4	5	1	1	0
12:123694206:C:T	rs2695476	12	123694206	C	T	0.2207	3.435e-08	0.0125	0.888481	rs641760	17	MPHOSPH9	0	intronic	2.636	NA	4	5	1	1	0
12:123697041:A:G	rs2682433	12	123697041	G	A	0.2207	3.907e-08	0.0125	0.888481	rs641760	17	MPHOSPH9	0	intronic	4.319	NA	4	4	1	1	0
12:123698603:A:T	rs1727324	12	123698603	T	A	0.2207	3.196e-08	0.0125	0.888481	rs641760	17	MPHOSPH9	0	intronic	0.304	6	4	4	1	1	0
12:123699520:A:G	rs1727322	12	123699520	G	A	0.2207	3.511e-08	0.0125	0.888481	rs641760	17	MPHOSPH9	0	intronic	4.158	NA	4	4	1	1	0
12:123704569:C:T	rs2695480	12	123704569	C	T	0.2207	4.538e-07	0.0133	0.888481	rs641760	17	MPHOSPH9	0	intronic	0.002	7	4	5	1	1	0
12:123618942:C:T	rs1727317	12	123618942	C	T	0.2227	1.742e-08	0.0123	0.88897	rs641760	17	PITPNM2	0	intronic	8.405	4	4	5	1	1	1
12:123643729:A:G	rs10744147	12	123643729	G	A	0.2247	1.655e-08	0.0123	0.888986	rs641760	17	MPHOSPH9	0	intronic	0.612	5	4	5	1	1	0
12:123644714:A:G	rs1260316	12	123644714	G	A	0.2247	7.187e-07	0.0153	0.888986	rs641760	17	MPHOSPH9	0	UTR3	0.243	6	4	5	1	1	0
12:123649486:A:G	rs1617434	12	123649486	G	A	0.2247	2.183e-08	0.0123	0.888986	rs641760	17	MPHOSPH9	0	intronic	2.922	NA	4	4	1	1	1
12:123653046:G:T	rs2682425	12	123653046	G	T	0.2247	0.005273	0.0212	0.888986	rs641760	17	MPHOSPH9	0	intronic	0.287	7	4	5	1	1	0
6:152658374:A:G	rs28385620	6	152658374	G	A	0.1481	1.457e-13	0.0142	0.8892	rs35569312	8	SYNE1	0	intronic	7.759	7	4	15	1	0	0
3:169480204:A:G	rs12630450	3	169480204	G	A	0.2644	8.685e-08	0.0113	0.891432	rs2293607	4	TERC	2103	intergenic	2.038	7	5	15	1	1	0
3:169486144:A:G	rs9822885	3	169486144	G	A	0.2644	1.175e-07	0.0113	0.891432	rs2293607	4	ACTRT3	0	intronic	6.19	5	5	15	1	1	1
3:169486271:A:C	rs9860874	3	169486271	C	A	0.2644	1.182e-07	0.0113	0.891432	rs2293607	4	ACTRT3	0	intronic	4.666	6	5	5	1	1	1
3:169487651:A:C	rs9866776	3	169487651	C	A	0.2644	1.23e-07	0.0113	0.891432	rs2293607	4	ACTRT3:RP11-816J6.3	00:00:00	ncRNA_exonic	5.49	2a	1	1	1	1	0
11:108293879:G:T	rs1961319	11	108293879	G	T	0.17	8.322e-10	0.0137	0.89199	rs72993806	15	C11orf65	0	intronic	6.409	NA	9	15	1	1	0
11:108294773:A:T	rs4754319	11	108294773	T	A	0.17	9.034e-10	0.0137	0.89199	rs72993806	15	C11orf65	0	intronic	1.886	7	9	15	1	1	0
11:108301982:G:GA	rs143258232	11	108301982	G	GA	0.17	NA	NA	0.89199	rs72993806	15	C11orf65	0	intronic	5.234	NA	15	15	1	1	0
11:108307433:A:T	rs11212633	11	108307433	T	A	0.17	9.846e-10	0.0137	0.89199	rs72993806	15	C11orf65	0	intronic	6.392	4	9	15	1	1	0
11:108308471:A:T	rs147995785	11	108308471	T	A	0.17	9.509e-10	0.0137	0.89199	rs72993806	15	C11orf65	0	intronic	1.103	6	9	15	1	1	0
11:108308644:A:G	rs72992160	11	108308644	G	A	0.17	9.367e-10	0.0137	0.89199	rs72993806	15	C11orf65	0	intronic	0.859	6	9	15	1	1	0
11:108321010:A:G	rs11518206	11	108321010	G	A	0.17	1.147e-09	0.0137	0.89199	rs72993806	15	C11orf65	0	intronic	0.687	5	9	15	1	1	0
11:108322995:C:T	rs142486237	11	108322995	C	T	0.17	1.016e-09	0.0137	0.89199	rs72993806	15	C11orf65	0	intronic	9.376	6	9	15	1	1	0
11:108331371:C:T	rs72992175	11	108331371	C	T	0.17	9.347e-10	0.0136	0.89199	rs72993806	15	C11orf65	0	intronic	2.729	7	14	15	1	1	0
11:108333620:A:G	rs55930851	11	108333620	G	A	0.17	9.721e-10	0.0136	0.89199	rs72993806	15	C11orf65	0	intronic	3.142	7	5	15	1	1	0
12:123655457:C:T	rs1716177	12	123655457	C	T	0.2266	2.447e-08	0.0123	0.89206	rs641760	17	MPHOSPH9	0	intronic	5.83	NA	4	5	1	1	0
12:123655467:G:T	rs1716176	12	123655467	G	T	0.2266	2.486e-08	0.0123	0.89206	rs641760	17	MPHOSPH9	0	intronic	0.981	NA	4	5	1	1	0
12:123655481:A:C	rs1790098	12	123655481	C	A	0.2266	2.484e-08	0.0123	0.89206	rs641760	17	MPHOSPH9	0	intronic	4.704	6	4	5	1	1	0
11:32343164:A:G	rs12285028	11	32343164	G	A	0.1372	6.244e-20	0.0137	0.892714	rs11031731	13	RP1-65P5.1	0	ncRNA_intronic	1.609	7	5	14	0	0	0
11:32343212:A:G	rs12285041	11	32343212	G	A	0.1372	6.258e-20	0.0137	0.892714	rs11031731	13	RP1-65P5.1	0	ncRNA_intronic	0.356	6	5	14	0	0	0
11:32391891:G:GGAAAGAAA	rs576998432	11	32391891	GGAAAGAAA	G	0.2674	NA	NA	0.892802	rs7105538	13	WT1	17429	intergenic	0.468	NA	9	15	0	0	0
22:40560764:C:CAA	rs550507661	22	40560764	CAA	C	0.3141	NA	NA	0.89338	rs6001872	23	TNRC6B	0	intronic	0.346	NA	4	5	1	0	0
13:41252265:C:T	rs2065633	13	41252265	C	T	0.3101	0.02716	0.0189	0.893594	rs9532583	19	FOXO1	11530	intergenic	0.114	NA	5	15	0	1	0
13:41315083:T:TA	rs61060673	13	41315083	T	TA	0.2913	NA	NA	0.893691	rs9532585	19	MRPS31	0	intronic	0.494	NA	5	5	1	0	0
22:40677499:A:AT	rs543124501	22	40677499	A	AT	0.3101	NA	NA	0.894041	rs6001872	23	TNRC6B	0	intronic	9.159	NA	4	4	1	0	0
13:41319537:C:T	rs9577136	13	41319537	C	T	0.3211	4.264e-08	0.0107	0.894207	rs9532583	19	MRPS31	0	intronic	2.417	6	4	5	1	1	0
13:41322732:C:T	rs9315785	13	41322732	C	T	0.3211	4.355e-08	0.0107	0.894207	rs9532583	19	MRPS31	0	intronic	1.927	6	4	5	1	1	0
12:123648139:G:GC	rs5801505	12	123648139	GC	G	0.2217	NA	NA	0.894469	rs641760	17	MPHOSPH9	0	intronic	4.15	NA	4	5	1	1	0
12:123655049:A:G	rs1790097	12	123655049	G	A	0.2217	2.238e-08	0.0125	0.894469	rs641760	17	MPHOSPH9	0	intronic	0.409	7	4	5	1	1	0
11:32458807:G:T	rs3809060	11	32458807	G	T	0.3549	1.884e-08	0.0102	0.894585	rs7110547	13	WT1-AS	0	ncRNA_intronic	6.444	4	1	13	1	1	1
11:32459065:C:T	rs3809061	11	32459065	C	T	0.3549	1.737e-08	0.0102	0.894585	rs7110547	13	WT1-AS	0	ncRNA_intronic	11.8	3a	1	13	1	1	1
11:32459082:A:G	rs3809062	11	32459082	G	A	0.3549	1.746e-08	0.0102	0.894585	rs7110547	13	WT1-AS	0	ncRNA_intronic	3.555	3a	1	13	1	1	1
13:41302627:T:TA	rs567032806	13	41302627	T	TA	0.3161	NA	NA	0.89485	rs9532583	19	MIR320D1	615	upstream:downstream	0.483	NA	4	5	1	0	0
12:123619931:A:AC	rs11313236	12	123619931	A	AC	0.2237	NA	NA	0.894967	rs641760	17	PITPNM2	0	intronic	0.425	NA	3	5	1	1	1
12:123626982:C:T	rs1106240	12	123626982	C	T	0.2237	1.444e-08	0.0123	0.894967	rs641760	17	PITPNM2	0	intronic	0.284	1b	2	7	1	1	1
12:123640853:C:G	rs1727313	12	123640853	G	C	0.2237	1.555e-08	0.0123	0.894967	rs641760	17	MPHOSPH9	0	UTR3	5.944	6	4	5	1	1	0
4:70639497:C:T	rs4280806	4	70639497	C	T	0.3787	4.43e-07	0.0101	0.8952	rs4694227	6	SULT1B1	0	intronic	0.46	4	5	15	1	1	0
5:1282414:A:G	rs7725218	5	1282414	G	A	0.3668	2.117e-09	0.0108	0.895597	rs4449583	7	TERT	0	intronic	1.945	5	4	15	1	1	1
16:51464612:C:T	rs11642312	16	51464612	C	T	0.2654	3.228e-07	0.0121	0.895614	rs66998222	20	RP11-437L7.1	74168	intergenic	3.494	6	5	15	0	0	0
16:51464955:C:T	rs55713737	16	51464955	C	T	0.2654	2.816e-07	0.0121	0.895614	rs66998222	20	RP11-437L7.1	74511	intergenic	0.642	4	1	15	0	0	1
1:22492887:C:G	rs3920498	1	22492887	G	C	0.175	1.25e-14	0.0127	0.895658	rs72478520	1	WNT4	22424	intergenic	2.171	5	5	15	0	1	0
13:41296371:C:T	rs56340348	13	41296371	C	T	0.3181	0.01374	0.0189	0.895829	rs9532583	19	MIR320D1	5592	intergenic	0.071	6	4	5	1	1	0
6:152660451:A:G	rs71575926	6	152660451	G	A	0.1471	1.066e-13	0.0143	0.896095	rs35569312	8	SYNE1	0	exonic	7.811	5	4	5	1	0	1
11:32391690:A:G	rs11031752	11	32391690	G	A	0.2664	2.138e-14	0.0116	0.896741	rs7105538	13	WT1	17630	intergenic	2.271	5	9	15	0	1	0
12:123712416:A:G	rs2851435	12	123712416	G	A	0.2207	4.216e-08	0.0125	0.8974	rs28372579	17	MPHOSPH9	0	intronic	7.033	4	2	5	1	1	1
11:35090344:A:G	rs675970	11	35090344	G	A	0.4334	1.203e-07	0.0099	0.897408	rs2553772	14	PDHX	48205	intergenic	3.5	7	5	15	0	1	0
6:152659814:A:C	rs11756362	6	152659814	C	A	0.1491	9.387e-14	0.0143	0.897825	rs35569312	8	SYNE1	0	intronic	3.277	4	4	5	1	1	1
12:123683155:A:G	rs1790089	12	123683155	G	A	0.2296	3.263e-08	0.0124	0.898271	rs641760	17	MPHOSPH9	0	intronic	6.251	6	4	5	1	1	0
12:123704844:C:T	rs1790101	12	123704844	C	T	0.2296	6.993e-08	0.0123	0.898271	rs641760	17	MPHOSPH9	0	intronic	0.086	7	4	5	1	1	0
11:32458278:G:GTGT	rs5030123	11	32458278	G	GTGT	0.3499	NA	NA	0.898343	rs7110547	13	WT1-AS	0	ncRNA_intronic	5.476	NA	1	13	1	1	1
13:41327301:C:T	rs61963353	13	41327301	C	T	0.1809	9.138e-10	0.013	0.898482	rs2297014	19	MRPS31	0	intronic	8.962	7	4	4	1	1	0
13:41334327:A:G	rs7328453	13	41334327	G	A	0.1809	8.043e-10	0.013	0.898482	rs2297014	19	MRPS31	0	intronic	11.51	6	4	5	1	1	0
4:70620708:A:G	rs2134668	4	70620708	G	A	0.3777	3.373e-07	0.0101	0.899312	rs4694227	6	SULT1B1	0	intronic	0.145	5	5	15	1	1	0
4:70623615:A:G	rs12646552	4	70623615	G	A	0.3777	3.383e-07	0.0101	0.899312	rs4694227	6	SULT1B1	0	intronic	1.178	5	1	15	1	1	0
4:70629413:C:T	rs1847359	4	70629413	C	T	0.3777	4.363e-07	0.0101	0.899312	rs4694227	6	SULT1B1	0	intronic	0.114	7	2	15	1	1	0
4:70631373:A:G	rs13151720	4	70631373	G	A	0.3777	3.508e-07	0.0101	0.899312	rs4694227	6	SULT1B1	0	intronic	1.399	5	5	15	1	1	0
4:70631926:G:T	rs4694035	4	70631926	G	T	0.3777	4.253e-07	0.0101	0.899312	rs4694227	6	SULT1B1	0	intronic	0.444	6	5	15	1	1	0
4:70633038:A:G	rs1503720	4	70633038	G	A	0.3777	3.524e-07	0.0101	0.899312	rs4694227	6	SULT1B1	0	intronic	0.303	7	5	15	1	1	0
13:41535409:A:T	rs61963226	13	41535409	T	A	0.1978	4.48e-07	0.0128	0.900521	rs61963209	19	ELF1	0	intronic	8.399	4	1	5	1	1	1
16:51466350:A:G	rs11646332	16	51466350	G	A	0.2664	2.936e-07	0.0121	0.900741	rs66998222	20	RP11-437L7.1	75906	intergenic	1.193	6	5	15	0	0	0
16:51468005:G:T	rs11649384	16	51468005	G	T	0.2664	3.462e-07	0.0121	0.900741	rs66998222	20	RP11-437L7.1	77561	intergenic	8.486	6	5	15	0	0	1
16:51469209:A:T	rs7193789	16	51469209	T	A	0.2664	3.916e-07	0.0121	0.900741	rs66998222	20	RP11-437L7.1	78765	intergenic	0.508	7	5	15	0	0	0
16:51469346:A:G	rs17532886	16	51469346	G	A	0.2664	3.886e-07	0.0121	0.900741	rs66998222	20	RP11-437L7.1	78902	intergenic	0.221	7	5	15	0	0	0
16:51469585:C:G	rs17617020	16	51469585	G	C	0.2664	3.865e-07	0.0121	0.900741	rs66998222	20	RP11-437L7.1	79141	intergenic	3.671	7	5	15	0	0	0
1:22348409:A:G	rs10917119	1	22348409	G	A	0.1431	3.041e-15	0.0138	0.900867	rs10917130	1	RP1-224A6.3	2077	intergenic	0.124	7	5	5	1	1	0
13:41271127:A:G	rs201084418	13	41271127	G	A	0.3072	0.007235	0.0233	0.90111	rs9532585	19	FOXO1	30392	intergenic	2.162	6	5	15	0	0	0
13:41271128:G:T	rs529741097	13	41271128	G	T	0.3072	0.007238	0.0233	0.90111	rs9532585	19	FOXO1	30393	intergenic	1.609	NA	5	15	0	0	0
13:41271129:A:C	rs546369058	13	41271129	C	A	0.3072	0.007238	0.0233	0.90111	rs9532585	19	FOXO1	30394	intergenic	1.622	NA	5	15	0	0	0
13:41271130:C:T	rs560154130	13	41271130	C	T	0.3072	0.007241	0.0233	0.90111	rs9532585	19	FOXO1	30395	intergenic	2.229	NA	5	15	0	0	0
9:801706:C:G	rs4742415	9	801706	G	C	0.4463	3.747e-09	0.0102	0.901223	rs10115078	9	DMRT1	39983	intergenic	9.102	2b	1	15	0	0	1
2:11704836:G:T	rs1898003	2	11704836	G	T	0.4672	4.286e-11	0.01	0.901732	rs10929757	3	GREB1	0	intronic	4.344	NA	4	15	1	1	1
11:35088318:G:T	rs2732550	11	35088318	G	T	0.4324	1.152e-07	0.01	0.901744	rs2553772	14	PDHX	46179	intergenic	1.672	NA	2	15	0	1	0
12:123692416:G:GA	rs56034849	12	123692416	G	GA	0.2217	NA	NA	0.903266	rs28372579	17	MPHOSPH9	0	intronic	0.652	NA	4	5	1	1	0
12:123692965:A:T	rs1270594	12	123692965	T	A	0.2217	3.043e-08	0.0126	0.903266	rs28372579	17	MPHOSPH9	0	intronic	3.392	7	4	5	1	1	0
13:41271782:C:T	rs9577109	13	41271782	C	T	0.2913	3.283e-08	0.0109	0.903495	rs9532585	19	MIR320D1	30181	intergenic	6.841	6	5	15	0	1	0
6:152661172:C:T	rs11755383	6	152661172	C	T	0.1481	8.96e-14	0.0143	0.903677	rs35569312	8	SYNE1	0	intronic	3.075	6	4	5	1	0	0
13:41248698:C:T	rs964901	13	41248698	C	T	0.3101	1.124e-09	0.0109	0.904003	rs9532583	19	FOXO1	7963	intergenic	1.578	5	5	15	1	1	1
13:41249040:A:G	rs7337995	13	41249040	G	A	0.3101	9.177e-10	0.011	0.904003	rs9532583	19	FOXO1	8305	intergenic	3.692	6	5	15	1	1	1
13:41251207:A:G	rs9532582	13	41251207	G	A	0.3101	1.482e-09	0.011	0.904003	rs9532583	19	FOXO1	10472	intergenic	0.293	7	5	15	0	1	0
13:41252529:A:G	rs9566562	13	41252529	G	A	0.3101	0.02972	0.0185	0.904003	rs9532583	19	FOXO1	11794	intergenic	0.112	7	5	15	0	1	0
13:41253764:C:T	rs7328594	13	41253764	C	T	0.3101	1.316e-09	0.0109	0.904003	rs9532583	19	FOXO1	13029	intergenic	5.509	5	5	15	0	1	1
13:41253958:A:T	rs7324090	13	41253958	T	A	0.3101	1.444e-09	0.0109	0.904003	rs9532583	19	FOXO1	13223	intergenic	5.349	5	5	15	0	1	1
12:123663351:A:G	rs1790124	12	123663351	G	A	0.2286	4.431e-08	0.0122	0.904005	rs641760	17	MPHOSPH9	0	intronic	0.887	7	4	4	1	1	0
12:123663660:A:G	rs1716164	12	123663660	G	A	0.2286	4.64e-08	0.0122	0.904005	rs641760	17	MPHOSPH9	0	intronic	3.334	NA	4	4	1	1	0
12:123664205:C:T	rs1727300	12	123664205	C	T	0.2286	4.514e-08	0.0122	0.904005	rs641760	17	MPHOSPH9	0	intronic	2.798	5	4	4	1	1	0
12:123674251:A:G	rs2947099	12	123674251	G	A	0.2286	6.01e-08	0.0123	0.904005	rs641760	17	MPHOSPH9	0	intronic	1.273	6	4	5	1	1	0
12:123681222:A:G	rs1790095	12	123681222	G	A	0.2286	5.492e-08	0.0123	0.904005	rs641760	17	MPHOSPH9	0	intronic	0.142	7	4	5	1	1	0
12:123683563:C:T	rs1790126	12	123683563	C	T	0.2286	5.78e-08	0.0123	0.904005	rs641760	17	MPHOSPH9	0	intronic	2.263	6	4	5	1	1	0
12:123686127:A:C	rs1716182	12	123686127	C	A	0.2286	6.397e-08	0.0123	0.904005	rs641760	17	MPHOSPH9	0	intronic	2.302	7	4	4	1	1	0
12:123686224:C:T	rs1402274	12	123686224	C	T	0.2286	5.488e-08	0.0123	0.904005	rs641760	17	MPHOSPH9	0	intronic	5.496	7	4	4	1	1	0
12:123692305:C:T	rs1727290	12	123692305	C	T	0.2286	6.687e-08	0.0123	0.904005	rs641760	17	MPHOSPH9	0	intronic	0.499	NA	4	5	1	1	0
12:123693420:C:T	rs11057192	12	123693420	C	T	0.2286	6.255e-08	0.0123	0.904005	rs641760	17	MPHOSPH9	0	intronic	0.33	7	4	4	1	1	0
12:123694724:C:T	rs2682434	12	123694724	C	T	0.2286	6.407e-08	0.0123	0.904005	rs641760	17	MPHOSPH9	0	intronic	0.193	NA	4	5	1	1	0
12:123695918:C:T	rs10744148	12	123695918	C	T	0.2286	5.329e-08	0.0123	0.904005	rs641760	17	MPHOSPH9	0	intronic	1.799	6	4	5	1	1	0
12:123697357:C:T	rs4372492	12	123697357	C	T	0.2286	6.473e-08	0.0123	0.904005	rs641760	17	MPHOSPH9	0	intronic	2.048	NA	4	4	1	1	0
12:123697531:C:T	rs10772996	12	123697531	C	T	0.2286	6.335e-08	0.0123	0.904005	rs641760	17	MPHOSPH9	0	intronic	0.069	6	4	4	1	1	0
12:123698332:C:G	rs1727325	12	123698332	G	C	0.2286	6.799e-08	0.0123	0.904005	rs641760	17	MPHOSPH9	0	intronic	6.555	5	4	4	1	1	0
12:123698790:C:T	rs1727323	12	123698790	C	T	0.2286	9.896e-08	0.0123	0.904005	rs641760	17	MPHOSPH9	0	intronic	12.51	NA	4	4	1	1	0
12:123700225:C:T	rs1716160	12	123700225	C	T	0.2286	6.997e-08	0.0123	0.904005	rs641760	17	MPHOSPH9	0	intronic	3.796	7	4	5	1	1	0
12:123700476:A:T	rs1727320	12	123700476	T	A	0.2286	6.934e-08	0.0123	0.904005	rs641760	17	MPHOSPH9	0	intronic	4.895	5	4	5	1	1	0
12:123701010:G:T	rs1790131	12	123701010	G	T	0.2286	7.813e-08	0.0123	0.904005	rs641760	17	MPHOSPH9	0	intronic	2.446	NA	4	5	1	1	0
12:123701270:A:C	rs1790130	12	123701270	C	A	0.2286	6.194e-08	0.0123	0.904005	rs641760	17	MPHOSPH9	0	intronic	3.437	NA	4	5	1	1	0
12:123703103:C:T	rs2851451	12	123703103	C	T	0.2286	7.183e-08	0.0123	0.904005	rs641760	17	MPHOSPH9	0	intronic	1.344	NA	4	4	1	1	0
12:123703226:A:T	rs2682431	12	123703226	T	A	0.2286	7.2e-08	0.0123	0.904005	rs641760	17	MPHOSPH9	0	intronic	3.195	7	4	4	1	1	0
12:123703501:C:T	rs2851450	12	123703501	C	T	0.2286	7.094e-08	0.0123	0.904005	rs641760	17	MPHOSPH9	0	intronic	5.981	NA	4	5	1	1	0
12:123703581:A:C	rs2682430	12	123703581	C	A	0.2286	6.944e-08	0.0123	0.904005	rs641760	17	MPHOSPH9	0	intronic	2.602	NA	4	5	1	1	0
12:123704890:A:G	rs1790102	12	123704890	G	A	0.2286	6.711e-08	0.0123	0.904005	rs641760	17	MPHOSPH9	0	intronic	0.705	6	4	5	1	1	0
12:123705242:A:G	rs1630693	12	123705242	G	A	0.2286	7.1e-08	0.0123	0.904005	rs641760	17	MPHOSPH9	0	intronic	1.265	5	4	5	1	1	0
12:123707552:T:TA	rs36043549	12	123707552	TA	T	0.2286	0.04229	0.0892	0.904005	rs641760	17	MPHOSPH9	0	intronic	1.15	NA	4	5	1	1	0
12:123708063:A:G	rs1626899	12	123708063	G	A	0.2286	6.957e-08	0.0123	0.904005	rs641760	17	MPHOSPH9	0	intronic	5.472	3a	2	5	1	1	1
12:123708490:A:T	rs10744149	12	123708490	T	A	0.2286	5.422e-08	0.0123	0.904005	rs641760	17	MPHOSPH9	0	intronic	2.935	6	4	5	1	1	0
12:123709927:A:G	rs10846486	12	123709927	G	A	0.2286	7.271e-08	0.0123	0.904005	rs641760	17	MPHOSPH9	0	intronic	2.295	7	4	5	1	1	0
11:32387435:G:T	rs11031748	11	32387435	G	T	0.2604	7.462e-14	0.0117	0.904297	rs7105538	13	WT1	21885	intergenic	1.27	6	1	15	0	0	0
2:11686315:T:TA	rs5829315	2	11686315	TA	T	0.3171	NA	NA	0.904304	rs10929754	3	GREB1	0	intronic	0.643	NA	1	14	1	0	1
12:123651966:C:G	rs1716168	12	123651966	G	C	0.2306	3.747e-08	0.0121	0.904304	rs641760	17	MPHOSPH9	0	intronic	8.392	1f	4	5	1	1	0
12:123620268:C:G	rs1619561	12	123620268	G	C	0.2346	0.004065	0.0209	0.905164	rs641760	17	PITPNM2	0	intronic	0.066	7	3	5	1	1	0
2:11724475:A:G	rs9287734	2	11724475	G	A	0.4602	1.778e-08	0.0099	0.905677	rs10929759	3	GREB1	0	intronic	6.963	4	4	15	1	1	1
11:199492:A:G	rs72878024	11	199492	G	A	0.08052	5.165e-12	0.0196	0.905811	rs547025	11	BET1L:ODF3	00:00:00	exonic	2.168	2b	1	5	1	1	1
13:41310063:C:T	rs9566575	13	41310063	C	T	0.3141	0.00923	0.0234	0.906135	rs9532583	19	MRPS31	0	intronic	1.275	7	5	5	1	1	0
16:51477950:C:CTT	rs367559674	16	51477950	CTT	C	0.2714	NA	NA	0.906302	rs66998222	20	RP11-437L7.1	87506	intergenic	2.282	NA	5	15	0	0	0
11:32368457:A:T	rs2207549	11	32368457	T	A	0.4125	1.118e-13	0.0101	0.906562	rs2207548	13	RP1-65P5.1	3501	intergenic	3.595	4	5	14	0	0	0
11:32458507:A:G	rs3886325	11	32458507	G	A	0.3539	4.184e-09	0.0103	0.906602	rs7110547	13	WT1-AS	0	ncRNA_exonic	4.398	2b	1	13	1	1	1
12:123613565:A:C	rs1790120	12	123613565	C	A	0.2217	2.169e-08	0.0124	0.906613	rs641760	17	PITPNM2	0	intronic	5.95	NA	5	5	1	1	0
11:32385980:C:T	rs10835891	11	32385980	C	T	0.4911	7.668e-10	0.01	0.907698	rs11031737	13	RP1-65P5.1	21024	intergenic	2.807	7	5	15	0	0	0
12:46810758:C:CT	rs5797980	12	46810758	C	CT	0.2962	NA	NA	0.907785	rs11531206	16	RP11-96H19.1	0	ncRNA_intronic	0.226	NA	5	15	0	0	0
11:32381043:A:G	rs2418900	11	32381043	G	A	0.493	1.235e-09	0.0099	0.90795	rs11031737	13	RP1-65P5.1	16087	intergenic	0.153	5	5	14	0	0	1
17:7596062:G:T	rs181752000	17	7596062	G	T	0.05567	0.01389	0.0375	0.908024	rs17879377	21	WRAP53	0	intronic	1.508	6	4	5	1	1	0
11:32316432:A:T	rs10835879	11	32316432	T	A	0.1551	7.104e-15	0.0135	0.908176	rs7116279	13	RP1-65P5.1	0	ncRNA_intronic	3.088	6	5	15	0	0	0
12:123712712:G:T	rs1716172	12	123712712	G	T	0.2336	7.586e-08	0.0123	0.908818	rs28372579	17	MPHOSPH9	0	intronic	4.426	4	1	5	1	1	0
12:123705330:A:C	rs1630905	12	123705330	C	A	0.2276	7.098e-08	0.0123	0.909049	rs641760	17	MPHOSPH9	0	intronic	2.674	7	4	5	1	1	0
11:32346834:A:G	rs11031716	11	32346834	G	A	0.1372	1.755e-20	0.0137	0.909069	rs11031731	13	RP1-65P5.1	0	ncRNA_intronic	5.231	5	7	14	0	0	1
11:32346864:A:G	rs11828433	11	32346864	G	A	0.1372	2.714e-20	0.0137	0.909069	rs11031731	13	RP1-65P5.1	0	ncRNA_intronic	0.013	5	7	14	0	0	1
13:41204015:C:T	rs7323267	13	41204015	C	T	0.2028	1.697e-10	0.0123	0.909429	rs1986649	19	FOXO1	0	intronic	0.701	4	2	5	1	1	1
9:807449:C:T	rs7043658	9	807449	C	T	0.497	1.493e-08	0.01	0.909838	rs7036783	9	DMRT1	34240	intergenic	8.131	5	5	15	0	0	0
12:123653556:C:T	rs2682426	12	123653556	C	T	0.2296	3.838e-08	0.0123	0.910035	rs641760	17	MPHOSPH9	0	intronic	3.342	6	4	5	1	1	0
12:123654778:C:T	rs2950537	12	123654778	C	T	0.2296	5.433e-08	0.0122	0.910035	rs641760	17	MPHOSPH9	0	intronic	1.727	NA	4	5	1	1	0
12:123654812:C:T	rs3018098	12	123654812	C	T	0.2296	5.217e-08	0.0122	0.910035	rs641760	17	MPHOSPH9	0	intronic	0.349	7	4	5	1	1	0
12:123656725:G:T	rs1790100	12	123656725	G	T	0.2296	5.197e-08	0.0122	0.910035	rs641760	17	MPHOSPH9	0	intronic	0.165	5	4	5	1	1	0
22:40543608:C:T	rs11089974	22	40543608	C	T	0.1998	1.393e-10	0.0121	0.910109	rs112251865	23	TNRC6B	0	intronic	3.247	4	4	5	1	1	1
22:40591312:A:T	rs17421586	22	40591312	T	A	0.3161	3.855e-11	0.0105	0.910125	rs6001872	23	TNRC6B	0	intronic	13.17	2b	2	5	1	1	0
22:40592214:A:G	rs6001832	22	40592214	G	A	0.3161	6.699e-11	0.0105	0.910125	rs6001872	23	TNRC6B	0	intronic	2.596	7	2	7	1	1	0
12:123897747:A:C	rs11562637	12	123897747	C	A	0.2087	0.003451	0.0281	0.910492	rs4930719	17	RILPL2	2188	intergenic	0.093	NA	4	5	1	1	0
11:32455527:A:C	rs3930513	11	32455527	C	A	0.3529	4.665e-09	0.0103	0.910622	rs7110547	13	WT1	0	intronic	8.627	NA	1	13	1	1	1
11:32457675:A:G	rs2301254	11	32457675	G	A	0.3529	3.938e-09	0.0103	0.910622	rs7110547	13	WT1-AS	0	ncRNA_intronic	10.08	NA	1	12	1	1	1
11:32457774:A:G	rs2301253	11	32457774	G	A	0.3529	3.84e-09	0.0103	0.910622	rs7110547	13	WT1-AS	0	ncRNA_intronic	3.953	NA	1	12	1	1	1
11:32457927:A:C	rs2301252	11	32457927	C	A	0.3529	3.833e-09	0.0103	0.910622	rs7110547	13	WT1-AS	0	ncRNA_intronic	9.102	NA	1	13	1	1	1
11:32457985:G:T	rs2301251	11	32457985	G	T	0.3529	3.824e-09	0.0103	0.910622	rs7110547	13	WT1-AS	0	ncRNA_intronic	6.61	NA	1	13	1	1	1
11:32458219:A:G	rs2301250	11	32458219	G	A	0.3529	3.88e-09	0.0103	0.910622	rs7110547	13	WT1-AS	0	ncRNA_intronic	9.99	4	1	13	1	1	1
13:41310288:C:G	rs9577132	13	41310288	G	C	0.3151	0.009576	0.0234	0.910846	rs9532583	19	MRPS31	0	intronic	0.552	6	5	5	1	1	0
1:22378280:A:T	rs725158	1	22378280	T	A	0.16	2.353e-18	0.013	0.910854	rs10917130	1	CDC42	839	upstream	3.649	5	2	5	1	1	0
1:22378880:A:C	rs3754496	1	22378880	C	A	0.16	2.96e-18	0.013	0.910854	rs10917130	1	CDC42	239	upstream	5.245	NA	1	1	1	1	0
1:22396998:C:T	rs56319427	1	22396998	C	T	0.16	1.927e-18	0.0131	0.910854	rs10917130	1	CDC42	0	intronic	0.278	5	4	5	1	1	1
1:22403357:A:G	rs12038474	1	22403357	G	A	0.16	4.978e-19	0.0131	0.910854	rs10917130	1	CDC42	0	intronic	2.677	7	3	5	1	1	0
1:22414785:G:T	rs2268179	1	22414785	G	T	0.16	9.527e-19	0.0131	0.910854	rs10917130	1	CDC42	0	intronic	4.243	NA	2	6	1	1	0
1:22415410:A:T	rs2268177	1	22415410	T	A	0.16	8.993e-19	0.0131	0.910854	rs10917130	1	CDC42	0	intronic	6.336	5	2	6	1	1	0
12:123614813:C:G	rs2510885	12	123614813	G	C	0.2316	1.7e-08	0.0121	0.911174	rs641760	17	PITPNM2	0	intronic	0.758	6	5	5	1	1	1
12:123615098:A:C	rs1790119	12	123615098	C	A	0.2316	1.838e-08	0.0122	0.911174	rs641760	17	PITPNM2	0	intronic	0.478	NA	5	5	1	1	0
12:123616514:A:G	rs1727294	12	123616514	G	A	0.2316	2.013e-08	0.0121	0.911174	rs641760	17	PITPNM2	0	intronic	4.484	5	1	7	1	1	1
12:123618544:G:T	rs1790116	12	123618544	G	T	0.2316	3.128e-08	0.0121	0.911174	rs641760	17	PITPNM2	0	intronic	1.401	NA	4	5	1	1	0
12:123618603:C:T	rs1727316	12	123618603	C	T	0.2316	2.668e-08	0.0121	0.911174	rs641760	17	PITPNM2	0	intronic	2.019	7	4	5	1	1	0
12:123636841:A:G	rs1790108	12	123636841	G	A	0.2316	1.817e-08	0.0121	0.911174	rs641760	17	MPHOSPH9	25	downstream	0.13	3a	1	5	1	1	0
12:123637752:C:G	rs1790109	12	123637752	G	C	0.2316	2.964e-08	0.0121	0.911174	rs641760	17	MPHOSPH9	0	intronic	0.203	2b	5	5	1	1	0
12:123638070:A:T	rs1716185	12	123638070	T	A	0.2316	3.112e-08	0.0121	0.911174	rs641760	17	MPHOSPH9	0	intronic	6.5	7	4	5	1	1	0
12:123638580:A:T	rs1627724	12	123638580	T	A	0.2316	3.137e-08	0.0121	0.911174	rs641760	17	MPHOSPH9	0	intronic	4.103	5	2	5	1	1	1
12:123638930:A:G	rs1727315	12	123638930	G	A	0.2316	3.001e-08	0.0121	0.911174	rs641760	17	MPHOSPH9	0	UTR3	9.806	NA	2	5	1	1	0
12:123640664:A:C	rs1727314	12	123640664	C	A	0.2316	2.934e-08	0.0121	0.911174	rs641760	17	MPHOSPH9	0	UTR3	0.04	NA	4	5	1	1	1
12:123642955:C:G	rs2682429	12	123642955	G	C	0.2316	3.244e-08	0.0121	0.911174	rs641760	17	MPHOSPH9	0	intronic	2.263	5	4	5	1	1	0
12:123643420:C:T	rs2695481	12	123643420	C	T	0.2316	3.286e-08	0.0121	0.911174	rs641760	17	MPHOSPH9	0	intronic	0.713	NA	4	5	1	1	0
12:123643689:C:T	rs2851438	12	123643689	C	T	0.2316	3.261e-08	0.0121	0.911174	rs641760	17	MPHOSPH9	0	intronic	0.639	4	4	5	1	1	0
12:123644056:A:C	rs1047158	12	123644056	C	A	0.2316	3.273e-08	0.0121	0.911174	rs641760	17	MPHOSPH9	0	intronic	4.809	NA	4	5	1	1	0
12:123645803:A:G	rs1051431	12	123645803	G	A	0.2316	3.771e-08	0.0121	0.911174	rs641760	17	MPHOSPH9	0	exonic	3.858	NA	4	5	1	1	0
12:123647725:C:G	rs1727296	12	123647725	G	C	0.2316	3.554e-08	0.0121	0.911174	rs641760	17	MPHOSPH9	0	intronic	4.633	5	4	5	1	1	1
12:123648881:C:T	rs1716165	12	123648881	C	T	0.2316	3.593e-08	0.0121	0.911174	rs641760	17	MPHOSPH9	0	intronic	9.924	NA	4	4	1	1	0
12:123650714:A:G	rs1618679	12	123650714	G	A	0.2316	3.797e-08	0.0121	0.911174	rs641760	17	MPHOSPH9	0	intronic	1.088	3a	4	4	1	1	0
12:123651018:C:T	rs1621194	12	123651018	C	T	0.2316	3.736e-08	0.0121	0.911174	rs641760	17	MPHOSPH9	0	intronic	7.888	5	4	4	1	1	0
12:123651162:A:G	rs1716167	12	123651162	G	A	0.2316	3.756e-08	0.0121	0.911174	rs641760	17	MPHOSPH9	0	intronic	5.464	6	4	4	1	1	0
4:70571098:A:G	rs6835502	4	70571098	G	A	0.3569	1.641e-07	0.0103	0.911757	rs4694227	6	SULT1B1	15781	intergenic	0.758	6	5	15	0	1	0
13:41288167:A:C	rs9635107	13	41288167	C	A	0.3171	1.092e-08	0.0107	0.911769	rs9532583	19	MIR320D1	13796	intergenic	1.795	7	4	5	0	1	0
13:41340684:G:T	rs7986077	13	41340684	G	T	0.3171	1.334e-08	0.0108	0.911769	rs9532583	19	MRPS31	0	intronic	0.956	7	4	5	1	1	0
13:41335816:C:T	rs4943812	13	41335816	C	T	0.3171	1.501e-08	0.0108	0.912389	rs9532583	19	MRPS31	0	intronic	0.38	6	4	5	1	1	0
13:41338134:C:G	rs4943813	13	41338134	G	C	0.3171	1.452e-08	0.0108	0.912389	rs9532583	19	MRPS31	0	intronic	0.462	7	4	5	1	1	1
12:46829976:T:TGTG	rs36000223	12	46829976	TGTG	T	0.3002	NA	NA	0.912976	rs11531206	16	RP11-96H19.1	0	ncRNA_intronic	6.892	NA	5	15	0	1	0
22:40558064:C:T	rs12484438	22	40558064	C	T	0.3191	1.368e-10	0.0106	0.91387	rs6001872	23	TNRC6B	0	intronic	10.13	6	4	5	1	1	0
13:41264784:G:T	rs9549263	13	41264784	G	T	0.3002	6.577e-08	0.0109	0.914313	rs9532583	19	FOXO1	24049	intergenic	1.303	6	14	15	0	1	0
11:32457138:A:G	rs2234580	11	32457138	G	A	0.3539	4.334e-09	0.0103	0.914349	rs7110547	13	WT1:WT1-AS	00:00:00	ncRNA_exonic	19.46	NA	1	13	1	1	1
11:35092770:A:G	rs1834459	11	35092770	G	A	0.4364	9.557e-08	0.0099	0.915475	rs2553772	14	PDHX	50631	intergenic	0.206	7	5	15	0	1	0
4:54541575:A:C	rs73250980	4	54541575	C	A	0.06461	3.872e-13	0.0197	0.91555	rs4864806	5	FIP1L1:LNX1:RP11-317M11.1	00:00:00	ncRNA_intronic	1.656	5	5	15	1	1	0
4:54550174:C:T	rs62323682	4	54550174	C	T	0.06461	6.568e-14	0.0205	0.91555	rs4864806	5	FIP1L1:LNX1:RP11-317M11.1	00:00:00	ncRNA_intronic	5.893	5	5	15	1	1	1
6:152555441:C:CT	rs34441971	6	152555441	CT	C	0.4891	NA	NA	0.915577	rs6557208	8	SYNE1	0	intronic	0.444	NA	2	4	1	0	0
1:22349386:C:T	rs79050195	1	22349386	C	T	0.1451	6.988e-16	0.0137	0.915708	rs10917130	1	RP1-224A6.3	1100	intergenic	0.433	2b	5	5	0	1	1
11:32375669:A:G	rs1884232	11	32375669	G	A	0.4911	1.422e-09	0.0099	0.915803	rs11031737	13	RP1-65P5.1	10713	intergenic	19.84	NA	5	14	0	0	1
11:32380521:C:T	rs7118294	11	32380521	C	T	0.4911	1.506e-09	0.0099	0.915803	rs11031737	13	RP1-65P5.1	15565	intergenic	18.35	5	5	15	0	0	1
12:123906772:TA:TAA	rs200341168	12	123906772	TA	TAA	0.331	NA	NA	0.915914	rs4930719	17	RILPL2	0	intronic	NA	NA	4	5	1	1	0
12:123906772:T:TA	rs35632664	12	123906772	TA	T	0.2097	NA	NA	0.915914	rs4930719	17	RILPL2	0	intronic	0.949	NA	4	5	1	1	0
22:40541981:A:G	rs732384	22	40541981	G	A	0.1988	2.554e-10	0.0121	0.915951	rs112251865	23	TNRC6B	0	intronic	8.566	5	4	5	1	1	0
22:40542121:C:T	rs732383	22	40542121	C	T	0.1988	2.086e-10	0.0121	0.915951	rs112251865	23	TNRC6B	0	intronic	4.871	5	4	5	1	1	1
22:40544031:C:T	rs57774511	22	40544031	C	T	0.1988	1.982e-10	0.0121	0.915951	rs112251865	23	TNRC6B	0	intronic	9.268	3a	4	5	1	1	0
6:152545865:C:T	rs17082358	6	152545865	C	T	0.1839	2.897e-25	0.0126	0.916004	rs12110523	8	SYNE1	0	intronic	0.031	6	4	4	1	1	0
12:123901143:C:T	rs28410896	12	123901143	C	T	0.2078	5.142e-08	0.0136	0.916549	rs4930719	17	RILPL2	0	intronic	2.946	6	4	5	1	1	0
13:41277736:G:T	rs4245401	13	41277736	G	T	0.3161	6.687e-09	0.0107	0.916777	rs9532583	19	MIR320D1	24227	intergenic	1.378	5	5	15	0	1	0
13:41277794:C:G	rs4575411	13	41277794	G	C	0.3161	9.189e-09	0.0107	0.916777	rs9532583	19	MIR320D1	24169	intergenic	0.147	5	5	15	0	1	0
13:41279488:C:T	rs8000965	13	41279488	C	T	0.3161	9.09e-09	0.0107	0.916777	rs9532583	19	MIR320D1	22475	intergenic	0.487	7	5	15	0	1	0
13:41279953:A:C	rs4943807	13	41279953	C	A	0.3161	8.457e-09	0.0107	0.916777	rs9532583	19	MIR320D1	22010	intergenic	3.244	6	5	15	0	1	0
13:41281226:A:G	rs9577117	13	41281226	G	A	0.3161	0.01127	0.0182	0.916777	rs9532583	19	MIR320D1	20737	intergenic	2.073	7	5	15	0	1	0
13:41281731:C:T	rs7996228	13	41281731	C	T	0.3161	8.844e-09	0.0107	0.916777	rs9532583	19	MIR320D1	20232	intergenic	3.184	5	5	15	0	1	0
13:41281879:G:GATC	rs201725356	13	41281879	G	GATC	0.3161	NA	NA	0.916777	rs9532583	19	MIR320D1	20084	intergenic	12.26	NA	5	15	0	1	0
13:41283423:G:T	rs9549269	13	41283423	G	T	0.3161	0.01205	0.018	0.916777	rs9532583	19	MIR320D1	18540	intergenic	2.003	7	5	15	0	1	0
13:41287540:C:T	rs4245402	13	41287540	C	T	0.3161	8e-09	0.0107	0.916777	rs9532583	19	MIR320D1	14423	intergenic	2.489	6	5	15	0	1	0
13:41291928:A:C	rs12184871	13	41291928	C	A	0.3161	9.243e-09	0.0107	0.916777	rs9532583	19	MIR320D1	10035	intergenic	1.038	5	4	4	0	1	0
13:41293950:C:T	rs4943808	13	41293950	C	T	0.3161	8.511e-09	0.0107	0.916777	rs9532583	19	MIR320D1	8013	intergenic	3.06	6	4	5	1	1	0
13:41299687:C:T	rs4941989	13	41299687	C	T	0.3161	8.578e-09	0.0108	0.916777	rs9532583	19	MIR320D1	2276	intergenic	2.626	7	4	5	1	1	0
13:41299857:A:C	rs4941990	13	41299857	C	A	0.3161	8.88e-09	0.0108	0.916777	rs9532583	19	MIR320D1	2106	intergenic	0.967	6	4	5	1	1	0
13:41306834:A:G	rs9566574	13	41306834	G	A	0.3161	1.039e-08	0.0108	0.916777	rs9532583	19	MRPS31	0	intronic	0.842	6	4	5	1	1	0
13:41313087:G:T	rs9549276	13	41313087	G	T	0.3161	0.009666	0.0234	0.916777	rs9532583	19	MRPS31	0	intronic	0.542	7	5	5	1	1	0
13:41315582:C:G	rs9549279	13	41315582	G	C	0.3161	1.14e-08	0.0108	0.916777	rs9532583	19	MRPS31	0	intronic	0.14	5	4	5	1	1	0
13:41316364:A:G	rs9603786	13	41316364	G	A	0.3161	1.137e-08	0.0108	0.916777	rs9532583	19	MRPS31	0	intronic	11.15	7	4	5	1	1	0
13:41318907:A:G	rs6563845	13	41318907	G	A	0.3161	1.088e-08	0.0108	0.916777	rs9532583	19	MRPS31	0	intronic	4.911	6	4	5	1	1	0
13:41324793:G:T	rs7998724	13	41324793	G	T	0.3161	1.49e-08	0.0108	0.916777	rs9532583	19	MRPS31	0	intronic	1.369	7	4	5	1	1	0
11:32351427:C:T	rs7106353	11	32351427	C	T	0.1382	9.262e-21	0.0136	0.917123	rs11031731	13	RP1-65P5.1	0	ncRNA_intronic	2.021	2b	5	14	0	0	0
2:11727087:G:T	rs17529680	2	11727087	G	T	0.329	8.594e-08	0.0109	0.91761	rs11679605	3	GREB1	0	intronic	1.278	5	4	15	1	1	0
1:22420852:A:G	rs16826582	1	22420852	G	A	0.159	0.0002548	0.0262	0.917853	rs10917130	1	CDC42	1414	intergenic	0.87	6	4	4	1	1	0
9:803481:C:T	rs10120425	9	803481	C	T	0.4692	9.954e-08	0.0099	0.918105	rs7036783	9	DMRT1	38208	intergenic	2.743	6	2	15	0	0	0
9:803606:A:G	rs10119680	9	803606	G	A	0.4692	9.035e-08	0.0099	0.918105	rs7036783	9	DMRT1	38083	intergenic	3.151	6	5	15	0	0	0
9:804436:C:T	rs4742419	9	804436	C	T	0.4692	8.269e-08	0.0099	0.918105	rs7036783	9	DMRT1	37253	intergenic	1.477	7	2	15	0	0	0
22:40559156:A:G	rs1474667	22	40559156	G	A	0.3181	1.489e-10	0.0106	0.918176	rs6001872	23	TNRC6B	0	intronic	0.099	7	4	5	1	1	0
6:152680844:C:T	rs34082537	6	152680844	C	T	0.1481	1.61e-12	0.0143	0.91827	rs35569312	8	SYNE1	0	intronic	2.074	6	4	5	1	0	0
11:183094:A:G	rs568742522	11	183094	G	A	0.0835	NA	NA	0.918596	rs547025	11	RP11-304M2.3:BET1L	00:00:00	ncRNA_intronic	4.286	NA	14	15	1	1	0
1:22390577:C:T	rs2473321	1	22390577	C	T	0.2247	1.982e-07	0.0124	0.918603	rs10917130	1	CDC42:CDC42-IT1	00:00:00	ncRNA_exonic	3.325	NA	4	5	1	1	0
13:41238944:A:ACGCCAC	rs571800667	13	41238944	ACGCCAC	A	0.336	NA	NA	0.918743	rs7986407	19	FOXO1	0	intronic	15.99	NA	1	1	1	0	0
6:152546325:A:G	rs55885054	6	152546325	G	A	0.4274	9.588e-11	0.01	0.919066	rs1408462	8	SYNE1	0	intronic	4.589	6	4	5	1	0	0
6:152546390:C:T	rs56086011	6	152546390	C	T	0.4274	8.347e-11	0.01	0.919066	rs1408462	8	SYNE1	0	intronic	0.581	5	4	5	1	0	0
6:152546740:A:G	rs1998620	6	152546740	G	A	0.4274	9.146e-11	0.01	0.919066	rs1408462	8	SYNE1	0	intronic	8.531	5	4	5	1	0	0
6:152547151:C:T	rs1359323	6	152547151	C	T	0.4274	6.248e-11	0.01	0.919066	rs1408462	8	SYNE1	0	intronic	1.957	5	4	5	1	0	0
6:152547454:T:TC	rs59166088	6	152547454	TC	T	0.4274	NA	NA	0.919066	rs1408462	8	SYNE1	0	intronic	0.23	NA	4	5	1	0	1
6:152547456:A:ACC	rs59307383	6	152547456	ACC	A	0.4274	NA	NA	0.919066	rs1408462	8	SYNE1	0	intronic	1.442	NA	4	5	1	0	1
6:152547684:C:T	rs4870085	6	152547684	C	T	0.4274	9.586e-11	0.01	0.919066	rs1408462	8	SYNE1	0	intronic	10.75	6	4	5	1	0	1
11:32450890:A:G	rs3858446	11	32450890	G	A	0.3509	5.387e-09	0.0103	0.919222	rs7110547	13	WT1	0	intronic	1.26	NA	5	13	1	1	1
11:32451003:A:G	rs3858447	11	32451003	G	A	0.3509	0.002294	0.0174	0.919222	rs7110547	13	WT1	0	intronic	0.37	NA	5	13	1	1	1
11:32451099:A:T	rs3858448	11	32451099	T	A	0.3509	4.974e-09	0.0103	0.919222	rs7110547	13	WT1	0	intronic	4.46	5	5	13	1	1	0
11:32451920:G:T	rs66798575	11	32451920	G	T	0.3509	0.002271	0.0174	0.919222	rs7110547	13	WT1	0	intronic	1.891	4	1	13	1	1	1
11:35088399:A:G	rs2732549	11	35088399	G	A	0.4374	9.214e-08	0.0099	0.919229	rs2553772	14	PDHX	46260	intergenic	7.576	5	2	15	0	1	0
11:35093029:A:G	rs2785198	11	35093029	G	A	0.4374	9.539e-08	0.0099	0.919229	rs2553772	14	PDHX	50890	intergenic	0.7	NA	5	15	0	1	0
11:35096995:G:T	rs429503	11	35096995	G	T	0.4374	9.36e-08	0.0099	0.919229	rs2553772	14	AL356215.1	53095	intergenic	0.492	NA	5	15	0	1	0
11:35098193:C:T	rs387619	11	35098193	C	T	0.4374	9.06e-08	0.0099	0.919229	rs2553772	14	AL356215.1	51897	intergenic	0.313	NA	2	15	0	1	1
13:41220429:C:CT	rs199747779	13	41220429	CT	C	0.336	NA	NA	0.919762	rs7986407	19	FOXO1	0	intronic	7.969	NA	1	5	1	0	0
12:123746357:C:G	rs4759416	12	123746357	G	C	0.2316	6.71e-08	0.0122	0.919779	rs28372579	17	CDK2AP1	0	intronic	13.7	5	4	4	1	1	0
11:32387394:C:CAAAAA	rs568137488	11	32387394	CAAAAA	C	0.2654	NA	NA	0.920051	rs7105538	13	WT1	21926	intergenic	0.791	NA	1	15	0	0	0
12:123753492:C:G	rs10846491	12	123753492	G	C	0.2336	5.399e-08	0.0122	0.920146	rs28372579	17	CDK2AP1	0	intronic	1.511	2b	1	7	1	1	1
4:70603518:C:T	rs12651239	4	70603518	C	T	0.3787	2.423e-07	0.0101	0.920324	rs4694227	6	SULT1B1	0	intronic	2.483	6	4	15	1	1	0
4:70604338:A:G	rs7442218	4	70604338	G	A	0.3787	2.345e-05	0.0109	0.920324	rs4694227	6	SULT1B1	0	intronic	2.741	7	5	15	1	1	0
4:70606026:A:G	rs11249460	4	70606026	G	A	0.3787	3.422e-07	0.0101	0.920324	rs4694227	6	SULT1B1	0	intronic	6.829	7	5	15	1	1	0
4:70606523:C:T	rs1847363	4	70606523	C	T	0.3787	2.743e-07	0.0101	0.920324	rs4694227	6	SULT1B1	0	intronic	7.076	NA	5	15	1	1	0
9:838422:A:T	rs7860095	9	838422	T	A	0.04871	2.963e-06	0.0227	0.920479	rs2277163	9	DMRT1	3267	intergenic	0.04	5	13	14	1	0	0
9:840023:A:G	rs912064	9	840023	G	A	0.04871	3.457e-06	0.0228	0.920479	rs2277163	9	DMRT1	1666	intergenic	1.377	NA	12	13	1	0	0
13:41270293:C:T	rs113001496	13	41270293	C	T	0.3151	0.03911	0.0209	0.921276	rs9532583	19	FOXO1	29558	intergenic	0.173	6	5	15	0	1	0
13:41276341:C:T	rs7982072	13	41276341	C	T	0.3151	9.172e-09	0.0107	0.921276	rs9532583	19	MIR320D1	25622	intergenic	1.644	6	5	15	0	1	0
13:41276553:C:T	rs9577115	13	41276553	C	T	0.3151	9.271e-09	0.0107	0.921276	rs9532583	19	MIR320D1	25410	intergenic	1.811	7	5	15	0	1	0
13:41160579:C:G	rs9532564	13	41160579	G	C	0.2008	3.402e-10	0.0123	0.921495	rs1986649	19	FOXO1	0	intronic	3.172	3a	2	7	1	1	1
3:169487501:C:T	rs9811216	3	169487501	C	T	0.2575	1.387e-07	0.0113	0.92182	rs2293607	4	ACTRT3:RP11-816J6.3	00:00:00	ncRNA_exonic	6.241	4	1	1	1	1	0
12:123902361:A:G	rs28481863	12	123902361	G	A	0.2068	7.206e-08	0.0136	0.922047	rs4930719	17	RILPL2	0	intronic	1.918	6	4	5	1	1	0
11:32367337:A:T	rs10835888	11	32367337	T	A	0.1909	2.616e-15	0.0125	0.922182	rs11031726	13	RP1-65P5.1	2381	intergenic	1.615	7	5	15	0	0	0
11:32367883:C:G	rs7122775	11	32367883	G	C	0.1909	2.02e-15	0.0125	0.922182	rs11031726	13	RP1-65P5.1	2927	intergenic	0.562	5	5	15	0	0	0
12:123491572:A:G	rs940904	12	123491572	G	A	0.2654	9.902e-08	0.0112	0.922299	rs12820906	17	PITPNM2	0	intronic	4.693	5	4	5	1	1	0
22:40603732:A:G	rs2143175	22	40603732	G	A	0.3191	8.828e-11	0.0104	0.922451	rs6001872	23	TNRC6B	0	intronic	3.801	6	5	5	1	1	0
6:152555433:C:G	rs9383979	6	152555433	G	C	0.4911	5.001e-13	0.0106	0.922454	rs6557208	8	SYNE1	0	intronic	0.027	6	2	4	1	0	0
6:152555448:A:G	rs35194179	6	152555448	G	A	0.4911	0.004071	0.0209	0.922454	rs6557208	8	SYNE1	0	intronic	0.62	6	2	4	1	0	0
11:32448255:C:T	rs5030179	11	32448255	C	T	0.3519	7.615e-09	0.0103	0.922956	rs7110547	13	WT1	0	intronic	8.213	NA	1	13	1	1	0
11:32448569:A:C	rs5030178	11	32448569	C	A	0.3519	5.756e-09	0.0103	0.922956	rs7110547	13	WT1	0	intronic	11.27	NA	1	13	1	1	0
11:32448895:C:G	rs5030176	11	32448895	G	C	0.3519	5.077e-09	0.0103	0.922956	rs7110547	13	WT1	0	intronic	0.444	4	1	13	1	1	0
9:803946:A:C	rs7026907	9	803946	C	A	0.492	1.423e-08	0.01	0.923104	rs7036783	9	DMRT1	37743	intergenic	5.938	7	5	15	0	0	0
12:123861452:A:G	rs28413626	12	123861452	G	A	0.2286	2.241e-08	0.0129	0.923228	rs28372579	17	SETD8	6867	intergenic	3.018	6	5	15	1	1	0
11:108358820:A:G	rs11212674	11	108358820	G	A	0.1779	4.382e-10	0.0136	0.923349	rs72993806	15	KDELC2	0	intronic	0.086	7	4	5	1	1	0
9:809502:A:C	rs7021644	9	809502	C	A	0.3598	8.814e-12	0.0103	0.923901	rs4742423	9	DMRT1	32187	intergenic	0.194	7	5	15	0	0	0
16:51471175:C:T	rs62041991	16	51471175	C	T	0.2634	2.682e-07	0.0121	0.925003	rs66998222	20	RP11-437L7.1	80731	intergenic	5.339	7	5	15	0	0	0
12:123725827:C:T	rs11057204	12	123725827	C	T	0.2306	6.498e-08	0.0123	0.925319	rs28372579	17	MPHOSPH9:C12orf65	00:00:00	intronic	2.527	6	4	5	1	1	0
12:123726134:A:G	rs10846487	12	123726134	G	A	0.2306	6.173e-08	0.0123	0.925319	rs28372579	17	MPHOSPH9:C12orf65	00:00:00	intronic	5.478	7	4	5	1	1	0
12:123726834:C:T	rs7313483	12	123726834	C	T	0.2306	6.576e-08	0.0123	0.925319	rs28372579	17	MPHOSPH9:C12orf65	00:00:00	intronic	0.887	5	2	5	1	1	1
12:123741200:A:G	rs10773001	12	123741200	G	A	0.2306	7.137e-08	0.0122	0.925319	rs28372579	17	C12orf65:RP11-282O18.3	00:00:00	ncRNA_intronic	0.26	6	4	4	1	1	0
12:123741776:C:T	rs1969354	12	123741776	C	T	0.2306	7.115e-08	0.0122	0.925319	rs28372579	17	C12orf65:RP11-282O18.3	00:00:00	ncRNA_intronic	11.92	5	4	4	1	1	0
12:123742093:G:T	rs1533703	12	123742093	G	T	0.2306	9.681e-08	0.0122	0.925319	rs28372579	17	C12orf65:RP11-282O18.3	00:00:00	ncRNA_intronic	4.351	3a	4	4	1	1	1
1:22388872:C:T	rs17837951	1	22388872	C	T	0.16	2.068e-18	0.013	0.925601	rs10917130	1	CDC42:CDC42-IT1	00:00:00	ncRNA_intronic	4.645	5	2	5	1	1	0
12:123714236:A:G	rs1727334	12	123714236	G	A	0.2326	7.645e-08	0.0123	0.925643	rs28372579	17	MPHOSPH9	0	intronic	0.639	NA	1	5	1	1	0
12:123715113:C:T	rs941306	12	123715113	C	T	0.2326	8.181e-08	0.0123	0.925643	rs28372579	17	MPHOSPH9	0	intronic	15.11	NA	1	5	1	1	0
12:123715266:C:T	rs941305	12	123715266	C	T	0.2326	8.073e-08	0.0123	0.925643	rs28372579	17	MPHOSPH9	0	intronic	5.281	NA	1	5	1	1	1
12:123716376:C:T	rs1716171	12	123716376	C	T	0.2326	8.229e-08	0.0123	0.925643	rs28372579	17	MPHOSPH9	0	intronic	2.901	NA	1	5	1	1	1
12:123716513:C:T	rs1716170	12	123716513	C	T	0.2326	8.32e-08	0.0123	0.925643	rs28372579	17	MPHOSPH9	0	intronic	3.592	NA	1	2	1	1	0
12:123746510:C:T	rs4759417	12	123746510	C	T	0.2326	6.796e-08	0.0122	0.925643	rs28372579	17	CDK2AP1	0	intronic	0.378	4	4	4	1	1	1
12:123750895:A:G	rs1402275	12	123750895	G	A	0.2326	5.897e-08	0.0122	0.925643	rs28372579	17	CDK2AP1	0	intronic	1.347	NA	3	4	1	1	1
11:108047982:A:G	rs1519074	11	108047982	G	A	0.163	1.611e-12	0.0142	0.925998	rs72993806	15	NPAT	0	intronic	3.782	NA	4	5	1	1	0
12:123719585:C:G	rs4759409	12	123719585	G	C	0.2326	5.568e-08	0.0123	0.926377	rs28372579	17	MPHOSPH9:C12orf65	00:00:00	intronic	2.301	5	1	5	1	1	1
6:152681049:A:T	rs4286796	6	152681049	T	A	0.1511	4.717e-12	0.0142	0.926664	rs35569312	8	SYNE1	0	intronic	1.737	5	4	5	1	0	0
6:152683594:A:G	rs34721749	6	152683594	G	A	0.1511	7.585e-12	0.0142	0.926664	rs35569312	8	SYNE1	0	intronic	0.432	7	4	4	1	0	1
13:41268823:A:T	rs7997896	13	41268823	T	A	0.3161	1.305e-08	0.0107	0.92669	rs9532583	19	FOXO1	28088	intergenic	7.559	3a	5	15	0	1	0
13:41268924:C:T	rs7998086	13	41268924	C	T	0.3161	1.419e-08	0.0107	0.92669	rs9532583	19	FOXO1	28189	intergenic	0.665	5	5	15	0	1	0
13:41269994:A:G	rs4943804	13	41269994	G	A	0.3161	1.578e-08	0.0107	0.92669	rs9532583	19	FOXO1	29259	intergenic	1.841	7	5	15	0	1	0
13:41271676:A:T	rs9577107	13	41271676	T	A	0.3161	1.065e-08	0.0107	0.92669	rs9532583	19	MIR320D1	30287	intergenic	1.424	7	5	15	0	1	0
13:41271764:A:G	rs9577108	13	41271764	G	A	0.3161	1.055e-08	0.0107	0.92669	rs9532583	19	MIR320D1	30199	intergenic	2.177	7	5	15	0	1	0
13:41271878:G:T	rs9577110	13	41271878	G	T	0.3161	1.028e-08	0.0108	0.92669	rs9532583	19	MIR320D1	30085	intergenic	3.171	3a	5	15	0	1	0
13:41198075:A:AT	rs11459608	13	41198075	A	AT	0.326	NA	NA	0.926974	rs7986407	19	FOXO1	0	intronic	0.111	NA	5	5	1	0	0
11:32410774:A:G	rs1799937	11	32410774	G	A	0.2584	1.782e-10	0.0117	0.927113	rs3858445	13	WT1	0	intronic	0.352	NA	4	14	1	1	1
11:32387562:G:T	rs11031749	11	32387562	G	T	0.2187	4.456e-13	0.0124	0.927767	rs56911719	13	WT1	21758	intergenic	0.572	6	1	15	0	0	0
11:32387585:G:T	rs111600086	11	32387585	G	T	0.2187	6.254e-05	0.0217	0.927767	rs56911719	13	WT1	21735	intergenic	0.672	6	1	15	0	0	0
22:40688197:C:CA	rs533313191	22	40688197	C	CA	0.3141	NA	NA	0.927771	rs6001872	23	TNRC6B	0	intronic	5.639	NA	4	5	1	0	0
6:152554014:C:G	rs71575922	6	152554014	G	C	0.1551	2.766e-31	0.0137	0.927869	rs58415480	8	SYNE1	0	intronic	2.014	4	2	5	1	0	1
12:123619838:A:G	rs1616131	12	123619838	G	A	0.2306	2.715e-08	0.0121	0.927982	rs641760	17	PITPNM2	0	intronic	0.747	6	3	5	1	1	0
12:123619856:A:T	rs1616181	12	123619856	T	A	0.2306	2.787e-08	0.0121	0.927982	rs641760	17	PITPNM2	0	intronic	0.747	7	3	5	1	1	0
12:123620270:C:G	rs1790115	12	123620270	G	C	0.2306	0.006169	0.0208	0.927982	rs641760	17	PITPNM2	0	intronic	2.05	7	3	5	1	1	0
12:123621210:C:T	rs1727318	12	123621210	C	T	0.2306	2.665e-08	0.0121	0.927982	rs641760	17	PITPNM2	0	intronic	0.724	7	4	5	1	1	0
12:123622209:A:G	rs2851441	12	123622209	G	A	0.2306	2.309e-08	0.0121	0.927982	rs641760	17	PITPNM2	0	intronic	2.697	NA	4	5	1	1	0
12:123623174:C:T	rs2695482	12	123623174	C	T	0.2306	2.702e-08	0.0121	0.927982	rs641760	17	PITPNM2	0	intronic	2.526	NA	5	5	1	1	0
12:123627016:C:T	rs1106241	12	123627016	C	T	0.2306	2.488e-08	0.0121	0.927982	rs641760	17	PITPNM2	0	intronic	7.511	4	1	7	1	1	1
12:123632276:A:G	rs1569068	12	123632276	G	A	0.2306	2.916e-08	0.0121	0.927982	rs641760	17	PITPNM2	0	intronic	11.96	NA	3	5	1	1	1
12:123633424:A:G	rs1790090	12	123633424	G	A	0.2306	3.016e-08	0.0121	0.927982	rs641760	17	PITPNM2	0	intronic	1.461	4	1	5	1	1	0
12:123634043:C:T	rs949142	12	123634043	C	T	0.2306	2.743e-08	0.0121	0.927982	rs641760	17	PITPNM2	0	intronic	5.681	4	1	7	1	1	0
12:123634122:A:G	rs884548	12	123634122	G	A	0.2306	2.92e-08	0.0121	0.927982	rs641760	17	PITPNM2	0	intronic	8.526	4	1	7	1	1	0
22:40640516:C:T	rs12628042	22	40640516	C	T	0.1889	1.414e-11	0.0124	0.927996	rs112251865	23	TNRC6B	0	intronic	0.473	7	2	5	1	1	0
6:152549309:C:T	rs13206305	6	152549309	C	T	0.1839	2.292e-24	0.0125	0.928718	rs12110523	8	SYNE1	0	intronic	13.8	7	4	5	1	1	0
1:22486029:A:G	rs56104760	1	22486029	G	A	0.17	1.566e-14	0.0129	0.929499	rs72478520	1	WNT4	15566	intergenic	6.222	6	5	15	0	1	0
12:46829941:T:TA	12:46829941:T:TA	12	46829941	TA	T	0.2893	NA	NA	0.929774	rs11531206	16	RP11-96H19.1	0	ncRNA_intronic	1.27	NA	5	15	0	1	0
12:46829941:T:TAA	12:46829941:T:TAA	12	46829941	T	TAA	0.01093	NA	NA	0.929774	rs11531206	16	RP11-96H19.1	0	NA	1.237	NA	5	15	0	0	0
9:801602:C:T	rs1323267	9	801602	C	T	0.4602	1.392e-08	0.0103	0.929915	rs10115078	9	DMRT1	40087	intergenic	6.364	NA	1	15	0	0	1
11:35092951:C:T	rs2732544	11	35092951	C	T	0.4404	1.602e-07	0.0099	0.93013	rs2553772	14	PDHX	50812	intergenic	2.139	NA	5	15	0	1	0
11:35095486:A:G	rs2732540	11	35095486	G	A	0.4404	1.429e-07	0.0099	0.93013	rs2553772	14	PDHX	53347	intergenic	0.997	NA	2	15	0	1	1
11:35096667:A:G	rs2553827	11	35096667	G	A	0.4404	1.622e-07	0.0099	0.93013	rs2553772	14	AL356215.1	53423	intergenic	0.303	NA	5	15	0	1	0
11:35096969:C:CCAGAGT	rs111863720	11	35096969	CCAGAGT	C	0.4404	NA	NA	0.93013	rs2553772	14	AL356215.1	53121	intergenic	4.879	NA	5	15	0	1	0
12:123721177:G:T	rs10772998	12	123721177	G	T	0.2316	5.735e-08	0.0123	0.93118	rs28372579	17	MPHOSPH9:C12orf65	00:00:00	intronic	2.069	5	2	5	1	1	0
12:123730830:C:T	rs11057206	12	123730830	C	T	0.2316	5.455e-08	0.0122	0.93118	rs28372579	17	C12orf65	0	intronic	1.491	7	4	5	1	1	0
12:123733799:A:G	rs11057210	12	123733799	G	A	0.2316	5.572e-08	0.0122	0.93118	rs28372579	17	C12orf65	0	UTR5	1.241	4	4	5	1	1	1
12:123734774:G:T	rs4268544	12	123734774	G	T	0.2316	5.231e-08	0.0122	0.93118	rs28372579	17	C12orf65	0	UTR5	0.96	6	4	5	1	1	0
12:123742563:C:T	rs4759371	12	123742563	C	T	0.2316	7.047e-08	0.0122	0.93118	rs28372579	17	RP11-282O18.3	0	ncRNA_intronic	0.334	5	4	4	1	1	1
12:123743674:C:T	rs4759415	12	123743674	C	T	0.2316	7.312e-08	0.0121	0.93118	rs28372579	17	RP11-282O18.3	0	ncRNA_exonic	0.151	1f	4	4	1	1	1
12:123745178:C:G	rs1980252	12	123745178	G	C	0.2316	7.649e-08	0.0122	0.93118	rs28372579	17	RP11-282O18.3	0	ncRNA_intronic	1.434	7	4	4	1	1	0
12:123745359:A:G	rs2337934	12	123745359	G	A	0.2316	7.454e-08	0.0122	0.93118	rs28372579	17	RP11-282O18.3	0	ncRNA_intronic	6.96	6	4	4	1	1	0
22:40614512:G:T	rs12160931	22	40614512	G	T	0.3191	6.243e-11	0.0104	0.931274	rs6001872	23	TNRC6B	0	intronic	2.999	6	4	5	1	1	1
22:40615276:G:T	rs739182	22	40615276	G	T	0.3191	5.097e-11	0.0104	0.931274	rs6001872	23	TNRC6B	0	intronic	0.409	4	4	7	1	1	1
22:40636799:A:G	rs6001848	22	40636799	G	A	0.3191	2.97e-11	0.0105	0.931274	rs6001872	23	TNRC6B	0	intronic	4.567	2b	5	5	1	1	1
11:32438699:A:G	rs5030201	11	32438699	G	A	0.2614	2.559e-10	0.0117	0.931441	rs3858445	13	WT1	0	intronic	2.888	NA	4	14	1	0	1
4:54546192:A:G	rs62323680	4	54546192	G	A	0.06362	9.781e-14	0.0202	0.931478	rs4864806	5	FIP1L1:LNX1:RP11-317M11.1	00:00:00	ncRNA_intronic	4.294	7	5	15	1	1	0
4:54548347:A:G	rs62323681	4	54548347	G	A	0.06362	1.147e-13	0.0203	0.931478	rs4864806	5	FIP1L1:LNX1:RP11-317M11.1	00:00:00	ncRNA_intronic	6.513	5	5	15	1	1	0
10:105656616:A:G	rs1977230	10	105656616	G	A	0.09145	2.039e-07	0.0166	0.93171	rs7902587	10	OBFC1	0	intronic	0.141	NA	4	5	1	1	0
10:105657316:C:G	rs10786775	10	105657316	G	C	0.09145	1.829e-07	0.0166	0.93171	rs7902587	10	OBFC1	0	exonic	4.981	4	2	4	1	1	1
10:105659826:C:T	rs2487999	10	105659826	C	T	0.09145	2.567e-07	0.0166	0.93171	rs7902587	10	OBFC1	0	exonic	8.211	4	4	4	1	1	1
10:105660702:C:T	rs2475215	10	105660702	C	T	0.09145	2.153e-07	0.0167	0.93171	rs7902587	10	OBFC1	0	intronic	5.474	NA	3	5	1	1	0
10:105671109:G:T	rs2488000	10	105671109	G	T	0.09145	1.564e-07	0.0167	0.93171	rs7902587	10	OBFC1	0	intronic	4.014	4	2	5	1	1	1
10:105671132:A:G	rs2488001	10	105671132	G	A	0.09145	1.887e-07	0.0167	0.93171	rs7902587	10	OBFC1	0	intronic	0.713	4	2	5	1	1	1
10:105671527:C:T	rs1265165	10	105671527	C	T	0.09145	1.992e-07	0.0167	0.93171	rs7902587	10	OBFC1	0	intronic	4.793	NA	2	5	1	1	1
10:105671804:C:T	rs2756116	10	105671804	C	T	0.09145	1.471e-07	0.0167	0.93171	rs7902587	10	OBFC1	0	intronic	3.208	NA	2	5	1	1	1
10:105672015:C:T	rs2475218	10	105672015	C	T	0.09145	1.456e-07	0.0167	0.93171	rs7902587	10	OBFC1	0	intronic	6.163	NA	2	5	1	1	1
22:40712637:A:G	rs6001877	22	40712637	G	A	0.3151	4.932e-11	0.0104	0.932352	rs6001872	23	TNRC6B	0	intronic	4.416	5	4	4	1	1	0
9:807095:G:T	rs34212511	9	807095	G	T	0.3887	1.41e-12	0.0102	0.933162	rs34800401	9	DMRT1	34594	intergenic	4.877	3a	5	15	0	0	0
11:108039042:C:T	rs4754300	11	108039042	C	T	0.164	1.885e-12	0.0142	0.933237	rs72993806	15	NPAT	0	intronic	8.028	7	4	4	1	1	0
11:108041816:A:G	rs73006208	11	108041816	G	A	0.164	2.086e-12	0.0142	0.933237	rs72993806	15	NPAT	0	intronic	1.082	7	4	5	1	1	0
11:32369603:A:T	rs61889187	11	32369603	T	A	0.1402	2.756e-21	0.0137	0.93336	rs11031731	13	RP1-65P5.1	4647	intergenic	4.756	7	7	15	0	0	0
22:40718100:A:G	rs4821942	22	40718100	G	A	0.1918	3.144e-12	0.0124	0.933402	rs112251865	23	TNRC6B	0	intronic	0.757	2c	4	4	1	0	1
11:108080583:C:T	rs111741588	11	108080583	C	T	0.162	2.06e-12	0.0142	0.933452	rs72993806	15	NPAT	0	intronic	2.383	7	4	5	1	1	0
11:108145249:C:T	rs4753835	11	108145249	C	T	0.162	2.274e-12	0.0141	0.933452	rs72993806	15	ATM	0	intronic	5.561	7	4	5	1	1	0
11:108146299:C:T	rs111929914	11	108146299	C	T	0.162	6.604e-11	0.0152	0.933452	rs72993806	15	ATM	0	intronic	5.184	7	4	5	1	1	0
11:108168995:A:C	rs4988023	11	108168995	C	A	0.162	2.176e-12	0.014	0.933452	rs72993806	15	ATM	0	intronic	5.094	6	4	4	1	1	0
11:108175462:A:G	rs1801516	11	108175462	G	A	0.162	4.639e-12	0.0139	0.933452	rs72993806	15	ATM	0	exonic	23.2	7	4	4	1	1	0
11:108181860:A:AT	rs146797282	11	108181860	AT	A	0.162	NA	NA	0.933452	rs72993806	15	ATM:C11orf65	00:00:00	intronic	1.344	NA	4	5	1	1	0
11:108188462:A:T	rs117867175	11	108188462	T	A	0.162	2.036e-12	0.014	0.933452	rs72993806	15	ATM:C11orf65	00:00:00	intronic	3.662	6	4	5	1	1	0
11:108344264:C:T	rs72992191	11	108344264	C	T	0.162	3.091e-12	0.014	0.933452	rs72993806	15	KDELC2	0	UTR3	0.489	6	2	5	1	1	0
6:152592115:C:G	rs36069217	6	152592115	G	C	0.09245	3.001e-07	0.0189	0.933516	rs75730028	8	SYNE1	0	intronic	5.07	7	4	5	1	0	1
16:51482638:G:GA	rs34748447	16	51482638	GA	G	0.2674	NA	NA	0.933575	rs66998222	20	RP11-437L7.1	92194	intergenic	0.84	NA	5	15	0	0	0
11:32387865:G:GAC	rs72179228	11	32387865	GAC	G	0.2197	NA	NA	0.93384	rs56911719	13	WT1	21455	intergenic	0.467	NA	5	15	0	0	0
2:11685558:A:G	rs12623299	2	11685558	G	A	0.3121	2.447e-10	0.011	0.934262	rs10929754	3	GREB1	0	intronic	2.888	5	3	14	1	1	0
2:11692236:C:T	rs17600933	2	11692236	C	T	0.4264	7.485e-09	0.0101	0.93485	rs4669748	3	GREB1	0	intronic	1.986	7	3	14	1	1	0
11:32387936:A:G	rs7105549	11	32387936	G	A	0.2644	3.567e-14	0.0116	0.935237	rs7105538	13	WT1	21384	intergenic	0.913	6	5	15	0	0	0
11:32388030:A:G	rs7105664	11	32388030	G	A	0.2644	0.04848	0.025	0.935237	rs7105538	13	WT1	21290	intergenic	1.712	7	5	15	0	0	0
11:32388627:A:T	rs58736369	11	32388627	T	A	0.2644	3.003e-14	0.0116	0.935237	rs7105538	13	WT1	20693	intergenic	1.065	4	7	15	0	1	0
11:32388682:A:G	rs58222320	11	32388682	G	A	0.2644	3.057e-14	0.0116	0.935237	rs7105538	13	WT1	20638	intergenic	5.56	5	7	15	0	1	0
11:32388912:C:T	rs60923278	11	32388912	C	T	0.2644	2.929e-14	0.0116	0.935237	rs7105538	13	WT1	20408	intergenic	0.096	6	9	15	0	0	0
11:32388952:C:T	rs57744011	11	32388952	C	T	0.2644	2.916e-14	0.0116	0.935237	rs7105538	13	WT1	20368	intergenic	2.442	7	9	15	0	0	0
11:32389101:A:G	rs61889204	11	32389101	G	A	0.2644	6.042e-14	0.0116	0.935237	rs7105538	13	WT1	20219	intergenic	2.282	7	9	15	0	0	0
11:32389137:A:G	rs73473704	11	32389137	G	A	0.2644	4.479e-14	0.0116	0.935237	rs7105538	13	WT1	20183	intergenic	2.749	7	9	15	0	0	0
3:169477506:A:G	rs12638862	3	169477506	G	A	0.2545	1.067e-07	0.0114	0.935433	rs2293607	4	TERC	4801	intergenic	1.499	5	2	15	1	1	0
13:41434808:A:G	rs9532600	13	41434808	G	A	0.1938	2.506e-09	0.0129	0.935833	rs61963209	19	TPTE2P5	0	ncRNA_intronic	6.156	7	5	15	0	1	0
13:41442538:C:G	rs4556675	13	41442538	G	C	0.1938	0.001965	0.0239	0.935833	rs61963209	19	TPTE2P5	0	ncRNA_intronic	0.596	6	9	15	0	1	0
13:41449737:G:T	rs9532631	13	41449737	G	T	0.1938	2.04e-09	0.0129	0.935833	rs61963209	19	TPTE2P5	0	ncRNA_intronic	8.259	5	4	8	0	1	0
13:41454804:C:T	rs9532642	13	41454804	C	T	0.1938	2.092e-09	0.0129	0.935833	rs61963209	19	TPTE2P5	0	ncRNA_intronic	7.814	7	4	8	0	1	0
13:41265434:G:GA	rs144393219	13	41265434	GA	G	0.3161	NA	NA	0.936475	rs9532583	19	FOXO1	24699	intergenic	13.45	NA	9	15	0	0	0
11:32436414:A:G	rs7116462	11	32436414	G	A	0.2604	0.008768	0.0196	0.93662	rs3858445	13	WT1	0	intronic	0.058	6	4	14	1	0	0
11:32437209:C:T	rs5030218	11	32437209	C	T	0.2604	2.841e-10	0.0117	0.93662	rs3858445	13	WT1	0	intronic	1.804	NA	5	14	1	1	0
11:32437677:C:G	rs2295082	11	32437677	G	C	0.2604	2.54e-10	0.0117	0.93662	rs3858445	13	WT1	0	intronic	0.636	7	5	14	1	0	0
11:32437914:G:T	rs2234587	11	32437914	G	T	0.2604	2.687e-10	0.0117	0.93662	rs3858445	13	WT1	0	intronic	1.17	NA	4	14	1	0	1
11:32438477:C:T	rs5030207	11	32438477	C	T	0.2604	2.32e-10	0.0117	0.93662	rs3858445	13	WT1	0	intronic	1.604	NA	4	14	1	0	1
11:32439038:C:T	rs2295081	11	32439038	C	T	0.2604	2.368e-10	0.0117	0.93662	rs3858445	13	WT1	0	UTR3	0.396	NA	4	14	1	0	1
11:32439824:C:T	rs7107082	11	32439824	C	T	0.2604	2.283e-10	0.0117	0.93662	rs3858445	13	WT1	0	intronic	4.552	5	4	14	1	0	0
11:32442275:A:G	rs11824258	11	32442275	G	A	0.2604	1.839e-10	0.0117	0.93662	rs3858445	13	WT1	0	intronic	5.15	4	2	14	1	0	0
4:70541291:A:G	rs12648919	4	70541291	G	A	0.3569	1.192e-08	0.0105	0.937329	rs4694227	6	UGT2A1	22323	intergenic	5.891	6	9	15	0	1	0
2:11733545:A:AACTC	rs10693974	2	11733545	A	AACTC	0.3877	NA	NA	0.937977	rs16857668	3	GREB1	0	intronic	2.644	NA	4	15	1	0	1
2:11735061:A:C	rs28689909	2	11735061	C	A	0.3857	4.428e-09	0.0106	0.938491	rs16857668	3	GREB1	0	intronic	0.808	6	4	15	1	1	0
22:40632510:C:G	rs4821936	22	40632510	G	C	0.2008	4.908e-12	0.0122	0.939215	rs112251865	23	TNRC6B	0	intronic	1.103	5	2	5	1	1	1
11:32369890:C:CTT	rs10635591	11	32369890	C	CTT	0.1958	NA	NA	0.939235	rs11031726	13	RP1-65P5.1	4934	intergenic	2.665	NA	7	14	0	0	1
11:107903818:A:G	rs36034326	11	107903818	G	A	0.0169	7.773e-14	0.0432	0.939244	rs189426461	15	CUL5	0	intronic	7.037	2b	4	5	1	0	0
11:108043535:T:TAGA	rs141989202	11	108043535	TAGA	T	0.0169	NA	NA	0.939244	rs189426461	15	NPAT	0	exonic	10.43	NA	4	4	1	0	0
11:108138003:C:T	rs1800056	11	108138003	C	T	0.0169	1.655e-16	0.044	0.939244	rs189426461	15	ATM	0	exonic	13.5	5	4	5	1	0	0
11:108205565:C:T	rs4988135	11	108205565	C	T	0.0169	1.872e-16	0.0439	0.939244	rs189426461	15	ATM:C11orf65	00:00:00	intronic	3.752	7	4	4	1	0	0
10:105687632:A:C	rs11591710	10	105687632	C	A	0.1252	5.563e-09	0.0147	0.939894	rs9419958	10	OBFC1	9668	intergenic	1.657	7	5	15	1	1	0
12:123725395:C:T	rs12829456	12	123725395	C	T	0.2217	2.644e-08	0.0125	0.939958	rs28372579	17	MPHOSPH9:C12orf65	00:00:00	intronic	4.853	7	4	5	1	1	0
12:123728702:A:G	rs12817892	12	123728702	G	A	0.2217	2.604e-08	0.0125	0.939958	rs28372579	17	C12orf65	0	intronic	0.982	1f	4	5	1	1	0
12:123739111:A:G	rs1879380	12	123739111	G	A	0.2217	2.676e-08	0.0125	0.939958	rs28372579	17	C12orf65:RP11-282O18.3	00:00:00	ncRNA_intronic	6.54	6	3	4	1	1	1
9:828733:A:G	rs2370204	9	828733	G	A	0.0497	1.455e-06	0.0226	0.940329	rs2277163	9	DMRT1	12956	intergenic	0.114	7	14	15	0	0	0
9:828737:C:T	rs2370205	9	828737	C	T	0.0497	1.633e-06	0.0226	0.940329	rs2277163	9	DMRT1	12952	intergenic	1.669	7	14	15	0	0	0
9:828907:C:T	rs2370206	9	828907	C	T	0.0497	1.261e-06	0.0226	0.940329	rs2277163	9	DMRT1	12782	intergenic	4.404	7	14	15	0	0	0
9:828985:G:T	rs2370207	9	828985	G	T	0.0497	1.615e-06	0.0226	0.940329	rs2277163	9	DMRT1	12704	intergenic	1.172	7	14	15	0	0	0
9:829054:A:G	rs2370208	9	829054	G	A	0.0497	1.854e-06	0.0227	0.940329	rs2277163	9	DMRT1	12635	intergenic	8.808	7	14	15	0	0	0
9:831919:A:G	rs4742459	9	831919	G	A	0.0497	2e-06	0.0227	0.940329	rs2277163	9	DMRT1	9770	intergenic	1.217	6	13	15	1	0	0
9:832361:C:G	rs7030954	9	832361	G	C	0.0497	1.965e-06	0.0226	0.940329	rs2277163	9	DMRT1	9328	intergenic	0.204	7	13	14	1	0	0
22:40688171:C:T	rs743899	22	40688171	C	T	0.3171	5.647e-11	0.0104	0.940394	rs6001872	23	TNRC6B	0	intronic	6.992	7	4	5	1	1	0
22:40688356:C:CAA	rs371370975	22	40688356	CAA	C	0.3171	NA	NA	0.940394	rs6001872	23	TNRC6B	0	intronic	1.077	NA	4	5	1	0	0
22:40688409:A:G	rs2008569	22	40688409	G	A	0.3171	3.831e-11	0.0104	0.940394	rs6001872	23	TNRC6B	0	intronic	2.28	5	2	5	1	1	0
9:811618:A:G	rs7035551	9	811618	G	A	0.3579	5.923e-12	0.0103	0.940504	rs4742423	9	DMRT1	30071	intergenic	0.153	4	7	15	0	0	0
11:108089151:C:T	rs73006241	11	108089151	C	T	0.163	2.233e-12	0.0142	0.940688	rs72993806	15	NPAT	0	intronic	5.602	6	3	5	1	1	0
11:108110663:A:G	rs55985317	11	108110663	G	A	0.163	2.17e-12	0.0141	0.940688	rs72993806	15	ATM	0	intronic	6.564	5	2	5	1	1	0
11:108126353:A:G	rs117813661	11	108126353	G	A	0.163	1.877e-12	0.0141	0.940688	rs72993806	15	ATM	0	intronic	2.345	7	4	4	1	1	0
11:108140516:A:G	rs3092991	11	108140516	G	A	0.163	2.347e-12	0.0141	0.940688	rs72993806	15	ATM	0	intronic	2.749	5	4	5	1	1	0
11:108187689:A:G	rs73008229	11	108187689	G	A	0.163	2.046e-12	0.014	0.940688	rs72993806	15	ATM:C11orf65	00:00:00	intronic	2.501	6	4	5	1	1	0
11:108226399:C:T	rs55949629	11	108226399	C	T	0.163	2.773e-12	0.014	0.940688	rs72993806	15	ATM:C11orf65	00:00:00	UTR3	2.715	7	4	4	1	1	0
11:108235115:A:C	rs3092993	11	108235115	C	A	0.163	2.641e-12	0.014	0.940688	rs72993806	15	ATM:C11orf65	00:00:00	intronic	1.055	1f	4	5	1	1	1
11:108245326:C:T	rs147021546	11	108245326	C	T	0.163	0.00218	0.0234	0.940688	rs72993806	15	C11orf65	0	intronic	0.697	7	5	15	1	1	0
11:108250277:A:G	rs143056216	11	108250277	G	A	0.163	5.998e-12	0.014	0.940688	rs72993806	15	C11orf65	0	intronic	5.232	6	5	15	1	1	0
11:108261910:C:T	rs72992117	11	108261910	C	T	0.163	2.923e-12	0.014	0.940688	rs72993806	15	C11orf65	0	intronic	0.992	7	15	15	1	1	0
11:108301299:A:G	rs72992152	11	108301299	G	A	0.163	3.14e-12	0.014	0.940688	rs72993806	15	C11orf65	0	intronic	0.61	7	15	15	1	1	0
11:108311255:C:G	rs72992163	11	108311255	G	C	0.163	3.538e-12	0.014	0.940688	rs72993806	15	C11orf65	0	intronic	0.691	5	5	15	1	1	0
11:108317830:A:C	rs141927900	11	108317830	C	A	0.163	0.002153	0.0234	0.940688	rs72993806	15	C11orf65	0	intronic	0.423	7	15	15	1	1	0
11:108318905:A:G	rs56348102	11	108318905	G	A	0.163	0.01138	0.0378	0.940688	rs72993806	15	C11orf65	0	intronic	0.521	6	15	15	1	1	0
11:108329001:A:G	rs117136824	11	108329001	G	A	0.163	2.447e-12	0.014	0.940688	rs72993806	15	C11orf65	0	intronic	1.808	7	7	15	1	1	0
12:123460823:A:G	rs883563	12	123460823	G	A	0.2326	1.084e-07	0.0121	0.940945	rs641760	17	ABCB9:OGFOD2:RP11-197N18.2	00:00:00	exonic	0.177	2b	1	2	1	1	0
9:683423:C:T	rs73639400	9	683423	C	T	0.1849	8.719e-13	0.014	0.941254	rs10815466	9	KANK1:RP11-130C19.3	00:00:00	ncRNA_intronic	5.124	4	1	7	1	1	0
9:683430:C:T	rs12004436	9	683430	C	T	0.1849	8.981e-13	0.014	0.941254	rs10815466	9	KANK1:RP11-130C19.3	00:00:00	ncRNA_intronic	2.111	4	1	7	1	1	0
11:32382597:A:G	rs148239172	11	32382597	G	A	0.1133	5.024e-11	0.0158	0.941704	rs7122664	13	RP1-65P5.1	17641	intergenic	1.073	7	5	14	0	1	0
11:32382854:A:G	rs113790153	11	32382854	G	A	0.1133	4.703e-11	0.0158	0.941704	rs7122664	13	RP1-65P5.1	17898	intergenic	0.08	7	5	14	0	1	0
11:32383177:C:T	rs111603441	11	32383177	C	T	0.1133	3.972e-11	0.0157	0.941704	rs7122664	13	RP1-65P5.1	18221	intergenic	0.334	7	5	15	0	1	0
11:32358678:T:TG	rs143105159	11	32358678	TG	T	0.1392	0.0476	0.1253	0.941803	rs11031731	13	RP1-65P5.1	0	ncRNA_intronic	0.376	NA	5	14	0	0	0
13:41493124:C:T	rs61963184	13	41493124	C	T	0.1928	2.721e-09	0.0129	0.942078	rs61963209	19	TPTE2P5:SUGT1P3	00:00:00	ncRNA_intronic	1.299	7	5	15	0	1	0
2:11722188:C:CG	2:11722188:C:CG	2	11722188	C	CG	0.3907	NA	NA	0.942162	rs16857668	3	GREB1	0	intronic	0.912	NA	4	15	1	0	1
2:11722188:C:CA	2:11722188:C:CA	2	11722188	C	CA	0.1282	NA	NA	0.942162	rs16857668	3	GREB1	0	NA	0.912	NA	4	15	1	1	1
13:41244217:A:T	rs34373380	13	41244217	T	A	0.3211	0.00258	0.0235	0.942187	rs7986407	19	FOXO1	3482	intergenic	0.245	6	5	15	1	0	0
13:41244220:A:T	rs61963319	13	41244220	T	A	0.3211	0.002581	0.0235	0.942187	rs7986407	19	FOXO1	3485	intergenic	1.882	6	5	15	1	0	0
13:41244222:A:T	rs12870023	13	41244222	T	A	0.3211	0.002582	0.0235	0.942187	rs7986407	19	FOXO1	3487	intergenic	1.804	6	5	15	1	0	0
1:22422721:A:G	rs10917151	1	22422721	G	A	0.1471	1.655e-20	0.0135	0.942443	rs2235529	1	CDC42	3283	intergenic	2.461	5	4	4	1	1	1
13:41295477:C:T	rs9549271	13	41295477	C	T	0.3012	8.982e-09	0.0108	0.942595	rs9532585	19	MIR320D1	6486	intergenic	9.119	6	4	4	1	1	0
13:41311443:A:T	rs9577133	13	41311443	T	A	0.2992	0.01293	0.0185	0.942799	rs9532585	19	MRPS31	0	intronic	0.882	7	5	5	1	1	0
13:41331895:A:T	rs9549282	13	41331895	T	A	0.3012	2.673e-08	0.0113	0.942803	rs9532585	19	MRPS31	0	intronic	2.528	6	4	5	1	1	0
13:41335719:C:T	rs4941991	13	41335719	C	T	0.3012	1.317e-08	0.0109	0.942803	rs9532585	19	MRPS31	0	intronic	8.456	5	4	5	1	1	0
22:40675091:A:G	rs4821941	22	40675091	G	A	0.326	1.362e-11	0.0104	0.943381	rs6001872	23	TNRC6B	0	intronic	2.754	7	4	4	1	1	0
22:40675561:A:G	rs11089985	22	40675561	G	A	0.326	1.584e-11	0.0104	0.943381	rs6001872	23	TNRC6B	0	intronic	4.632	6	4	4	1	1	0
2:11687069:C:CTT	rs386354826	2	11687069	C	CTT	0.3986	NA	NA	0.943808	rs12994384	3	GREB1	0	intronic	0.899	NA	1	14	1	0	0
2:11686872:C:T	rs2082831	2	11686872	C	T	0.3986	5.994e-09	0.0103	0.94411	rs12994384	3	GREB1	0	intronic	0.475	NA	1	14	1	1	1
2:11687506:A:G	rs2043543	2	11687506	G	A	0.3986	6.564e-09	0.0103	0.94411	rs12994384	3	GREB1	0	intronic	2.304	NA	1	14	1	1	0
12:123470586:C:T	rs12828755	12	123470586	C	T	0.2157	1.221e-08	0.0125	0.944219	rs641760	17	PITPNM2	0	exonic	0.061	NA	3	5	1	1	0
12:123471094:A:G	rs12811109	12	123471094	G	A	0.2157	1.003e-08	0.0125	0.944219	rs641760	17	PITPNM2	0	exonic	16.51	5	3	4	1	1	1
13:41400473:A:C	rs4943818	13	41400473	C	A	0.2863	3.108e-08	0.0111	0.944514	rs9549296	19	TPTE2P5	0	ncRNA_intronic	0.311	6	4	15	0	1	0
3:169517436:C:T	rs9876206	3	169517436	C	T	0.2525	5.719e-08	0.0114	0.944611	rs2293607	4	LRRC34	0	intronic	1.047	7	4	5	1	1	0
11:32352400:C:G	rs12278882	11	32352400	G	C	0.1759	9.58e-16	0.0126	0.94498	rs12280757	13	RP1-65P5.1	0	ncRNA_intronic	0.875	5	5	14	0	0	0
11:32365066:C:T	rs11031729	11	32365066	C	T	0.1948	8.419e-16	0.0124	0.9455	rs11031726	13	RP1-65P5.1	110	upstream	6.742	5	5	15	0	0	0
11:32367326:A:G	rs10835887	11	32367326	G	A	0.1948	9.5e-16	0.0124	0.9455	rs11031726	13	RP1-65P5.1	2370	intergenic	5.634	7	5	15	0	0	0
12:123727782:A:ATT	12:123727782:A:ATT	12	123727782	A	ATT	0.2227	NA	NA	0.945833	rs28372579	17	MPHOSPH9:C12orf65	00:00:00	intronic	2.332	NA	4	5	1	1	0
12:123745809:G:T	rs6633	12	123745809	G	T	0.2227	2.834e-08	0.0124	0.945833	rs28372579	17	RP11-282O18.3:CDK2AP1	00:00:00	ncRNA_exonic	14.16	NA	4	4	1	1	1
2:11733488:G:T	rs57439315	2	11733488	G	T	0.3877	4.108e-09	0.0105	0.946446	rs16857668	3	GREB1	0	intronic	1.23	2b	4	15	1	1	1
13:41400901:T:TATG	rs569487760	13	41400901	TATG	T	0.1839	NA	NA	0.946835	rs2297014	19	TPTE2P5	0	ncRNA_intronic	NA	NA	4	15	0	0	0
13:41400905:T:TA	rs571667970	13	41400905	TA	T	0.1839	NA	NA	0.946835	rs2297014	19	TPTE2P5	0	ncRNA_intronic	NA	NA	4	15	0	0	0
12:123516917:C:G	rs1630820	12	123516917	G	C	0.2336	7.357e-08	0.0121	0.947138	rs641760	17	PITPNM2	0	intronic	0.217	6	4	5	1	1	0
12:123550813:A:G	rs585522	12	123550813	G	A	0.2336	8.954e-08	0.012	0.947138	rs641760	17	PITPNM2	0	intronic	0.036	NA	2	7	1	1	1
12:123903626:C:T	rs28715490	12	123903626	C	T	0.2048	8.679e-08	0.0138	0.947174	rs4930719	17	RILPL2	0	intronic	3.275	7	4	5	1	1	0
6:152585213:A:G	rs111407432	6	152585213	G	A	0.09543	2.302e-07	0.0187	0.947304	rs75730028	8	SYNE1	0	intronic	2.133	6	4	5	1	0	0
11:248181:A:C	rs559422	11	248181	C	A	0.08946	3.621e-11	0.0181	0.9478	rs547025	11	PSMD13	0	intronic	5.502	5	4	4	1	1	0
4:54543809:C:T	rs62323679	4	54543809	C	T	0.06262	1.125e-13	0.0202	0.947896	rs4864806	5	FIP1L1:LNX1:RP11-317M11.1	00:00:00	ncRNA_intronic	8.558	6	5	15	1	1	0
13:41280979:A:G	rs7990957	13	41280979	G	A	0.3002	6.053e-09	0.0108	0.947974	rs9532585	19	MIR320D1	20984	intergenic	3.62	7	5	15	0	1	0
13:41284193:G:T	rs9549270	13	41284193	G	T	0.3002	7.506e-09	0.0108	0.947974	rs9532585	19	MIR320D1	17770	intergenic	0.496	7	5	15	0	1	0
13:41289110:A:G	rs9315782	13	41289110	G	A	0.3002	0.01042	0.0183	0.947974	rs9532585	19	MIR320D1	12853	intergenic	3.74	7	4	5	0	1	0
13:41289164:C:T	rs9315783	13	41289164	C	T	0.3002	7.088e-09	0.0109	0.947974	rs9532585	19	MIR320D1	12799	intergenic	1.018	6	4	5	0	1	0
13:41289166:A:G	rs9315784	13	41289166	G	A	0.3002	7.038e-09	0.0109	0.947974	rs9532585	19	MIR320D1	12797	intergenic	0.417	6	4	5	0	1	0
13:41298190:C:T	rs6563844	13	41298190	C	T	0.3002	9.817e-09	0.0108	0.947974	rs9532585	19	MIR320D1	3773	intergenic	1.884	6	4	5	1	1	0
13:41299129:C:T	rs61963345	13	41299129	C	T	0.3002	8.604e-09	0.0108	0.947974	rs9532585	19	MIR320D1	2834	intergenic	2.783	7	4	5	1	1	0
13:41302913:A:G	rs9532588	13	41302913	G	A	0.3002	8.59e-09	0.0109	0.947974	rs9532585	19	MRPS31	518	upstream:downstream	0.96	5	4	5	1	1	0
13:41308301:A:T	rs9646110	13	41308301	T	A	0.3002	9.567e-09	0.0109	0.947974	rs9532585	19	MRPS31	0	intronic	2.089	6	4	5	1	1	0
13:41309211:C:T	rs7337330	13	41309211	C	T	0.3002	1.108e-08	0.0109	0.947974	rs9532585	19	MRPS31	0	intronic	0.453	3a	1	5	1	1	0
13:41322660:C:T	rs9549280	13	41322660	C	T	0.3002	1.267e-08	0.0109	0.947974	rs9532585	19	MRPS31	0	intronic	6.315	6	4	5	1	1	0
6:152548027:G:T	rs17803505	6	152548027	G	T	0.1034	1.807e-09	0.0177	0.947976	rs73781102	8	SYNE1	0	intronic	4.586	7	4	5	1	0	0
6:152553718:A:T	rs17803970	6	152553718	T	A	0.1034	1.503e-09	0.0177	0.947976	rs73781102	8	SYNE1	0	intronic	9.581	5	4	5	1	0	0
4:70579214:C:T	rs2331759	4	70579214	C	T	0.3797	1.879e-07	0.0101	0.94926	rs4694227	6	SULT1B1	7665	intergenic	2.698	7	2	15	1	1	0
4:70584038:A:G	rs4694242	4	70584038	G	A	0.3797	1.968e-07	0.0101	0.94926	rs4694227	6	SULT1B1	2841	intergenic	0.894	6	2	15	1	1	0
4:70585782:C:T	rs1354361	4	70585782	C	T	0.3797	1.995e-07	0.0101	0.94926	rs4694227	6	SULT1B1	1097	intergenic	3.638	5	5	15	1	1	0
4:70591705:A:G	rs13146467	4	70591705	G	A	0.3797	0.04817	0.0172	0.94926	rs4694227	6	SULT1B1	0	UTR3	1.166	6	5	15	1	1	0
2:11723021:C:T	rs7576826	2	11723021	C	T	0.4702	1.863e-08	0.0099	0.949479	rs10929759	3	GREB1	0	intronic	3.865	2a	1	15	1	1	1
11:32370380:A:G	rs10835889	11	32370380	G	A	0.1441	2.456e-21	0.0137	0.949717	rs11031731	13	RP1-65P5.1	5424	intergenic	17.02	5	5	14	0	1	0
4:54460856:C:G	rs55731250	4	54460856	G	C	0.05765	2.378e-08	0.0208	0.950002	rs62325482	5	FIP1L1:LNX1:LNX1-AS2	00:00:00	ncRNA_intronic	0.221	6	5	15	1	0	0
4:54463665:C:T	rs62325481	4	54463665	C	T	0.05765	1.542e-08	0.0207	0.950002	rs62325482	5	FIP1L1:LNX1:LNX1-AS2	00:00:00	ncRNA_intronic	2.729	7	5	15	1	0	0
5:1297918:C:T	rs7449190	5	1297918	C	T	0.159	5.499e-11	0.0148	0.950005	rs7712562	7	TERT	2733	intergenic	0.46	5	5	14	1	1	0
12:123560289:C:T	rs1260294	12	123560289	C	T	0.2167	1.199e-08	0.0125	0.950328	rs641760	17	PITPNM2	0	UTR5	0.18	NA	1	7	1	1	1
17:7492388:A:G	rs117372143	17	7492388	G	A	0.06362	1.438e-07	0.0194	0.950878	rs78414518	21	MPDU1:SOX15	00:00:00	UTR3	8.828	5	1	1	1	1	1
1:22436446:C:G	rs7412010	1	22436446	G	C	0.1481	1.744e-20	0.0135	0.950985	rs2235529	1	WNT4	7351	intergenic	2.849	7	4	5	1	1	0
11:32379661:A:G	rs17673047	11	32379661	G	A	0.1143	3.559e-11	0.0158	0.951297	rs7122664	13	RP1-65P5.1	14705	intergenic	16.67	7	5	14	0	1	0
11:32384455:A:G	rs72896066	11	32384455	G	A	0.1143	4.484e-11	0.0157	0.951297	rs7122664	13	RP1-65P5.1	19499	intergenic	2.476	7	5	15	0	1	0
11:32385013:A:T	rs72896067	11	32385013	T	A	0.1143	4.436e-11	0.0157	0.951297	rs7122664	13	RP1-65P5.1	20057	intergenic	5.848	5	5	15	0	1	0
22:40711620:G:T	rs17332320	22	40711620	G	T	0.1928	4.048e-12	0.0123	0.951436	rs112251865	23	TNRC6B	0	intronic	5.414	5	4	4	1	1	0
12:123716930:A:T	rs1716169	12	123716930	T	A	0.2256	4.322e-08	0.0126	0.951721	rs28372579	17	MPHOSPH9	0	intronic	3.109	3a	1	1	1	1	0
12:123783994:C:T	rs12821431	12	123783994	C	T	0.2217	3.251e-08	0.0123	0.951866	rs28372579	17	SBNO1	0	intronic	0.345	7	4	4	1	1	0
22:40681788:C:T	rs6001862	22	40681788	C	T	0.328	2.941e-11	0.0104	0.952007	rs6001872	23	TNRC6B	0	intronic	8.062	5	4	4	1	1	0
22:40654276:C:T	rs12628051	22	40654276	C	T	0.3241	1.709e-11	0.0104	0.952122	rs6001872	23	TNRC6B	0	intronic	4.616	5	2	5	1	1	1
22:40697589:G:T	rs34382227	22	40697589	G	T	0.3221	8.042e-12	0.0104	0.952311	rs6001872	23	TNRC6B	0	intronic	0.437	2b	4	4	1	1	0
17:7417640:C:T	rs8753	17	7417640	C	T	0.01889	2.231e-13	0.0363	0.952938	rs143094271	21	POLR2A	0	UTR3	5.042	3a	4	4	1	1	0
13:41270426:G:T	rs56127994	13	41270426	G	T	0.2992	0.01098	0.0227	0.953275	rs9532585	19	FOXO1	29691	intergenic	0.393	6	5	15	0	1	0
13:41273481:C:T	rs9577112	13	41273481	C	T	0.2992	1.197e-08	0.0108	0.953275	rs9532585	19	MIR320D1	28482	intergenic	1.838	6	5	15	0	1	0
13:41401404:A:G	rs61964271	13	41401404	G	A	0.1829	8.835e-09	0.013	0.953286	rs2297014	19	TPTE2P5	0	ncRNA_intronic	0.377	7	4	15	0	1	0
4:70571973:C:T	rs1827562	4	70571973	C	T	0.3787	1.123e-07	0.0102	0.95342	rs4694227	6	SULT1B1	14906	intergenic	1.825	NA	5	15	0	1	0
4:70572711:G:T	rs13108694	4	70572711	G	T	0.3787	1.61e-07	0.0102	0.95342	rs4694227	6	SULT1B1	14168	intergenic	1.83	5	5	15	0	1	0
4:70575464:C:T	rs6820448	4	70575464	C	T	0.3787	1.353e-07	0.0102	0.95342	rs4694227	6	SULT1B1	11415	intergenic	2.415	7	5	15	0	1	0
2:11728089:C:T	rs4669754	2	11728089	C	T	0.3956	2.226e-09	0.0104	0.953784	rs16857668	3	GREB1	0	UTR3	0.004	7	4	15	1	1	0
10:105644323:C:G	rs10786774	10	105644323	G	C	0.08946	5.363e-08	0.0168	0.954223	rs7902587	10	OBFC1	0	intronic	3.749	4	4	5	1	1	1
10:105644473:A:T	rs34379047	10	105644473	T	A	0.08946	2.462e-08	0.0168	0.954223	rs7902587	10	OBFC1	0	intronic	7.12	2b	4	5	1	1	1
10:105645181:A:G	rs11598840	10	105645181	G	A	0.08946	4.876e-08	0.0167	0.954223	rs7902587	10	OBFC1	0	intronic	1.178	5	4	5	1	1	0
10:105649752:C:T	rs11597399	10	105649752	C	T	0.08946	4.275e-08	0.0168	0.954223	rs7902587	10	OBFC1	0	intronic	0.244	5	4	5	1	1	0
10:105655228:C:T	rs35007589	10	105655228	C	T	0.08946	4.874e-08	0.0168	0.954223	rs7902587	10	OBFC1	0	intronic	17	4	2	7	1	1	1
10:105658088:C:T	rs2984131	10	105658088	C	T	0.08946	8.645e-08	0.0168	0.954223	rs7902587	10	OBFC1	0	intronic	0.965	NA	4	4	1	1	0
10:105668179:C:CTT	rs71019701	10	105668179	CTT	C	0.08946	NA	NA	0.954223	rs7902587	10	OBFC1	0	intronic	11.78	NA	1	2	1	1	1
10:105668843:A:G	rs2995264	10	105668843	G	A	0.08946	8.619e-08	0.0168	0.954223	rs7902587	10	OBFC1	0	intronic	5.892	5	1	7	1	1	1
12:123906307:C:T	rs28676499	12	123906307	C	T	0.2058	7.004e-08	0.0137	0.954274	rs4930719	17	RILPL2	0	intronic	3.63	7	4	4	1	1	0
12:123907563:A:G	rs28625019	12	123907563	G	A	0.2058	7.524e-08	0.0137	0.954274	rs4930719	17	RILPL2	0	intronic	0.218	6	4	4	1	1	0
12:123908126:C:T	rs28706696	12	123908126	C	T	0.2058	6.147e-08	0.0137	0.954274	rs4930719	17	RILPL2	0	intronic	0.204	6	4	5	1	1	0
1:22498765:A:C	rs2179378	1	22498765	C	A	0.2266	2.258e-08	0.0115	0.954556	rs2092315	1	WNT4	28302	intergenic	0.134	2b	5	15	0	1	1
1:22498824:C:G	rs1014987	1	22498824	G	C	0.2286	1.927e-08	0.0115	0.95489	rs2092315	1	WNT4	28361	intergenic	5.112	2b	5	15	0	1	1
6:152826627:C:T	rs13200897	6	152826627	C	T	0.2038	1.141e-09	0.0125	0.955343	rs13216059	8	SYNE1	0	intronic	0.951	5	4	15	1	1	0
2:11681043:G:T	rs13021546	2	11681043	G	T	0.3091	3.797e-11	0.0111	0.955816	rs10929754	3	GREB1	0	intronic	0.42	4	1	14	1	1	1
12:123514188:A:ATG	rs10532248	12	123514188	A	ATG	0.2256	NA	NA	0.955935	rs641760	17	PITPNM2	0	intronic	3.126	NA	4	5	1	1	0
10:105677897:A:C	rs4387287	10	105677897	C	A	0.1541	5.284e-09	0.0135	0.955961	rs7907606	10	OBFC1	0	UTR5	9.921	4	1	1	1	1	0
2:11684405:C:T	rs4668730	2	11684405	C	T	0.3052	3.641e-11	0.0111	0.955969	rs10929754	3	GREB1	0	intronic	0.736	5	1	14	1	1	0
2:11686298:A:G	rs11692389	2	11686298	G	A	0.4056	2.786e-09	0.0102	0.956084	rs12994384	3	GREB1	0	intronic	0.221	5	1	14	1	1	1
12:123450765:C:G	rs4148856	12	123450765	G	C	0.2237	1.962e-08	0.0122	0.95631	rs641760	17	ABCB9	0	intronic	7.223	4	1	2	1	1	1
12:123533239:A:G	rs71444568	12	123533239	G	A	0.2177	9.546e-09	0.0124	0.956477	rs641760	17	PITPNM2	0	intronic	2.537	7	5	5	1	1	1
22:40686386:A:G	rs4820409	22	40686386	G	A	0.3211	1.202e-11	0.0104	0.956967	rs6001872	23	TNRC6B	0	intronic	0.856	4	2	4	1	1	1
2:11722575:A:G	rs11674605	2	11722575	G	A	0.4722	6.199e-09	0.01	0.957019	rs10929759	3	GREB1	0	intronic	2.614	5	1	15	1	1	1
22:40554445:A:T	rs4402860	22	40554445	T	A	0.1958	2.003e-11	0.0122	0.957138	rs112251865	23	TNRC6B	0	intronic	12.58	5	4	5	1	1	0
22:40652873:A:G	rs12484776	22	40652873	G	A	0.1938	4.076e-12	0.0123	0.957382	rs112251865	23	TNRC6B	0	intronic	4.175	6	4	5	1	1	1
13:41160270:C:T	rs9532563	13	41160270	C	T	0.2207	1.951e-10	0.012	0.957551	rs1986649	19	FOXO1	0	intronic	2.233	3a	2	7	1	1	1
12:123724880:C:T	rs58809476	12	123724880	C	T	0.2227	2.773e-08	0.0125	0.957775	rs28372579	17	MPHOSPH9:C12orf65	00:00:00	intronic	0.161	7	4	5	1	1	0
12:123728739:A:G	rs12818067	12	123728739	G	A	0.2227	2.923e-08	0.0125	0.957775	rs28372579	17	C12orf65	0	intronic	2.894	5	4	5	1	1	0
12:123729621:A:G	rs34341465	12	123729621	G	A	0.2227	3.472e-08	0.0125	0.957775	rs28372579	17	C12orf65	0	intronic	0.194	6	4	5	1	1	0
12:123750228:C:T	rs12824957	12	123750228	C	T	0.2227	2.321e-08	0.0125	0.957775	rs28372579	17	CDK2AP1	0	intronic	3.665	5	3	4	1	1	1
12:123817569:G:T	rs12824685	12	123817569	G	T	0.2227	3.479e-08	0.0126	0.957775	rs28372579	17	SBNO1	0	intronic	2.142	7	4	4	1	1	0
13:41153585:A:G	rs9532562	13	41153585	G	A	0.2207	2.267e-10	0.0121	0.957954	rs1986649	19	FOXO1	0	intronic	7.624	7	5	7	1	1	1
13:41239178:A:C	rs6563841	13	41239178	C	A	0.326	5.786e-11	0.0108	0.958005	rs7986407	19	FOXO1	0	intronic	1.65	2b	1	1	1	1	0
13:41270080:A:G	rs4943805	13	41270080	G	A	0.3002	1.353e-08	0.0108	0.958352	rs9532585	19	FOXO1	29345	intergenic	2.02	7	5	15	0	1	0
6:152546094:A:G	rs6928363	6	152546094	G	A	0.499	1.448e-14	0.01	0.959275	rs6557208	8	SYNE1	0	intronic	8.818	6	4	5	1	0	0
11:197557:A:G	rs7103852	11	197557	G	A	0.0825	2.979e-12	0.0195	0.959361	rs547025	11	BET1L:ODF3	00:00:00	intronic	16.83	NA	5	5	1	1	1
13:41400902:A:T	rs7981525	13	41400902	T	A	0.2893	0.03453	0.0245	0.95942	rs9549296	19	TPTE2P5	0	ncRNA_intronic	5.939	7	4	15	0	1	0
13:41195992:C:T	rs4941987	13	41195992	C	T	0.328	1e-10	0.0107	0.959446	rs7986407	19	FOXO1	0	intronic	0.627	6	5	5	1	1	0
13:41196006:G:T	rs4941988	13	41196006	G	T	0.328	9.654e-11	0.0107	0.959446	rs7986407	19	FOXO1	0	intronic	1.356	6	5	5	1	1	0
13:41196016:C:T	rs4943796	13	41196016	C	T	0.328	9.683e-11	0.0108	0.959446	rs7986407	19	FOXO1	0	intronic	6.397	7	5	5	1	1	0
9:806121:A:G	rs10758918	9	806121	G	A	0.4781	7.679e-08	0.0099	0.959826	rs7036783	9	DMRT1	35568	intergenic	0.232	7	5	15	0	0	0
9:806240:C:T	rs10758919	9	806240	C	T	0.4781	6.228e-08	0.0099	0.959826	rs7036783	9	DMRT1	35449	intergenic	0.012	6	5	15	0	0	0
12:46812587:T:TA	rs36123735	12	46812587	T	TA	0.2803	NA	NA	0.960477	rs11531206	16	RP11-96H19.1	0	ncRNA_intronic	1.944	NA	4	15	0	0	0
22:40641715:CGT:CGTGT	rs548644394	22	40641715	CGTGT	CGT	0.33	NA	NA	0.960544	rs6001872	23	TNRC6B	0	intronic	NA	NA	4	5	1	0	0
22:40641715:C:CGTGT	rs68153765	22	40641715	CGTGT	C	0.4235	NA	NA	0.960544	rs6001872	23	TNRC6B	0	intronic	5.14	NA	4	5	1	0	0
22:40695167:A:C	rs6001869	22	40695167	C	A	0.3241	0.0002088	0.0197	0.960709	rs6001872	23	TNRC6B	0	intronic	2.67	5	4	5	1	1	0
22:40695172:A:C	rs6001870	22	40695172	C	A	0.3221	0.0001228	0.0194	0.960984	rs6001872	23	TNRC6B	0	intronic	0.181	5	4	5	1	1	0
22:40690385:A:G	rs4820410	22	40690385	G	A	0.3221	1.15e-11	0.0104	0.961138	rs6001872	23	TNRC6B	0	intronic	2.749	5	4	5	1	1	1
22:40697377:A:G	rs5995843	22	40697377	G	A	0.3221	1.154e-11	0.0104	0.961138	rs6001872	23	TNRC6B	0	intronic	1.993	4	3	4	1	1	0
6:152556526:C:T	rs12111427	6	152556526	C	T	0.1909	2.947e-25	0.0125	0.962649	rs12110523	8	SYNE1	0	intronic	1.53	6	4	4	1	1	0
6:152556600:A:G	rs35429109	6	152556600	G	A	0.1909	3.142e-25	0.0125	0.962649	rs12110523	8	SYNE1	0	intronic	2.279	7	4	4	1	1	0
6:152558197:A:G	rs11751190	6	152558197	G	A	0.1909	3.249e-25	0.0125	0.962649	rs12110523	8	SYNE1	0	intronic	6.369	7	4	4	1	1	0
6:152558552:C:T	rs13192494	6	152558552	C	T	0.1909	3.442e-25	0.0125	0.962649	rs12110523	8	SYNE1	0	intronic	3.574	6	4	4	1	1	0
13:41266608:A:G	rs8002209	13	41266608	G	A	0.3111	2.316e-08	0.0108	0.962685	rs9532583	19	FOXO1	25873	intergenic	1.056	7	5	15	0	1	0
13:41266682:A:C	rs8002380	13	41266682	C	A	0.3111	0.02192	0.0182	0.962685	rs9532583	19	FOXO1	25947	intergenic	3.823	5	5	15	0	1	0
13:41244297:G:T	rs6563842	13	41244297	G	T	0.325	7.11e-11	0.0108	0.963187	rs7986407	19	FOXO1	3562	intergenic	11.45	6	5	15	1	1	0
13:41245079:C:T	rs59308928	13	41245079	C	T	0.325	5.961e-11	0.0108	0.963187	rs7986407	19	FOXO1	4344	intergenic	7.468	5	5	15	1	1	0
10:105679341:C:T	rs2488002	10	105679341	C	T	0.1551	1.026e-08	0.0136	0.963343	rs7907606	10	OBFC1	1377	intergenic	0.387	6	5	5	1	1	0
10:105682296:C:T	rs11813268	10	105682296	C	T	0.1551	2.249e-08	0.0136	0.963343	rs7907606	10	OBFC1	4332	intergenic	2.951	7	5	15	1	1	0
9:813385:A:C	rs6477253	9	813385	C	A	0.3658	1.436e-10	0.0103	0.963417	rs4742423	9	DMRT1	28304	intergenic	1.816	6	14	15	0	0	0
12:123758235:C:G	rs7953929	12	123758235	G	C	0.2237	2.061e-08	0.0124	0.963721	rs28372579	17	CDK2AP1	1353	intergenic	0.814	7	1	15	1	1	1
12:123760109:A:T	rs35067339	12	123760109	T	A	0.2237	0.008334	0.0216	0.963721	rs28372579	17	CDK2AP1	3227	intergenic	1.461	7	5	15	1	1	0
12:123771015:A:G	rs71444571	12	123771015	G	A	0.2217	3.416e-08	0.0124	0.96385	rs28372579	17	RP11-282O18.6:SBNO1	2640:2640	intergenic	2.929	6	5	15	1	1	0
2:11685694:A:C	rs12623350	2	11685694	C	A	0.4036	1.81e-09	0.0102	0.964018	rs12994384	3	GREB1	0	intronic	2.185	6	1	14	1	1	0
2:11685731:C:T	rs12624009	2	11685731	C	T	0.4036	1.869e-09	0.0102	0.964018	rs12994384	3	GREB1	0	intronic	2.319	6	1	14	1	1	0
2:11686192:A:C	rs1814385	2	11686192	C	A	0.4036	2.096e-09	0.0102	0.964018	rs12994384	3	GREB1	0	intronic	6.846	NA	1	14	1	1	0
2:11680403:C:T	rs35417544	2	11680403	C	T	0.3151	1.265e-11	0.011	0.964744	rs10929754	3	GREB1	0	intronic	0.968	4	1	7	1	1	0
2:11681568:C:T	rs4669744	2	11681568	C	T	0.3052	0.02848	0.0237	0.964761	rs10929754	3	GREB1	0	intronic	3.227	2b	1	14	1	1	0
4:54506784:C:G	rs62325510	4	54506784	G	C	0.06163	9.321e-14	0.0199	0.964827	rs4864806	5	FIP1L1:LNX1	00:00:00	intronic	1.641	3a	5	15	1	1	1
4:54507087:C:T	rs56314005	4	54507087	C	T	0.06163	2.377e-13	0.02	0.964827	rs4864806	5	FIP1L1:LNX1	00:00:00	intronic	11.73	4	5	15	1	1	1
4:54512721:G:T	rs73250977	4	54512721	G	T	0.06163	7.206e-14	0.02	0.964827	rs4864806	5	FIP1L1:LNX1	00:00:00	intronic	3.457	5	5	15	1	1	1
4:54523173:C:T	rs55843256	4	54523173	C	T	0.06163	1.222e-13	0.0201	0.964827	rs4864806	5	FIP1L1:LNX1	00:00:00	intronic	1.378	4	1	15	1	1	1
4:54532494:A:G	rs62325515	4	54532494	G	A	0.06163	0.0004072	0.0526	0.964827	rs4864806	5	FIP1L1:LNX1:RP11-317M11.1	00:00:00	ncRNA_intronic	3.886	6	9	15	1	1	0
4:54537769:C:T	rs62323674	4	54537769	C	T	0.06163	1.339e-13	0.0202	0.964827	rs4864806	5	FIP1L1:LNX1:RP11-317M11.1	00:00:00	ncRNA_intronic	1.809	6	5	15	1	1	0
4:54538873:A:C	rs62323675	4	54538873	C	A	0.06163	1.254e-13	0.0202	0.964827	rs4864806	5	FIP1L1:LNX1:RP11-317M11.1	00:00:00	ncRNA_intronic	5.315	6	5	15	1	1	0
4:54539424:C:T	rs62323676	4	54539424	C	T	0.06163	1.188e-13	0.0202	0.964827	rs4864806	5	FIP1L1:LNX1:RP11-317M11.1	00:00:00	ncRNA_intronic	3.326	5	5	15	1	1	0
4:54540498:C:T	rs62323677	4	54540498	C	T	0.06163	1.225e-13	0.0202	0.964827	rs4864806	5	FIP1L1:LNX1:RP11-317M11.1	00:00:00	ncRNA_intronic	5.141	7	5	15	1	1	0
4:70553113:G:GTATT	rs35727462	4	70553113	GTATT	G	0.3658	0.01468	0.0829	0.965553	rs4694227	6	SULT1B1	33766	intergenic	0.451	NA	14	15	0	1	0
4:70544253:C:T	rs28667569	4	70544253	C	T	0.3658	0.007327	0.0185	0.965626	rs4694227	6	UGT2A1	25285	intergenic	1.696	6	14	15	0	1	0
11:32364187:A:G	rs2057178	11	32364187	G	A	0.1421	5.592e-21	0.0137	0.966477	rs11031731	13	RP1-65P5.1	0	ncRNA_intronic	5.178	NA	5	15	0	0	1
11:32367362:C:G	rs11031733	11	32367362	G	C	0.1421	5.614e-21	0.0138	0.966477	rs11031731	13	RP1-65P5.1	2406	intergenic	3.303	6	5	15	0	1	0
11:32367570:C:G	rs61889186	11	32367570	G	C	0.1421	3.786e-21	0.0137	0.966477	rs11031731	13	RP1-65P5.1	2614	intergenic	0.188	7	5	15	0	1	0
2:11728080:A:G	rs4669753	2	11728080	G	A	0.3926	2.131e-09	0.0104	0.966659	rs16857668	3	GREB1	0	UTR3	3.199	7	4	15	1	1	0
2:11728388:C:T	rs59129126	2	11728388	C	T	0.3926	1.865e-09	0.0104	0.966659	rs16857668	3	GREB1	0	UTR5	4.241	5	4	15	1	1	0
13:41257385:C:CA	rs34838088	13	41257385	CA	C	0.3101	NA	NA	0.967557	rs9532583	19	FOXO1	16650	intergenic	1.625	NA	5	15	0	0	1
13:41262509:C:T	rs61963323	13	41262509	C	T	0.3101	0.01583	0.0186	0.967722	rs9532583	19	FOXO1	21774	intergenic	0.396	7	14	15	0	1	0
13:41263960:C:T	rs9315780	13	41263960	C	T	0.3101	1.991e-08	0.0108	0.967722	rs9532583	19	FOXO1	23225	intergenic	2.325	6	14	15	0	1	0
13:41264053:C:T	rs9315781	13	41264053	C	T	0.3101	2.158e-08	0.0108	0.967722	rs9532583	19	FOXO1	23318	intergenic	11.47	7	14	15	0	1	0
13:41265979:A:C	rs7332730	13	41265979	C	A	0.3101	3.955e-08	0.0108	0.967722	rs9532583	19	FOXO1	25244	intergenic	0.633	6	9	15	0	1	0
13:41243458:C:T	rs9532579	13	41243458	C	T	0.3241	7.318e-11	0.0107	0.968396	rs7986407	19	FOXO1	2723	intergenic	0.58	5	5	15	1	1	1
13:41243660:A:G	rs2151785	13	41243660	G	A	0.3241	5.262e-11	0.0107	0.968396	rs7986407	19	FOXO1	2925	intergenic	0.966	NA	5	15	1	1	0
13:41246758:A:G	rs17061503	13	41246758	G	A	0.3241	5.468e-11	0.0108	0.968396	rs7986407	19	FOXO1	6023	intergenic	6.111	2b	1	15	1	1	1
9:672416:C:T	rs12378111	9	672416	C	T	0.09245	2.104e-08	0.0174	0.968411	rs10975803	9	KANK1	0	intronic	5.776	6	5	15	1	1	0
13:41225228:G:T	rs9577090	13	41225228	G	T	0.3221	0.0006318	0.0232	0.968417	rs7986407	19	FOXO1	0	intronic	1.354	5	2	5	1	0	0
13:41225229:G:T	rs9549250	13	41225229	G	T	0.3221	0.0006319	0.0232	0.968417	rs7986407	19	FOXO1	0	intronic	2.889	5	2	5	1	0	0
13:41225235:G:GT	rs67417437	13	41225235	GT	G	0.3221	NA	NA	0.968417	rs7986407	19	FOXO1	0	intronic	2.873	NA	2	5	1	0	0
9:682816:A:T	rs12379640	9	682816	T	A	0.09443	1.31e-08	0.0174	0.968618	rs10975803	9	KANK1:RP11-130C19.3	00:00:00	ncRNA_intronic	13.06	4	1	7	1	1	0
9:683299:A:T	rs10491592	9	683299	T	A	0.09443	1.13e-08	0.0174	0.968618	rs10975803	9	KANK1:RP11-130C19.3	00:00:00	ncRNA_intronic	0.142	4	1	7	1	1	0
2:11683423:G:T	rs7568223	2	11683423	G	T	0.3062	3.12e-11	0.0111	0.968915	rs10929754	3	GREB1	0	intronic	0.012	5	1	14	1	1	0
2:11683450:C:T	rs7558961	2	11683450	C	T	0.3062	2.718e-11	0.0111	0.968915	rs10929754	3	GREB1	0	intronic	5.058	5	1	14	1	1	0
2:11681438:A:G	rs1865574	2	11681438	G	A	0.3062	2.411e-11	0.0111	0.969057	rs10929754	3	GREB1	0	intronic	4.18	NA	1	14	1	1	1
2:11681572:A:G	rs4669745	2	11681572	G	A	0.3062	0.03122	0.0237	0.969057	rs10929754	3	GREB1	0	intronic	6.631	2b	1	14	1	1	0
2:11681579:C:G	rs9789514	2	11681579	G	C	0.3062	9.403e-05	0.0193	0.969057	rs10929754	3	GREB1	0	intronic	1.068	2b	1	14	1	1	0
2:11684315:C:T	rs4669747	2	11684315	C	T	0.3062	3.096e-11	0.0111	0.969057	rs10929754	3	GREB1	0	intronic	0.761	5	1	14	1	1	0
1:22353136:A:G	rs3768579	1	22353136	G	A	0.1501	7.384e-16	0.0134	0.96908	rs10917130	1	LINC00339	0	ncRNA_intronic	1.308	NA	1	2	0	1	0
1:22354538:A:C	rs80173514	1	22354538	C	A	0.1501	4.279e-16	0.0134	0.96908	rs10917130	1	LINC00339	0	ncRNA_intronic	1.328	7	4	5	0	1	0
13:41217205:A:G	rs9549243	13	41217205	G	A	0.2167	4.159e-11	0.0121	0.969219	rs1986649	19	FOXO1	0	intronic	0.485	7	5	5	1	1	0
1:22473410:C:T	rs7515106	1	22473410	C	T	0.2038	3.234e-13	0.0122	0.969377	rs7519889	1	WNT4	2947	intergenic	3.471	2b	13	14	1	1	0
22:40603403:C:T	rs4821934	22	40603403	C	T	0.1958	0.0009749	0.021	0.969379	rs112251865	23	TNRC6B	0	intronic	0.275	6	5	5	1	1	0
12:123767929:A:G	rs7306755	12	123767929	G	A	0.2227	4.067e-08	0.0124	0.969791	rs28372579	17	RNA5SP375	347	upstream	3.001	6	5	15	1	1	0
12:123806219:C:T	rs1060105	12	123806219	C	T	0.2227	3.736e-08	0.0122	0.969791	rs28372579	17	SBNO1	0	exonic	22.9	NA	4	4	1	1	0
12:123771032:A:G	rs9739070	12	123771032	G	A	0.2227	4.472e-08	0.0124	0.969926	rs28372579	17	RP11-282O18.6:SBNO1	2623:2623	intergenic	8.311	7	5	15	1	1	0
4:70528993:C:T	rs4464623	4	70528993	C	T	0.3648	0.01035	0.0189	0.970002	rs4694227	6	UGT2A1	10025	intergenic	2.394	NA	9	15	0	1	0
4:70567095:C:T	rs1587766	4	70567095	C	T	0.3648	1.024e-08	0.0103	0.970002	rs4694227	6	SULT1B1	19784	intergenic	0.024	NA	5	15	0	1	0
12:46783653:A:G	rs12099669	12	46783653	G	A	0.2803	5.768e-09	0.0107	0.970503	rs11531206	16	RP11-96H19.1	0	ncRNA_intronic	2.151	5	2	5	0	1	0
12:46786394:A:G	rs1125909	12	46786394	G	A	0.2803	6.015e-09	0.0107	0.970503	rs11531206	16	RP11-96H19.1	0	ncRNA_intronic	0.43	NA	2	5	0	1	0
12:46818159:A:AGGTGT	rs201826298	12	46818159	AGGTGT	A	0.2803	0.02716	0.3305	0.970884	rs11531206	16	RP11-96H19.1	0	ncRNA_intronic	0.956	NA	5	15	0	0	0
4:70528508:A:G	rs4694228	4	70528508	G	A	0.3787	0.02057	0.0338	0.971059	rs4694227	6	UGT2A1	9540	intergenic	2.717	7	9	15	1	1	0
2:11684852:C:T	rs4668731	2	11684852	C	T	0.4036	1.251e-09	0.0103	0.971846	rs12994384	3	GREB1	0	intronic	0.037	4	2	14	1	1	0
11:35089085:C:T	rs2732546	11	35089085	C	T	0.4533	2.679e-08	0.0099	0.972088	rs2553772	14	PDHX	46946	intergenic	7.697	NA	2	15	0	1	0
11:270514:C:T	rs17156153	11	270514	C	T	0.08549	3.571e-11	0.0187	0.9729	rs547025	11	NLRP6	7850	intergenic	2.006	7	2	14	1	1	1
2:11682796:A:T	rs12620490	2	11682796	T	A	0.3072	3.126e-11	0.0111	0.973385	rs10929754	3	GREB1	0	intronic	0.448	4	1	14	1	1	0
2:11683324:A:G	rs7568108	2	11683324	G	A	0.3072	2.104e-11	0.0111	0.973385	rs10929754	3	GREB1	0	intronic	1.885	5	1	14	1	1	0
2:11683631:A:G	rs7609384	2	11683631	G	A	0.3072	2.776e-11	0.0111	0.973385	rs10929754	3	GREB1	0	intronic	8.465	4	1	14	1	1	1
2:11683898:A:C	rs12994182	2	11683898	C	A	0.3072	2.446e-11	0.0111	0.973385	rs10929754	3	GREB1	0	intronic	0.243	3a	1	14	1	1	1
13:41196407:C:T	rs7335520	13	41196407	C	T	0.3231	8.731e-11	0.0107	0.973474	rs7986407	19	FOXO1	0	intronic	1.433	5	5	5	1	1	0
2:11674295:A:C	rs11685032	2	11674295	C	A	0.4443	1.919e-09	0.0101	0.973486	rs10929753	3	GREB1	0	UTR5	1.843	4	2	14	1	1	1
13:41145330:A:T	rs2253001	13	41145330	T	A	0.325	1.238e-10	0.0107	0.973521	rs7986407	19	FOXO1	0	intronic	0.989	5	5	5	1	1	0
13:41143720:C:T	rs2721069	13	41143720	C	T	0.3191	3.714e-10	0.0108	0.973641	rs7986407	19	FOXO1	0	intronic	10.82	5	2	5	1	1	1
13:41143881:A:C	rs1923249	13	41143881	C	A	0.3191	3.702e-10	0.0108	0.973641	rs7986407	19	FOXO1	0	intronic	0.913	5	5	5	1	1	0
13:41233505:C:G	rs7324319	13	41233505	G	C	0.325	4.153e-11	0.0107	0.973664	rs7986407	19	FOXO1	0	intronic	0.178	6	5	5	1	1	0
16:51488129:C:T	rs12325192	16	51488129	C	T	0.2555	3.571e-08	0.0126	0.973716	rs66998222	20	RP11-437L7.1	97685	intergenic	1.038	7	5	15	0	0	0
13:41197257:G:GT	rs151085334	13	41197257	G	GT	0.2157	NA	NA	0.975292	rs1986649	19	FOXO1	0	intronic	2.982	NA	5	7	1	1	1
13:41203365:C:T	rs113377887	13	41203365	C	T	0.2157	6.414e-11	0.0121	0.975292	rs1986649	19	FOXO1	0	intronic	1.707	7	4	5	1	1	0
13:41223110:C:T	rs1334241	13	41223110	C	T	0.2157	5.566e-11	0.0121	0.975292	rs1986649	19	FOXO1	0	intronic	6.898	NA	2	7	1	1	1
13:41233905:C:T	rs2297628	13	41233905	C	T	0.2157	6.102e-11	0.0121	0.975292	rs1986649	19	FOXO1	0	intronic	1.918	NA	2	5	1	1	1
13:41234763:A:G	rs9549254	13	41234763	G	A	0.2157	4.688e-11	0.0121	0.975292	rs1986649	19	FOXO1	0	intronic	0.743	5	1	7	1	1	1
13:41240783:A:G	rs35594717	13	41240783	G	A	0.2157	7.359e-11	0.0122	0.975292	rs1986649	19	FOXO1	48	upstream	7.018	NA	1	1	1	1	0
13:41245215:A:AT	rs139810505	13	41245215	AT	A	0.2157	0.01453	0.0808	0.975292	rs1986649	19	FOXO1	4480	intergenic	0.568	NA	5	15	1	1	0
12:46783217:G:GACAC	rs113295620	12	46783217	G	GACAC	0.2813	NA	NA	0.975391	rs11531206	16	RP11-96H19.1	0	ncRNA_intronic	21.6	NA	2	5	0	1	0
12:46848243:G:GAT	rs57880124	12	46848243	G	GAT	0.2773	NA	NA	0.975392	rs11531206	16	RP11-96H19.1	0	ncRNA_intronic	2.387	NA	5	5	0	0	0
11:108403028:A:C	rs57007024	11	108403028	C	A	0.1332	1.238e-08	0.0153	0.975687	rs79088165	15	EXPH5	0	intronic	3.857	7	4	15	1	1	0
11:108403384:C:T	rs79710561	11	108403384	C	T	0.1332	1.328e-08	0.0153	0.975687	rs79088165	15	EXPH5	0	intronic	2.474	5	4	15	1	1	0
12:123892934:G:T	rs6576	12	123892934	G	T	0.2256	0.007484	0.0269	0.97573	rs28372579	17	SETD8	0	UTR3	4.833	NA	4	4	1	1	0
12:123822711:A:G	rs7980687	12	123822711	G	A	0.2237	4.531e-08	0.0125	0.975771	rs28372579	17	SBNO1	0	intronic	0.84	5	4	4	1	1	0
12:123824635:C:T	rs67624109	12	123824635	C	T	0.2237	4.263e-08	0.0125	0.975771	rs28372579	17	SBNO1	0	intronic	1.449	6	4	4	1	1	0
12:123863620:A:G	rs28583837	12	123863620	G	A	0.2237	1.568e-08	0.013	0.975771	rs28372579	17	SETD8	4699	intergenic	3.189	4	5	15	1	1	1
12:123800820:A:G	rs10773008	12	123800820	G	A	0.2237	6.042e-08	0.0122	0.975873	rs28372579	17	SBNO1	0	intronic	2.758	7	4	4	1	1	0
12:123801672:G:T	rs10846515	12	123801672	G	T	0.2237	5.71e-08	0.0122	0.975873	rs28372579	17	SBNO1	0	intronic	0.328	7	4	4	1	1	0
12:123811225:A:C	rs7955457	12	123811225	C	A	0.2237	5.093e-08	0.0123	0.975873	rs28372579	17	SBNO1	0	intronic	0.833	7	4	4	1	1	0
12:123845351:C:T	rs28683528	12	123845351	C	T	0.2237	3.011e-08	0.0128	0.975873	rs28372579	17	SBNO1	0	intronic	1.071	5	4	5	1	1	0
12:123866429:A:G	rs28592876	12	123866429	G	A	0.2237	2.72e-08	0.0131	0.975873	rs28372579	17	SETD8	1890	intergenic	6.641	7	5	15	1	1	0
11:35084592:C:T	rs2732552	11	35084592	C	T	0.4523	1.278e-08	0.0099	0.976161	rs2553772	14	PDHX	42453	intergenic	4.685	NA	5	15	0	1	0
11:35084835:C:G	rs2785202	11	35084835	G	C	0.4523	1.303e-08	0.0099	0.976161	rs2553772	14	PDHX	42696	intergenic	3.013	7	5	15	0	1	1
11:35088683:C:T	rs2732547	11	35088683	C	T	0.4523	2.21e-08	0.0099	0.976161	rs2553772	14	PDHX	46544	intergenic	7.893	3a	2	15	0	1	1
11:35088838:C:G	rs2785201	11	35088838	G	C	0.4523	2.309e-08	0.0099	0.976161	rs2553772	14	PDHX	46699	intergenic	3.533	4	2	15	0	1	1
1:22358595:A:G	rs61778045	1	22358595	G	A	0.1511	2.177e-16	0.0132	0.976765	rs10917130	1	LINC00339	878	downstream	3.617	7	2	5	0	1	0
1:22358789:G:T	rs61778046	1	22358789	G	T	0.1511	2.749e-16	0.0132	0.976765	rs10917130	1	LINC00339	1072	intergenic	1.083	7	2	5	0	1	0
1:22358836:C:T	rs12027753	1	22358836	C	T	0.1511	4.619e-16	0.0132	0.976765	rs10917130	1	LINC00339	1119	intergenic	0.106	7	4	5	0	1	0
1:22365689:C:T	rs12405695	1	22365689	C	T	0.1511	2.07e-16	0.0132	0.976765	rs10917130	1	LINC00339	7972	intergenic	1.94	7	5	5	0	1	0
1:22365829:C:T	rs10799731	1	22365829	C	T	0.1511	4.061e-06	0.0218	0.976765	rs10917130	1	LINC00339	8112	intergenic	2.344	7	2	5	0	1	0
1:22366102:C:T	rs10917128	1	22366102	C	T	0.1511	1.342e-16	0.0132	0.976765	rs10917130	1	LINC00339	8385	intergenic	1.332	5	1	5	0	1	0
6:152570274:A:G	rs17215781	6	152570274	G	A	0.08847	9.236e-08	0.0189	0.976997	rs75730028	8	SYNE1	0	intronic	7.716	5	2	5	1	0	0
1:22501846:A:G	rs742356	1	22501846	G	A	0.2266	1.443e-08	0.0114	0.977024	rs2092315	1	WNT4	31383	intergenic	3.376	5	5	15	0	1	1
11:258646:G:T	rs2734242	11	258646	G	T	0.1014	8.876e-13	0.0174	0.977095	rs532483	11	PSMD13	5662	intergenic	0.795	7	5	15	1	1	0
11:274188:A:G	rs11246043	11	274188	G	A	0.1074	2.055e-08	0.0178	0.978086	rs12419714	11	NLRP6	4176	intergenic	1.617	7	5	14	1	1	0
11:274397:A:G	rs11246044	11	274397	G	A	0.1074	1.814e-08	0.0178	0.978086	rs12419714	11	NLRP6	3967	intergenic	8.731	7	5	14	1	1	0
11:274780:C:T	rs11246045	11	274780	C	T	0.1074	1.879e-08	0.0179	0.978086	rs12419714	11	NLRP6	3584	intergenic	8.641	5	5	14	1	1	0
5:1289975:A:C	rs74682426	5	1289975	C	A	0.1531	0.01841	0.0265	0.978138	rs7712562	7	TERT	0	intronic	2.473	6	5	14	1	0	0
11:32360298:C:CA	rs200998056	11	32360298	CA	C	0.169	NA	NA	0.978528	rs11031724	13	RP1-65P5.1	0	ncRNA_intronic	1.075	NA	5	14	0	0	0
13:41162225:C:T	rs2721044	13	41162225	C	T	0.3201	1.339e-10	0.0107	0.978834	rs7986407	19	FOXO1	0	intronic	1.39	6	5	7	1	1	1
13:41195411:A:G	rs12583418	13	41195411	G	A	0.3241	7.247e-11	0.0107	0.978893	rs7986407	19	FOXO1:RLIMP1	00:00:00	ncRNA_exonic	9.689	7	5	5	1	1	1
13:41199421:A:G	rs7330614	13	41199421	G	A	0.3241	6.056e-11	0.0107	0.978893	rs7986407	19	FOXO1	0	intronic	7.467	5	2	5	1	1	1
13:41199487:A:C	rs12585870	13	41199487	C	A	0.3241	6.311e-11	0.0107	0.978893	rs7986407	19	FOXO1	0	intronic	0.086	6	2	5	1	1	0
13:41199531:A:G	rs12585875	13	41199531	G	A	0.3241	5.515e-11	0.0107	0.978893	rs7986407	19	FOXO1	0	intronic	0.546	7	2	5	1	1	1
13:41200091:A:G	rs7338669	13	41200091	G	A	0.3241	5.831e-11	0.0107	0.978893	rs7986407	19	FOXO1	0	intronic	0.18	7	5	5	1	1	0
13:41201633:A:G	rs4943797	13	41201633	G	A	0.3241	6.179e-11	0.0107	0.978893	rs7986407	19	FOXO1	0	intronic	4.945	7	4	5	1	1	0
13:41202948:C:T	rs4943798	13	41202948	C	T	0.3241	5.442e-11	0.0107	0.978893	rs7986407	19	FOXO1	0	intronic	11.36	6	4	5	1	1	1
13:41203905:C:T	rs4581585	13	41203905	C	T	0.3241	5.873e-11	0.0107	0.978893	rs7986407	19	FOXO1	0	intronic	1.815	4	2	5	1	1	1
13:41210041:A:G	rs9549241	13	41210041	G	A	0.3241	5.947e-11	0.0107	0.978893	rs7986407	19	FOXO1	0	intronic	0.874	4	2	5	1	1	1
13:41215256:A:T	rs7333037	13	41215256	T	A	0.3241	4.98e-11	0.0107	0.978893	rs7986407	19	FOXO1	0	intronic	4.551	5	2	7	1	1	1
13:41215696:C:T	rs7989711	13	41215696	C	T	0.3241	4.637e-11	0.0107	0.978893	rs7986407	19	FOXO1	0	intronic	3.438	6	5	5	1	1	1
13:41215802:G:T	rs7988604	13	41215802	G	T	0.3241	4.67e-11	0.0107	0.978893	rs7986407	19	FOXO1	0	intronic	1.444	7	5	5	1	1	0
13:41215972:A:G	rs7990923	13	41215972	G	A	0.3241	4.663e-11	0.0107	0.978893	rs7986407	19	FOXO1	0	intronic	0.655	6	5	5	1	1	0
13:41216437:A:C	rs4325426	13	41216437	C	A	0.3241	4.603e-11	0.0107	0.978893	rs7986407	19	FOXO1	0	intronic	2.316	5	5	5	1	1	1
13:41216646:C:T	rs8001443	13	41216646	C	T	0.3241	4.645e-11	0.0107	0.978893	rs7986407	19	FOXO1	0	intronic	8.883	7	5	5	1	1	1
13:41216831:A:G	rs4943800	13	41216831	G	A	0.3241	4.608e-11	0.0107	0.978893	rs7986407	19	FOXO1	0	intronic	4.202	7	5	5	1	1	0
13:41217410:C:G	rs7334318	13	41217410	G	C	0.3241	4.545e-11	0.0107	0.978893	rs7986407	19	FOXO1	0	intronic	0.411	7	5	5	1	1	0
13:41217849:A:G	rs7317254	13	41217849	G	A	0.3241	4.557e-11	0.0107	0.978893	rs7986407	19	FOXO1	0	intronic	3.685	6	5	5	1	1	0
13:41218134:C:T	rs10507484	13	41218134	C	T	0.3241	4.55e-11	0.0107	0.978893	rs7986407	19	FOXO1	0	intronic	7.496	NA	1	5	1	1	0
13:41218451:C:T	rs1413482	13	41218451	C	T	0.3241	5.055e-11	0.0107	0.978893	rs7986407	19	FOXO1	0	intronic	7.687	NA	1	5	1	1	1
13:41218670:C:T	rs9532571	13	41218670	C	T	0.3241	5.042e-11	0.0107	0.978893	rs7986407	19	FOXO1	0	intronic	1.71	5	1	7	1	1	0
13:41218685:A:G	rs9549244	13	41218685	G	A	0.3241	4.76e-11	0.0107	0.978893	rs7986407	19	FOXO1	0	intronic	0.073	5	1	7	1	1	0
13:41219434:A:T	rs7993233	13	41219434	T	A	0.3241	5.065e-11	0.0107	0.978893	rs7986407	19	FOXO1	0	intronic	5.663	4	2	7	1	1	1
13:41220451:C:T	rs9549245	13	41220451	C	T	0.3241	0.006478	0.0182	0.978893	rs7986407	19	FOXO1	0	intronic	9.207	6	1	5	1	1	0
13:41220777:C:G	rs9549247	13	41220777	G	C	0.3241	4.147e-11	0.0107	0.978893	rs7986407	19	FOXO1	0	intronic	2.641	5	1	5	1	1	1
13:41221589:G:T	rs9577087	13	41221589	G	T	0.3241	5.45e-11	0.0107	0.978893	rs7986407	19	FOXO1	0	intronic	1.477	NA	5	5	1	1	0
13:41222112:C:T	rs55920113	13	41222112	C	T	0.3241	4.614e-11	0.0107	0.978893	rs7986407	19	FOXO1	0	intronic	2.403	5	2	7	1	1	0
13:41224442:C:T	rs9549249	13	41224442	C	T	0.3241	5.247e-11	0.0107	0.978893	rs7986407	19	FOXO1	0	intronic	4.526	3a	2	7	1	1	0
13:41224813:C:T	rs12585277	13	41224813	C	T	0.3241	4.473e-11	0.0107	0.978893	rs7986407	19	FOXO1	0	intronic	2.935	7	5	5	1	1	0
13:41225097:A:G	rs9577088	13	41225097	G	A	0.3241	5.144e-11	0.0107	0.978893	rs7986407	19	FOXO1	0	intronic	3.126	5	5	5	1	1	0
13:41225361:C:G	rs9532575	13	41225361	G	C	0.3241	4.689e-11	0.0107	0.978893	rs7986407	19	FOXO1	0	intronic	0.537	5	2	5	1	1	0
13:41225874:C:G	rs1360719	13	41225874	G	C	0.3241	6.028e-11	0.0107	0.978893	rs7986407	19	FOXO1	0	intronic	0.054	6	1	5	1	1	0
13:41226485:A:C	rs58919811	13	41226485	C	A	0.3241	5.512e-11	0.0107	0.978893	rs7986407	19	FOXO1	0	intronic	1.488	4	1	5	1	1	1
13:41226561:C:G	rs57735994	13	41226561	G	C	0.3241	4.705e-11	0.0107	0.978893	rs7986407	19	FOXO1	0	intronic	2.875	4	1	5	1	1	1
13:41227865:A:G	rs9577091	13	41227865	G	A	0.3241	5.251e-11	0.0107	0.978893	rs7986407	19	FOXO1	0	intronic	5.482	4	1	7	1	1	1
13:41228210:A:T	rs17061491	13	41228210	T	A	0.3241	4.677e-11	0.0107	0.978893	rs7986407	19	FOXO1	0	intronic	2.72	5	2	7	1	1	1
13:41228392:A:G	rs9577093	13	41228392	G	A	0.3241	5.165e-11	0.0107	0.978893	rs7986407	19	FOXO1	0	intronic	1.824	6	2	7	1	1	0
13:41228510:C:G	rs73469037	13	41228510	G	C	0.3241	0.009763	0.0181	0.978893	rs7986407	19	FOXO1	0	intronic	0.445	7	5	5	1	1	0
13:41228650:A:G	rs9549251	13	41228650	G	A	0.3241	0.01079	0.0181	0.978893	rs7986407	19	FOXO1	0	intronic	2.444	5	5	5	1	1	0
13:41229905:A:G	rs7328677	13	41229905	G	A	0.3241	5.394e-11	0.0107	0.978893	rs7986407	19	FOXO1	0	intronic	0.954	7	5	5	1	1	0
13:41230141:C:T	rs9549252	13	41230141	C	T	0.3241	4.762e-11	0.0107	0.978893	rs7986407	19	FOXO1	0	intronic	2.156	7	5	5	1	1	0
13:41231542:A:G	rs9532577	13	41231542	G	A	0.3241	5.035e-11	0.0107	0.978893	rs7986407	19	FOXO1	0	intronic	1.561	5	5	5	1	1	1
13:41233345:A:G	rs7324081	13	41233345	G	A	0.3241	6.304e-11	0.0107	0.978893	rs7986407	19	FOXO1	0	intronic	5.742	6	5	5	1	1	0
13:41233931:A:G	rs2297627	13	41233931	G	A	0.3241	4.834e-11	0.0107	0.978893	rs7986407	19	FOXO1	0	intronic	1.035	NA	2	5	1	1	0
13:41235213:C:T	rs9549255	13	41235213	C	T	0.3241	5.417e-11	0.0107	0.978893	rs7986407	19	FOXO1	0	intronic	6.089	7	1	5	1	1	1
9:679970:C:T	rs10975776	9	679970	C	T	0.09344	1.32e-08	0.0175	0.978933	rs10975803	9	KANK1:RP11-130C19.3	00:00:00	ncRNA_intronic	1.864	6	5	5	1	1	1
2:11725241:A:G	rs12470971	2	11725241	G	A	0.3956	9.796e-10	0.0104	0.979035	rs16857668	3	GREB1	0	intronic	1.17	5	4	15	1	1	0
4:70634441:C:T	rs2202282	4	70634441	C	T	0.4742	5.218e-10	0.0099	0.979296	rs12640488	6	SULT1B1	0	intronic	1.003	4	5	15	1	1	0
4:70634605:C:T	rs6813544	4	70634605	C	T	0.4742	7.282e-10	0.0099	0.979296	rs12640488	6	SULT1B1	0	intronic	7.634	6	5	15	1	1	0
3:169476991:C:CAA	rs146997182	3	169476991	CAA	C	0.2455	NA	NA	0.979301	rs2293607	4	TERC	5316	intergenic	1.661	NA	5	15	1	1	0
11:35098266:C:T	rs1425805	11	35098266	C	T	0.4553	1.781e-08	0.0099	0.979873	rs2553772	14	AL356215.1	51824	intergenic	6.452	4	2	15	0	1	1
9:804924:A:G	rs10976690	9	804924	G	A	0.4026	2.364e-12	0.0101	0.979943	rs34800401	9	DMRT1	36765	intergenic	2.275	7	5	15	0	0	0
12:46813824:A:T	rs7968897	12	46813824	T	A	0.2763	1.876e-09	0.0108	0.980382	rs11531206	16	RP11-96H19.1	0	ncRNA_intronic	4.892	7	5	15	0	1	0
12:46813857:A:T	rs6582646	12	46813857	T	A	0.2763	1.925e-09	0.0108	0.980382	rs11531206	16	RP11-96H19.1	0	ncRNA_intronic	4.834	6	5	15	0	1	0
12:46784744:C:T	rs4768118	12	46784744	C	T	0.2843	1.441e-08	0.0107	0.980419	rs11531206	16	RP11-96H19.1	0	ncRNA_intronic	2.408	3a	2	5	0	1	0
2:11663338:A:T	rs35592769	2	11663338	T	A	0.4463	8.98e-09	0.0101	0.981013	rs10929753	3	RNA5SP84	5708	intergenic	8.106	7	4	15	0	1	0
6:152542868:G:T	rs9397493	6	152542868	G	T	0.4245	9.834e-12	0.0101	0.981295	rs1408462	8	SYNE1	0	intronic	3.122	6	4	4	1	0	0
13:41210878:C:T	rs4583096	13	41210878	C	T	0.2147	5.488e-11	0.0121	0.981414	rs1986649	19	FOXO1	0	intronic	2.293	6	5	5	1	1	0
13:41220755:A:G	rs9549246	13	41220755	G	A	0.2147	4.614e-11	0.0121	0.981414	rs1986649	19	FOXO1	0	intronic	9.436	5	1	5	1	1	1
13:41231093:A:G	rs9532576	13	41231093	G	A	0.2147	7.211e-11	0.0121	0.981414	rs1986649	19	FOXO1	0	intronic	0.004	7	5	5	1	1	0
13:41233073:C:T	rs61963289	13	41233073	C	T	0.2147	9.04e-11	0.0122	0.981414	rs1986649	19	FOXO1	0	intronic	1.884	7	5	5	1	1	0
13:41236407:A:G	rs9532578	13	41236407	G	A	0.2147	8.06e-11	0.0122	0.981414	rs1986649	19	FOXO1	0	intronic	0.627	5	1	5	1	1	0
13:41243231:C:G	rs35240899	13	41243231	G	C	0.2147	8.28e-11	0.0122	0.981414	rs1986649	19	FOXO1	2496	intergenic	2.442	7	5	15	1	1	0
12:123794871:C:G	rs4759420	12	123794871	G	C	0.2247	6.131e-08	0.0122	0.981859	rs28372579	17	SBNO1	0	intronic	0.2	6	4	4	1	1	0
12:123808073:C:T	rs11057270	12	123808073	C	T	0.2247	5.272e-08	0.0123	0.981859	rs28372579	17	SBNO1	0	intronic	3.915	6	4	4	1	1	0
12:123810425:C:T	rs12304248	12	123810425	C	T	0.2247	5.632e-08	0.0123	0.981859	rs28372579	17	SBNO1	0	intronic	2.617	6	4	4	1	1	0
12:123817796:C:T	rs12316131	12	123817796	C	T	0.2247	5.196e-08	0.0125	0.981859	rs28372579	17	SBNO1	0	intronic	1.642	6	4	4	1	1	0
12:123823546:A:G	rs11830103	12	123823546	G	A	0.2247	6.09e-08	0.0125	0.981859	rs28372579	17	SBNO1	0	intronic	5.455	6	4	4	1	1	0
12:123825559:C:T	rs12322888	12	123825559	C	T	0.2247	5.914e-08	0.0125	0.981859	rs28372579	17	SBNO1	0	exonic	9.161	6	4	4	1	1	0
12:123829028:A:G	rs12298826	12	123829028	G	A	0.2247	5.658e-08	0.0126	0.981859	rs28372579	17	SBNO1	0	intronic	7.325	7	4	4	1	1	0
12:123829116:A:G	rs34997336	12	123829116	G	A	0.2247	5.61e-08	0.0126	0.981859	rs28372579	17	SBNO1	0	intronic	0.884	6	4	4	1	1	0
12:123849096:C:G	rs7485502	12	123849096	G	C	0.2247	0.008641	0.0244	0.981859	rs28372579	17	SBNO1:hsa-mir-8072	00:00:00	ncRNA_exonic	1.357	3a	1	1	1	1	0
12:123853449:C:G	rs28675824	12	123853449	G	C	0.2247	2.536e-08	0.0129	0.981859	rs28372579	17	hsa-mir-8072	2788	intergenic	1.242	6	5	15	1	1	0
12:123856998:A:G	rs28582096	12	123856998	G	A	0.2247	2.482e-08	0.0129	0.981859	rs28372579	17	hsa-mir-8072	6337	intergenic	9.855	5	5	15	1	1	0
12:123862447:C:T	rs12299125	12	123862447	C	T	0.2247	2.048e-08	0.013	0.981859	rs28372579	17	SETD8	5872	intergenic	1.648	6	5	15	1	1	0
12:123863265:G:T	rs28458312	12	123863265	G	T	0.2247	2.023e-08	0.013	0.981859	rs28372579	17	SETD8	5054	intergenic	9.015	7	5	15	1	1	0
12:123865361:C:T	rs28809230	12	123865361	C	T	0.2247	1.831e-08	0.013	0.981859	rs28372579	17	SETD8	2958	intergenic	9.421	7	5	15	1	1	0
12:123885937:C:T	rs28855757	12	123885937	C	T	0.2266	0.005842	0.0263	0.98187	rs28372579	17	SETD8	0	intronic	1.242	7	4	5	1	1	0
12:123887369:C:T	rs28472704	12	123887369	C	T	0.2266	1.439e-08	0.0132	0.98187	rs28372579	17	SETD8	0	intronic	2.523	5	3	4	1	1	0
12:123890276:C:T	rs28576953	12	123890276	C	T	0.2266	1.165e-08	0.0132	0.98187	rs28372579	17	SETD8	0	intronic	0.86	5	4	4	1	1	0
12:123891865:G:T	rs28406193	12	123891865	G	T	0.2266	1.142e-08	0.0132	0.98187	rs28372579	17	SETD8	0	intronic	0.988	5	4	4	1	1	0
11:32441377:C:T	rs7115190	11	32441377	C	T	0.3171	2.735e-08	0.0107	0.981935	rs10835904	13	WT1	0	intronic	1.38	7	5	14	1	1	0
2:11724580:G:T	rs9789525	2	11724580	G	T	0.3986	1.964e-09	0.0104	0.9831	rs16857668	3	GREB1	0	intronic	5.589	4	4	15	1	1	1
10:105674854:A:G	rs1265164	10	105674854	G	A	0.1322	1.991e-09	0.0145	0.983111	rs9419958	10	OBFC1	0	intronic	6.339	NA	1	5	1	1	1
11:32382641:A:G	rs10767932	11	32382641	G	A	0.4761	3.907e-11	0.0099	0.983161	rs11031737	13	RP1-65P5.1	17685	intergenic	0.207	7	5	14	0	0	0
4:54579459:A:G	rs73250983	4	54579459	G	A	0.06461	1.588e-08	0.0212	0.983186	rs67751869	5	FIP1L1:RP11-317M11.1	00:00:00	ncRNA_intronic	1.275	6	5	15	1	0	0
6:152631265:A:G	rs34118755	6	152631265	G	A	0.2247	0.01855	0.0263	0.983405	rs7742927	8	SYNE1	0	intronic	1.501	6	2	5	1	0	0
4:70604516:A:G	rs2102221	4	70604516	G	A	0.4732	5.376e-10	0.0099	0.983518	rs12640488	6	SULT1B1	0	intronic	2.889	NA	1	15	1	1	0
4:54464861:A:G	rs62325483	4	54464861	G	A	0.06362	2.376e-10	0.0205	0.983536	rs55732414	5	FIP1L1:LNX1:LNX1-AS2	00:00:00	ncRNA_intronic	2.166	5	5	15	1	0	1
9:804793:C:T	rs10976687	9	804793	C	T	0.4016	1.263e-12	0.0101	0.984003	rs34800401	9	DMRT1	36896	intergenic	0.899	7	5	15	0	0	0
9:804847:C:G	rs10976688	9	804847	G	C	0.4016	1.722e-12	0.0101	0.984003	rs34800401	9	DMRT1	36842	intergenic	2.088	7	5	15	0	0	0
9:804886:A:G	rs10976689	9	804886	G	A	0.4016	1.194e-12	0.0101	0.984003	rs34800401	9	DMRT1	36803	intergenic	1.254	6	5	15	0	0	0
13:41186644:G:T	rs9549240	13	41186644	G	T	0.3231	8.149e-11	0.0107	0.984046	rs7986407	19	FOXO1	0	intronic	4.426	7	2	5	1	1	1
3:169512145:A:C	rs7621631	3	169512145	C	A	0.2445	1.205e-07	0.0115	0.984171	rs2293607	4	LRRC34	0	intronic	5.569	7	5	5	1	1	0
1:22359839:C:T	rs72665313	1	22359839	C	T	0.1501	2.177e-16	0.0132	0.984515	rs10917130	1	LINC00339	2122	intergenic	0.42	6	4	5	0	1	0
1:22361229:C:T	rs111992780	1	22361229	C	T	0.1501	1.871e-16	0.0132	0.984515	rs10917130	1	LINC00339	3512	intergenic	10.48	6	4	5	0	1	0
2:11666339:G:T	rs12479436	2	11666339	G	T	0.4473	6.104e-09	0.0101	0.9848	rs10929753	3	GREB1	7902	intergenic	1.492	5	4	15	1	1	0
2:11668593:C:T	rs7597563	2	11668593	C	T	0.4473	6.927e-09	0.0101	0.9848	rs10929753	3	GREB1	5648	intergenic	0.951	4	5	15	1	1	0
5:1296486:A:G	rs2735940	5	1296486	G	A	0.4891	3.991e-09	0.0102	0.985045	rs2853672	7	TERT	1301	intergenic	4.268	NA	5	13	1	1	0
12:46858498:C:T	rs4077707	12	46858498	C	T	0.2793	2.473e-08	0.0108	0.985211	rs11531206	16	RP11-96H19.1	8446	intergenic	9.103	NA	5	15	0	1	0
12:46791534:C:T	rs7312259	12	46791534	C	T	0.2773	4.662e-09	0.0107	0.985298	rs11531206	16	RP11-96H19.1	0	ncRNA_intronic	4.038	7	5	15	0	1	0
12:46793227:C:T	rs6582643	12	46793227	C	T	0.2773	2.418e-09	0.0108	0.985298	rs11531206	16	RP11-96H19.1	0	ncRNA_intronic	0.068	7	5	15	0	1	0
12:46794502:A:G	rs4427617	12	46794502	G	A	0.2773	2.36e-09	0.0107	0.985298	rs11531206	16	RP11-96H19.1	0	ncRNA_intronic	8.642	4	5	15	0	1	0
12:46796522:A:C	rs2131371	12	46796522	C	A	0.2773	1.632e-09	0.0108	0.985298	rs11531206	16	RP11-96H19.1	0	ncRNA_intronic	18.23	4	2	7	0	1	0
12:46804175:C:T	rs1472178	12	46804175	C	T	0.2773	1.896e-09	0.0107	0.985298	rs11531206	16	RP11-96H19.1	0	ncRNA_intronic	5.229	7	2	15	0	1	0
12:46805765:A:G	rs4768709	12	46805765	G	A	0.2773	1.858e-09	0.0108	0.985298	rs11531206	16	RP11-96H19.1	0	ncRNA_intronic	3.88	7	5	15	0	1	0
12:46807902:A:G	rs4768119	12	46807902	G	A	0.2773	1.833e-09	0.0107	0.985298	rs11531206	16	RP11-96H19.1	0	ncRNA_intronic	4.264	7	5	15	0	1	0
12:46809126:A:G	rs4258438	12	46809126	G	A	0.2773	2.032e-09	0.0107	0.985298	rs11531206	16	RP11-96H19.1	0	ncRNA_intronic	5.445	7	5	15	0	1	0
12:46814325:T:TC	rs57753981	12	46814325	TC	T	0.2773	NA	NA	0.985298	rs11531206	16	RP11-96H19.1	0	ncRNA_intronic	0.412	NA	5	15	0	0	0
12:46821038:C:T	rs7488450	12	46821038	C	T	0.2773	2.012e-09	0.0108	0.985298	rs11531206	16	RP11-96H19.1	0	ncRNA_intronic	3.217	7	4	15	0	1	0
12:46824164:C:T	rs11183479	12	46824164	C	T	0.2773	2.087e-09	0.0108	0.985298	rs11531206	16	RP11-96H19.1	0	ncRNA_intronic	9.999	2b	1	15	0	1	1
12:46825812:C:T	rs3936214	12	46825812	C	T	0.2773	2.317e-09	0.0108	0.985298	rs11531206	16	RP11-96H19.1	0	ncRNA_intronic	14.47	2b	2	15	0	1	1
12:46827023:C:T	rs10880969	12	46827023	C	T	0.2773	2.169e-09	0.0108	0.985298	rs11531206	16	RP11-96H19.1	0	ncRNA_intronic	4.261	7	5	15	0	1	1
12:46830479:A:G	rs7485599	12	46830479	G	A	0.2773	1.86e-09	0.0108	0.985298	rs11531206	16	RP11-96H19.1	0	ncRNA_intronic	0.833	7	5	15	0	1	0
12:46831158:A:G	rs4768716	12	46831158	G	A	0.2773	1.897e-09	0.0108	0.985298	rs11531206	16	RP11-96H19.1	0	ncRNA_intronic	1.794	5	5	15	0	1	0
12:46831473:A:AT	rs10718199	12	46831473	A	AT	0.2773	NA	NA	0.985298	rs11531206	16	RP11-96H19.1	0	ncRNA_intronic	7.231	NA	5	15	0	1	0
12:46832334:A:G	rs4768122	12	46832334	G	A	0.2773	1.958e-09	0.0108	0.985298	rs11531206	16	RP11-96H19.1	0	ncRNA_intronic	4.298	5	5	15	0	1	0
12:46840838:A:G	rs4768719	12	46840838	G	A	0.2773	2.625e-09	0.0108	0.985298	rs11531206	16	RP11-96H19.1	0	ncRNA_intronic	0.201	3a	5	15	0	1	1
12:46852093:A:G	rs4768123	12	46852093	G	A	0.2773	2.837e-09	0.0107	0.985298	rs11531206	16	RP11-96H19.1	2041	intergenic	0.036	7	5	5	0	1	0
12:46854676:G:T	rs10785628	12	46854676	G	T	0.2773	3.054e-09	0.0107	0.985298	rs11531206	16	RP11-96H19.1	4624	intergenic	0.706	5	2	7	0	1	1
12:46857373:A:G	rs4077708	12	46857373	G	A	0.2773	3.574e-09	0.0107	0.985298	rs11531206	16	RP11-96H19.1	7321	intergenic	1.669	7	5	15	0	1	0
11:32397206:A:G	rs7943119	11	32397206	G	A	0.3042	3.778e-11	0.0109	0.985635	rs12574749	13	WT1	12114	intergenic	1.565	7	5	15	0	1	0
11:32355336:G:T	rs7123725	11	32355336	G	T	0.17	4.452e-16	0.0127	0.985679	rs12280757	13	RP1-65P5.1	0	ncRNA_intronic	6.717	4	1	1	0	0	0
9:655962:G:T	rs9408651	9	655962	G	T	0.2664	1.414e-08	0.0114	0.986068	rs10739107	9	KANK1	0	intronic	6.044	5	2	15	1	1	1
13:41397482:A:G	rs9549297	13	41397482	G	A	0.1779	1.12e-09	0.0132	0.986092	rs2297014	19	TPTE2P5	0	ncRNA_intronic	6.22	7	5	15	0	1	0
11:265481:A:G	rs11246042	11	265481	G	A	0.08449	2.299e-12	0.019	0.986389	rs547025	11	PSMD13	12497	intergenic	0.596	7	5	15	0	1	0
11:32424604:C:T	rs6484577	11	32424604	C	T	0.3201	8.818e-09	0.0106	0.986403	rs10835904	13	WT1	0	intronic	6.045	5	5	14	1	1	0
11:249097:A:G	rs498217	11	249097	G	A	0.08648	4.629e-12	0.0186	0.98651	rs547025	11	PSMD13	0	intronic	7.376	4	3	4	1	1	1
11:250037:G:GAAA	rs375185302	11	250037	GAAA	G	0.08648	NA	NA	0.98651	rs547025	11	PSMD13	0	intronic	0.555	NA	3	4	1	1	0
11:250075:A:G	rs508693	11	250075	G	A	0.08648	1.636e-12	0.0188	0.98651	rs547025	11	PSMD13	0	intronic	1.7	7	3	4	1	1	0
22:40708679:C:T	rs2072858	22	40708679	C	T	0.33	7.02e-12	0.0104	0.986903	rs6001872	23	TNRC6B	0	intronic	1.141	5	4	4	1	1	1
13:41186501:A:G	rs10507486	13	41186501	G	A	0.2137	7.639e-11	0.0121	0.987469	rs1986649	19	FOXO1	0	intronic	1.395	NA	2	7	1	1	1
13:41189703:C:T	rs4941986	13	41189703	C	T	0.2137	2.818e-10	0.0124	0.987469	rs1986649	19	FOXO1	0	intronic	0.06	6	2	7	1	1	0
12:123590165:C:T	rs1617156	12	123590165	C	T	0.2266	5.193e-08	0.0122	0.987601	rs641760	17	PITPNM2	0	intronic	1.648	3a	1	5	1	1	1
22:40703075:G:T	rs12484951	22	40703075	G	T	0.1988	1.255e-12	0.0122	0.987642	rs112251865	23	TNRC6B	0	intronic	3.523	5	4	5	1	1	0
22:40669648:A:G	rs733381	22	40669648	G	A	0.2028	1.342e-12	0.0121	0.987672	rs112251865	23	TNRC6B	0	intronic	16.12	4	4	4	1	1	1
12:123871070:A:C	rs28636834	12	123871070	C	A	0.2256	1.704e-08	0.0131	0.987883	rs28372579	17	SETD8	0	intronic	9.622	5	2	5	1	1	0
11:35096310:A:G	rs2098878	11	35096310	G	A	0.4553	1.682e-08	0.0099	0.987919	rs2553772	14	AL356215.1	53780	intergenic	1.597	7	5	15	0	1	0
11:35096758:C:T	rs2553826	11	35096758	C	T	0.4553	1.854e-08	0.0099	0.987919	rs2553772	14	AL356215.1	53332	intergenic	1.258	NA	5	15	0	1	0
9:804231:C:T	rs7030354	9	804231	C	T	0.4006	1.269e-12	0.0101	0.987987	rs34800401	9	DMRT1	37458	intergenic	3.367	5	2	15	0	0	0
9:805427:G:T	rs1812264	9	805427	G	T	0.4006	1.393e-12	0.0101	0.987987	rs34800401	9	DMRT1	36262	intergenic	6.178	NA	5	15	0	0	0
9:805815:A:G	rs10815732	9	805815	G	A	0.4006	1.295e-12	0.0101	0.987987	rs34800401	9	DMRT1	35874	intergenic	0.065	7	5	15	0	0	0
2:11722082:C:T	rs10200851	2	11722082	C	T	0.4781	1.132e-09	0.01	0.988097	rs10929759	3	GREB1	0	intronic	0.031	5	4	15	1	1	0
2:11722102:A:T	rs10165819	2	11722102	T	A	0.4781	1.088e-09	0.01	0.988097	rs10929759	3	GREB1	0	intronic	4.734	5	4	15	1	1	0
1:22504091:A:G	rs10917167	1	22504091	G	A	0.2286	2.045e-08	0.0114	0.988461	rs2092315	1	WNT4	33628	intergenic	9.467	4	5	15	0	1	1
1:22504565:C:G	rs12032458	1	22504565	G	C	0.2286	2.398e-08	0.0114	0.988461	rs2092315	1	WNT4	34102	intergenic	2.906	5	5	15	0	1	0
6:152564752:A:G	rs74636305	6	152564752	G	A	0.09145	2.411e-08	0.0188	0.988556	rs75730028	8	SYNE1	0	intronic	8.008	7	4	5	1	0	0
6:152564994:C:G	rs17082381	6	152564994	G	C	0.09145	2.282e-08	0.0188	0.988556	rs75730028	8	SYNE1	0	intronic	2.407	7	4	5	1	0	0
11:257308:C:T	rs939924	11	257308	C	T	0.1024	9.106e-12	0.0172	0.988732	rs532483	11	PSMD13	4324	intergenic	0.234	2b	5	15	1	1	1
13:41144507:A:G	rs2721071	13	41144507	G	A	0.3221	4.249e-10	0.0107	0.98935	rs7986407	19	FOXO1	0	intronic	1.604	6	5	5	1	1	0
13:41144919:A:G	rs2721072	13	41144919	G	A	0.3221	2.809e-10	0.0108	0.98935	rs7986407	19	FOXO1	0	intronic	3.448	6	5	5	1	1	0
13:41147158:C:T	rs9549236	13	41147158	C	T	0.3221	2.421e-10	0.0107	0.98935	rs7986407	19	FOXO1	0	intronic	0.21	5	5	7	1	1	0
13:41148353:C:T	rs4603422	13	41148353	C	T	0.3221	2.071e-10	0.0107	0.98935	rs7986407	19	FOXO1	0	intronic	6.566	5	1	5	1	1	0
13:41149345:G:T	rs2755214	13	41149345	G	T	0.3221	1.715e-10	0.0107	0.98935	rs7986407	19	FOXO1	0	intronic	0.289	5	5	5	1	1	0
13:41183716:A:G	rs17061450	13	41183716	G	A	0.3221	7.866e-11	0.0107	0.98935	rs7986407	19	FOXO1	0	intronic	4.754	5	5	5	1	1	1
13:41184078:C:G	rs3892360	13	41184078	G	C	0.3221	7.292e-11	0.0107	0.98935	rs7986407	19	FOXO1	0	intronic	1.812	5	5	5	1	1	0
13:41188292:A:G	rs3900833	13	41188292	G	A	0.3221	7.829e-11	0.0107	0.98935	rs7986407	19	FOXO1	0	intronic	0.627	5	2	7	1	1	1
13:41189143:A:C	rs4429172	13	41189143	C	A	0.3221	7.595e-11	0.0107	0.98935	rs7986407	19	FOXO1	0	intronic	0.156	5	2	7	1	1	1
13:41191363:A:G	rs3924477	13	41191363	G	A	0.3221	5.534e-11	0.0107	0.98935	rs7986407	19	FOXO1	0	intronic	0.629	6	5	5	1	1	0
13:41191473:C:T	rs3924478	13	41191473	C	T	0.3221	7.233e-11	0.0107	0.98935	rs7986407	19	FOXO1	0	intronic	0.842	6	5	5	1	1	0
9:676009:G:T	rs79160146	9	676009	G	T	0.09245	1.841e-08	0.0174	0.989435	rs10975803	9	KANK1:RP11-130C19.3	00:00:00	ncRNA_intronic	5.116	4	5	15	1	1	1
9:676741:A:G	rs10975740	9	676741	G	A	0.09245	1.709e-08	0.0174	0.989435	rs10975803	9	KANK1:RP11-130C19.3	00:00:00	ncRNA_intronic	1.49	7	2	15	1	1	0
9:677886:C:G	rs10975749	9	677886	G	C	0.09245	1.842e-08	0.0174	0.989435	rs10975803	9	KANK1:RP11-130C19.3	00:00:00	ncRNA_intronic	12.4	4	1	2	1	1	0
9:680323:C:T	rs10975792	9	680323	C	T	0.09245	1.165e-08	0.0174	0.989435	rs10975803	9	KANK1:RP11-130C19.3	00:00:00	ncRNA_intronic	3.462	5	4	5	1	1	0
9:683402:C:T	rs73372926	9	683402	C	T	0.09245	1.27e-08	0.0175	0.989435	rs10975803	9	KANK1:RP11-130C19.3	00:00:00	ncRNA_intronic	0.747	4	1	7	1	1	0
6:152540357:C:T	rs17195304	6	152540357	C	T	0.1034	1.984e-09	0.0182	0.989508	rs73781102	8	SYNE1	0	intronic	0.363	7	4	4	1	0	0
11:32377399:A:G	rs12282630	11	32377399	G	A	0.1183	1.062e-11	0.0157	0.99016	rs7122664	13	RP1-65P5.1	12443	intergenic	1.909	6	5	14	0	1	0
12:46810514:C:T	rs1472179	12	46810514	C	T	0.2783	2.051e-09	0.0108	0.990164	rs11531206	16	RP11-96H19.1	0	ncRNA_intronic	1.57	6	5	15	0	1	0
12:46819609:A:G	rs7486596	12	46819609	G	A	0.2783	1.238e-08	0.0108	0.990164	rs11531206	16	RP11-96H19.1	0	ncRNA_intronic	3.084	7	5	15	0	1	0
12:46824066:A:G	rs11183478	12	46824066	G	A	0.2783	3.469e-09	0.0108	0.990164	rs11531206	16	RP11-96H19.1	0	ncRNA_intronic	0.993	2b	1	15	0	1	0
12:46826187:A:G	rs4072304	12	46826187	G	A	0.2783	3.553e-09	0.0108	0.990164	rs11531206	16	RP11-96H19.1	0	ncRNA_intronic	11.14	NA	2	15	0	1	1
12:46826481:A:G	rs11183483	12	46826481	G	A	0.2783	3.55e-09	0.0108	0.990164	rs11531206	16	RP11-96H19.1	0	ncRNA_intronic	1.709	5	5	15	0	1	0
12:46828631:A:G	rs7489242	12	46828631	G	A	0.2783	2.634e-09	0.0108	0.990164	rs11531206	16	RP11-96H19.1	0	ncRNA_intronic	1.786	7	5	15	0	1	0
12:46831129:C:T	rs12832777	12	46831129	C	T	0.2783	2.087e-09	0.0108	0.990164	rs11531206	16	RP11-96H19.1	0	ncRNA_intronic	1.265	6	5	15	0	1	0
12:46839498:A:G	rs10880971	12	46839498	G	A	0.2783	3.858e-09	0.0108	0.990164	rs11531206	16	RP11-96H19.1	0	ncRNA_intronic	9.684	4	2	15	0	1	1
12:46841210:A:G	rs10467214	12	46841210	G	A	0.2783	3.925e-09	0.0108	0.990164	rs11531206	16	RP11-96H19.1	0	ncRNA_intronic	2.122	7	5	15	0	1	0
12:46841596:A:T	rs4768720	12	46841596	T	A	0.2783	5.007e-09	0.0109	0.990164	rs11531206	16	RP11-96H19.1	0	ncRNA_intronic	3.784	7	5	15	0	1	0
12:46841614:A:G	rs4768721	12	46841614	G	A	0.2783	3.524e-09	0.0109	0.990164	rs11531206	16	RP11-96H19.1	0	ncRNA_intronic	0.555	7	5	15	0	1	0
12:46841836:A:G	rs11183488	12	46841836	G	A	0.2783	4.123e-09	0.0108	0.990164	rs11531206	16	RP11-96H19.1	0	ncRNA_intronic	3.833	7	5	15	0	1	0
12:46842172:A:G	rs12298616	12	46842172	G	A	0.2783	5.416e-09	0.0108	0.990164	rs11531206	16	RP11-96H19.1	0	ncRNA_intronic	3.994	5	5	15	0	1	1
12:46843255:G:T	rs7486532	12	46843255	G	T	0.2783	4.23e-09	0.0108	0.990164	rs11531206	16	RP11-96H19.1	0	ncRNA_intronic	3.142	7	5	15	0	1	0
12:46845724:C:T	rs4768723	12	46845724	C	T	0.2783	4.286e-09	0.0107	0.990164	rs11531206	16	RP11-96H19.1	0	ncRNA_intronic	3.365	5	1	5	0	1	1
11:32444147:A:G	rs2900741	11	32444147	G	A	0.3012	5.778e-11	0.011	0.990866	rs2418910	13	WT1	0	intronic	0.134	4	2	14	1	1	0
11:32438753:C:T	rs3818055	11	32438753	C	T	0.3211	1.474e-08	0.0106	0.990892	rs10835904	13	WT1	0	intronic	6.691	NA	4	14	1	1	1
11:32429099:C:T	rs12290546	11	32429099	C	T	0.3191	8.145e-09	0.0106	0.99093	rs10835904	13	WT1	0	intronic	4.065	7	5	14	1	1	1
2:11682018:A:G	rs4669746	2	11682018	G	A	0.3111	9.311e-12	0.011	0.991081	rs10929754	3	GREB1	0	intronic	3.824	2b	1	14	1	1	0
11:32392844:G:T	rs59961456	11	32392844	G	T	0.1252	1.079e-11	0.0152	0.991129	rs28460016	13	WT1	16476	intergenic	2.553	7	9	15	0	1	0
11:32393885:A:G	rs7105471	11	32393885	G	A	0.1252	1.019e-11	0.0152	0.991129	rs28460016	13	WT1	15435	intergenic	0.931	5	9	15	0	1	0
22:40679362:C:G	rs5995842	22	40679362	G	C	0.333	6.029e-12	0.0104	0.991216	rs6001872	23	TNRC6B	0	intronic	1.08	6	4	5	1	1	0
22:40722745:A:G	rs4821943	22	40722745	G	A	0.333	7.865e-12	0.0105	0.991216	rs6001872	23	TNRC6B	0	UTR3	14.46	6	2	5	1	1	1
9:803506:A:C	rs10815720	9	803506	C	A	0.4881	4.223e-08	0.01	0.991794	rs7036783	9	DMRT1	38183	intergenic	0.68	7	2	15	0	0	0
11:108379874:A:C	rs17618877	11	108379874	C	A	0.1352	1.216e-08	0.0151	0.991906	rs79088165	15	EXPH5	0	UTR3	1.52	7	4	15	1	1	1
11:30226356:C:T	rs11031005	11	30226356	C	T	0.1402	3.205e-08	0.0145	0.991951	rs11031006	12	FSHB	26206	intergenic	7.276	7	7	15	0	1	0
11:35093070:A:G	rs2785197	11	35093070	G	A	0.4583	1.868e-08	0.0098	0.991973	rs2553772	14	PDHX	50931	intergenic	5.916	NA	5	15	0	1	0
11:35094491:C:T	rs1116470	11	35094491	C	T	0.4583	1.879e-08	0.0099	0.991973	rs2553772	14	PDHX	52352	intergenic	0.492	6	5	15	0	1	0
11:35094632:A:G	rs1116471	11	35094632	G	A	0.4583	2.023e-08	0.0099	0.991973	rs2553772	14	PDHX	52493	intergenic	0.902	7	5	15	0	1	0
1:22367073:G:T	rs72665317	1	22367073	G	T	0.1531	3.049e-17	0.0131	0.99226	rs10917130	1	LINC00339	9356	intergenic	1.315	7	2	5	0	1	0
11:32356128:C:T	rs7127500	11	32356128	C	T	0.167	7.651e-18	0.013	0.992768	rs11031724	13	RP1-65P5.1	0	ncRNA_intronic	11.88	5	5	13	0	0	1
6:152653137:C:T	rs13218956	6	152653137	C	T	0.163	1.715e-14	0.0134	0.99302	rs13206045	8	SYNE1	0	intronic	5.125	7	4	15	1	0	0
6:152554396:C:T	rs12110479	6	152554396	C	T	0.1859	3.128e-25	0.0125	0.993503	rs12110523	8	SYNE1	0	intronic	4.482	2b	2	5	1	1	1
6:152554737:A:G	rs35764603	6	152554737	G	A	0.1859	3.41e-25	0.0125	0.993503	rs12110523	8	SYNE1	0	intronic	2.603	6	2	4	1	1	0
11:32334100:A:G	rs12361455	11	32334100	G	A	0.1909	1.704e-11	0.0125	0.993647	rs10835881	13	RP1-65P5.1	0	ncRNA_intronic	4.688	2b	1	15	0	0	0
12:123501145:A:AAAAC	rs142997143	12	123501145	AAAAC	A	0.2256	NA	NA	0.993714	rs641760	17	PITPNM2	0	intronic	0.503	NA	4	5	1	1	0
1:22511594:C:T	rs12119429	1	22511594	C	T	0.2276	1.426e-08	0.0115	0.994232	rs2092315	1	WNT4	41131	intergenic	11.63	2b	5	14	0	1	1
13:41146547:T:TCTC	rs111508070	13	41146547	T	TCTC	0.3231	NA	NA	0.994675	rs7986407	19	FOXO1	0	intronic	1.869	NA	5	5	1	1	0
13:41156188:C:T	rs2721066	13	41156188	C	T	0.3231	1.795e-10	0.0107	0.994675	rs7986407	19	FOXO1	0	intronic	4.404	7	5	15	1	1	0
13:41156938:A:G	rs2755216	13	41156938	G	A	0.3231	1.788e-10	0.0107	0.994675	rs7986407	19	FOXO1	0	intronic	2.058	5	2	15	1	1	0
13:41162632:A:T	rs2721045	13	41162632	T	A	0.3231	1.191e-10	0.0107	0.994675	rs7986407	19	FOXO1	0	intronic	8.344	6	2	7	1	1	1
13:41169625:A:G	rs2755219	13	41169625	G	A	0.3231	7.848e-11	0.0107	0.994675	rs7986407	19	FOXO1	0	intronic	2.175	6	5	5	1	1	0
13:41174231:A:G	rs9566553	13	41174231	G	A	0.3231	9.087e-11	0.0107	0.994675	rs7986407	19	FOXO1	0	intronic	4.231	5	2	7	1	1	1
3:169492101:C:T	rs10936599	3	169492101	C	T	0.2425	7.126e-08	0.0114	0.994688	rs2293607	4	MYNN	0	exonic	21.9	5	1	2	1	1	0
3:169493283:C:G	rs3950296	3	169493283	G	C	0.2425	8.329e-08	0.0114	0.994688	rs2293607	4	MYNN	0	intronic	1.256	4	3	6	1	1	0
3:169497585:A:G	rs1317082	3	169497585	G	A	0.2425	8.019e-08	0.0115	0.994688	rs2293607	4	MYNN:RP11-362K14.5	00:00:00	ncRNA_exonic	13.51	6	4	4	1	1	0
3:169500487:A:G	rs3772190	3	169500487	G	A	0.2425	9.446e-08	0.0115	0.994688	rs2293607	4	MYNN	0	intronic	7.209	NA	4	4	1	1	0
3:169508272:A:G	rs13069553	3	169508272	G	A	0.2425	8.355e-08	0.0115	0.994688	rs2293607	4	MYNN	767	downstream	11.32	5	4	5	1	1	0
3:169512241:A:G	rs7643115	3	169512241	G	A	0.2425	7.581e-08	0.0115	0.994688	rs2293607	4	LRRC34	0	intronic	0.404	7	5	5	1	1	0
3:169513706:T:TAA	rs139385377	3	169513706	TAA	T	0.2425	NA	NA	0.994688	rs2293607	4	LRRC34:RP11-362K14.6	00:00:00	ncRNA_exonic	2.912	NA	4	5	1	1	0
3:169514585:A:T	rs10936600	3	169514585	T	A	0.2425	7.374e-08	0.0115	0.994688	rs2293607	4	LRRC34	0	exonic	14.74	7	5	5	1	1	0
3:169524016:C:T	rs11711621	3	169524016	C	T	0.2425	6.516e-08	0.0115	0.994688	rs2293607	4	LRRC34	0	intronic	8.217	6	4	5	1	1	0
3:169524862:A:C	rs3796145	3	169524862	C	A	0.2425	6.582e-08	0.0115	0.994688	rs2293607	4	LRRC34	0	intronic	3.099	5	4	5	1	1	0
3:169526272:C:T	rs28626343	3	169526272	C	T	0.2425	6.598e-08	0.0115	0.994688	rs2293607	4	LRRC34	0	intronic	6.703	5	5	5	1	1	0
16:51477910:A:T	rs7359475	16	51477910	T	A	0.2535	3.15e-08	0.0125	0.994691	rs66998222	20	RP11-437L7.1	87466	intergenic	6.759	7	5	15	0	0	0
16:51478800:A:G	rs12933686	16	51478800	G	A	0.2535	2.893e-08	0.0125	0.994691	rs66998222	20	RP11-437L7.1	88356	intergenic	6.902	7	5	15	0	0	0
16:51478953:C:T	rs12920274	16	51478953	C	T	0.2535	2.942e-08	0.0125	0.994691	rs66998222	20	RP11-437L7.1	88509	intergenic	5.96	7	5	15	0	0	0
9:676954:C:T	rs2296055	9	676954	C	T	0.2217	9.301e-10	0.0121	0.99492	rs4740851	9	KANK1:RP11-130C19.3	00:00:00	ncRNA_intronic	7.932	NA	2	15	1	1	0
12:46803338:C:T	rs10748448	12	46803338	C	T	0.2793	5.116e-09	0.0107	0.995065	rs11531206	16	RP11-96H19.1	0	ncRNA_intronic	15.29	5	5	15	0	1	1
9:802801:A:G	rs2370200	9	802801	G	A	0.2664	2.399e-08	0.0117	0.995322	rs10976679	9	DMRT1	38888	intergenic	3.238	5	2	15	0	1	0
22:40720704:A:G	rs41281265	22	40720704	G	A	0.332	6.037e-12	0.0105	0.995597	rs6001872	23	TNRC6B	0	UTR3	14.61	5	1	4	1	1	1
4:70546867:A:C	rs4133652	4	70546867	C	A	0.3728	6.441e-09	0.0104	0.995689	rs4694227	6	UGT2A1	27899	intergenic	0.033	6	14	15	0	1	0
4:70557072:A:G	rs2221366	4	70557072	G	A	0.3728	6.613e-09	0.0103	0.995689	rs4694227	6	SULT1B1	29807	intergenic	1.641	NA	5	15	0	1	0
4:70557974:C:T	rs11249457	4	70557974	C	T	0.3728	6.667e-09	0.0103	0.995689	rs4694227	6	SULT1B1	28905	intergenic	1.275	7	5	15	0	1	0
4:70560582:C:T	rs77661587	4	70560582	C	T	0.3728	6.089e-09	0.0103	0.995689	rs4694227	6	SULT1B1	26297	intergenic	1.075	6	5	15	0	1	0
4:70561066:C:T	rs4608874	4	70561066	C	T	0.3728	7.615e-09	0.0103	0.995689	rs4694227	6	SULT1B1	25813	intergenic	0.859	7	5	15	0	1	0
11:32470304:A:G	rs12292135	11	32470304	G	A	0.332	2.679e-09	0.0107	0.995735	rs12270749	13	WT1-AS	0	ncRNA_intronic	14.89	5	5	14	0	1	0
5:1282319:A:C	rs7726159	5	1282319	C	A	0.3499	5.635e-11	0.0109	0.995767	rs4449583	7	TERT	0	intronic	1.732	5	4	15	1	0	1
12:46817562:C:T	rs11534993	12	46817562	C	T	0.3469	0.0337	0.0292	0.995823	rs7976280	16	RP11-96H19.1	0	ncRNA_intronic	2.958	6	5	15	0	1	0
12:46822818:A:T	rs12832425	12	46822818	T	A	0.3469	2.901e-08	0.0103	0.995823	rs7976280	16	RP11-96H19.1	0	ncRNA_intronic	2.829	6	5	15	0	1	0
12:46822904:G:T	rs12813763	12	46822904	G	T	0.3469	2.91e-08	0.0103	0.995823	rs7976280	16	RP11-96H19.1	0	ncRNA_intronic	3.621	7	5	15	0	1	0
12:46823272:C:T	rs12814341	12	46823272	C	T	0.3469	2.817e-08	0.0103	0.995823	rs7976280	16	RP11-96H19.1	0	ncRNA_intronic	2.976	5	5	15	0	1	0
12:46829852:A:G	rs4768121	12	46829852	G	A	0.3469	2.733e-08	0.0103	0.995823	rs7976280	16	RP11-96H19.1	0	ncRNA_intronic	9.543	7	5	15	0	1	0
12:46830841:C:T	rs7301001	12	46830841	C	T	0.3469	2.656e-08	0.0103	0.995823	rs7976280	16	RP11-96H19.1	0	ncRNA_intronic	1.104	6	5	15	0	1	0
12:46837624:G:T	rs12814298	12	46837624	G	T	0.3469	3.624e-08	0.0103	0.995823	rs7976280	16	RP11-96H19.1	0	ncRNA_intronic	5.636	6	5	15	0	1	1
12:46848115:A:T	rs12827740	12	46848115	T	A	0.3469	4.369e-08	0.0103	0.995823	rs7976280	16	RP11-96H19.1	0	ncRNA_intronic	0.564	7	5	5	0	1	0
2:11684007:C:G	rs11686574	2	11684007	G	C	0.3996	3.707e-10	0.0103	0.995899	rs12994384	3	GREB1	0	intronic	0.042	4	1	14	1	1	1
9:804603:A:C	rs10815729	9	804603	C	A	0.4891	2.47e-08	0.0099	0.995905	rs7036783	9	DMRT1	37086	intergenic	4.775	5	5	15	0	0	0
11:35083946:C:T	rs28718257	11	35083946	C	T	0.4573	0.04282	0.0211	0.995978	rs2553772	14	PDHX	41807	intergenic	2.53	7	5	15	0	1	0
11:35089521:C:T	rs1895821	11	35089521	C	T	0.4573	1.891e-08	0.0099	0.995978	rs2553772	14	PDHX	47382	intergenic	2.661	6	5	15	0	1	0
11:35095254:C:T	rs2785194	11	35095254	C	T	0.4573	1.978e-08	0.0099	0.995978	rs2553772	14	PDHX	53115	intergenic	8.737	NA	5	15	0	1	1
11:35095435:A:C	rs2785193	11	35095435	C	A	0.4573	1.715e-08	0.0099	0.995978	rs2553772	14	PDHX	53296	intergenic	2.064	NA	2	15	0	1	1
11:35095565:C:T	rs1834460	11	35095565	C	T	0.4573	1.696e-08	0.0099	0.995978	rs2553772	14	PDHX	53426	intergenic	3.064	4	2	15	0	1	1
6:152539054:A:C	rs1408461	6	152539054	C	A	0.4225	4.328e-12	0.0103	0.996247	rs1408462	8	SYNE1	0	intronic	3.521	6	4	4	1	0	0
1:22354045:C:T	rs41307810	1	22354045	C	T	0.03777	4.343e-10	0.0239	1	rs41307810	1	LINC00339	0	ncRNA_intronic	15.23	4	2	5	0	1	1
1:22358457:C:T	rs2473290	1	22358457	C	T	0.2147	2.818e-09	0.0116	1	rs2473290	1	LINC00339	740	downstream	4.146	NA	2	5	0	1	0
1:22371065:G:T	rs10917130	1	22371065	G	T	0.1521	2.373e-17	0.0131	1	rs10917130	1	CDC42	8054	intergenic	4.496	6	5	15	1	1	0
1:22444975:C:T	rs10737462	1	22444975	C	T	0.1938	9.96e-14	0.0121	1	rs3765350	1	WNT4	0	UTR3	0.602	5	4	5	1	1	1
1:22447316:A:G	rs3765350	1	22447316	G	A	0.1938	8.018e-14	0.0121	1	rs3765350	1	WNT4	0	intronic	0.35	NA	4	5	1	1	0
1:22450487:C:T	rs2235529	1	22450487	C	T	0.1421	7.388e-21	0.0137	1	rs2235529	1	WNT4	0	intronic	9.234	NA	4	5	1	1	0
1:22458794:A:G	rs12404660	1	22458794	G	A	0.166	2.384e-16	0.0128	1	rs12404660	1	WNT4	0	intronic	6.625	2b	5	7	1	1	1
1:22462131:G:T	rs10799737	1	22462131	G	T	0.3211	2.992e-08	0.0106	1	rs10799737	1	WNT4	0	intronic	0.692	5	5	14	1	1	0
1:22472506:A:G	rs7519889	1	22472506	G	A	0.1988	8.205e-14	0.0124	1	rs7519889	1	WNT4	2043	intergenic	0.084	5	13	14	1	1	0
1:22472732:A:G	rs12042083	1	22472732	G	A	0.1988	9.99e-14	0.0123	1	rs7519889	1	WNT4	2269	intergenic	1.087	7	13	14	1	1	0
1:22482629:G:T	rs12410251	1	22482629	G	T	0.1948	3.228e-14	0.0127	1	rs12410251	1	WNT4	12166	intergenic	0.002	5	5	15	0	1	0
1:22484575:C:T	rs3971300	1	22484575	C	T	0.2515	2.442e-08	0.0114	1	rs3971300	1	WNT4	14112	intergenic	1.492	NA	5	14	0	1	0
1:22489567:C:T	rs72478520	1	22489567	C	T	0.16	6.402e-15	0.013	1	rs72478520	1	WNT4	19104	intergenic	6.909	4	5	15	0	1	0
1:22490724:A:C	rs7521902	1	22490724	C	A	0.2058	1.347e-08	0.0118	1	rs7521902	1	WNT4	20261	intergenic	2.33	5	2	15	0	1	1
1:22507684:C:T	rs2092315	1	22507684	C	T	0.2286	9.049e-09	0.0114	1	rs2092315	1	WNT4	37221	intergenic	1.154	6	5	14	0	1	0
1:172166548:C:T	rs10911257	1	172166548	C	T	0.3539	3.123e-08	0.0102	1	rs59760198	2	DNM3	0	intronic	1.047	7	5	15	1	1	0
1:172167002:C:T	rs59760198	1	172167002	C	T	0.3539	2.763e-08	0.0102	1	rs59760198	2	DNM3	0	intronic	1.884	6	5	15	1	1	0
2:11670305:A:T	rs10929753	2	11670305	T	A	0.4493	8.38e-10	0.0101	1	rs10929753	3	GREB1	3936	intergenic	3.448	7	4	14	1	1	0
2:11683074:G:T	rs10929754	2	11683074	G	T	0.3111	7.127e-12	0.011	1	rs10929754	3	GREB1	0	intronic	0.042	5	1	14	1	1	1
2:11683965:C:T	rs12994384	2	11683965	C	T	0.3986	2.738e-10	0.0103	1	rs12994384	3	GREB1	0	intronic	1.007	3a	1	14	1	1	1
2:11691224:C:T	rs974163	2	11691224	C	T	0.3111	2.653e-08	0.0108	1	rs974163	3	GREB1	0	intronic	3.376	NA	3	14	1	1	1
2:11692472:A:G	rs4669748	2	11692472	G	A	0.4105	5.866e-09	0.0102	1	rs4669748	3	GREB1	0	intronic	0.619	4	3	14	1	1	1
2:11698375:C:G	rs6728828	2	11698375	G	C	0.329	2.478e-10	0.0108	1	rs6728828	3	GREB1	0	intronic	0.079	5	1	14	1	1	1
2:11702661:A:C	rs10929757	2	11702661	C	A	0.4573	1.187e-12	0.0101	1	rs10929757	3	GREB1	0	exonic	12.18	5	4	15	1	1	0
2:11710716:A:G	rs6432220	2	11710716	G	A	0.327	5.377e-11	0.0108	1	rs6432220	3	GREB1	0	intronic	8.494	7	4	15	1	1	0
2:11712075:G:T	rs13028479	2	11712075	G	T	0.4861	1.497e-09	0.0101	1	rs13028479	3	GREB1	0	intronic	0.825	6	4	15	1	1	0
2:11716919:A:T	rs4668732	2	11716919	T	A	0.3946	6.623e-11	0.0105	1	rs4668732	3	GREB1	0	intronic	2.756	7	4	15	1	1	0
2:11717429:A:G	rs7570979	2	11717429	G	A	0.33	3.475e-09	0.0113	1	rs7570979	3	GREB1	0	intronic	0.715	5	4	15	1	1	0
2:11718591:C:T	rs1529868	2	11718591	C	T	0.4493	5.725e-11	0.0104	1	rs1529868	3	GREB1	0	intronic	0.234	NA	4	15	1	1	1
2:11722012:C:G	rs10929759	2	11722012	G	C	0.4811	6.018e-10	0.01	1	rs10929759	3	GREB1	0	intronic	0.131	5	4	15	1	1	1
2:11722468:A:G	rs11679605	2	11722468	G	A	0.327	3.888e-08	0.0109	1	rs11679605	3	GREB1	0	intronic	0.768	5	1	15	1	1	1
2:11723110:A:G	rs16857668	2	11723110	G	A	0.4006	7.668e-10	0.0104	1	rs16857668	3	GREB1	0	intronic	3.08	4	1	15	1	1	1
2:11723858:A:G	rs1865573	2	11723858	G	A	0.4006	9.629e-10	0.0104	1	rs16857668	3	GREB1	0	intronic	2.136	NA	4	15	1	1	0
3:169482335:C:T	rs2293607	3	169482335	C	T	0.2416	4.061e-08	0.0116	1	rs2293607	4	TERC	0	ncRNA_exonic	3.641	NA	1	1	1	1	0
3:169486508:A:G	rs35446936	3	169486508	G	A	0.2416	4.261e-08	0.0116	1	rs2293607	4	ACTRT3	0	intronic	0.585	5	5	5	1	1	0
3:169487437:A:G	rs12637184	3	169487437	G	A	0.2416	4.467e-08	0.0116	1	rs2293607	4	ACTRT3:RP11-816J6.3	00:00:00	ncRNA_exonic	6.657	4	1	1	1	1	0
4:54464421:A:G	rs62325482	4	54464421	G	A	0.06064	6.242e-09	0.0203	1	rs62325482	5	FIP1L1:LNX1:LNX1-AS2	00:00:00	ncRNA_intronic	2.735	6	5	15	1	0	0
4:54465373:C:T	rs55732414	4	54465373	C	T	0.06461	1.908e-10	0.0205	1	rs55732414	5	FIP1L1:LNX1:LNX1-AS2	00:00:00	ncRNA_intronic	5.494	4	5	15	1	1	1
4:54500538:A:G	rs4864806	4	54500538	G	A	0.06163	5.947e-14	0.0199	1	rs4864806	5	FIP1L1:LNX1	00:00:00	intronic	2.082	6	5	15	1	1	0
4:54541340:A:T	rs62323678	4	54541340	T	A	0.0507	7.02e-10	0.0233	1	rs62323678	5	FIP1L1:LNX1:RP11-317M11.1	00:00:00	ncRNA_intronic	3.285	5	5	15	1	0	1
4:54550315:A:G	rs66604018	4	54550315	G	A	0.04175	1.706e-12	0.0244	1	rs66604018	5	FIP1L1:LNX1:RP11-317M11.1	00:00:00	ncRNA_intronic	0.397	7	5	15	1	0	1
4:54568834:C:T	rs67751869	4	54568834	C	T	0.06561	1.963e-09	0.0213	1	rs67751869	5	FIP1L1:RP11-317M11.1	00:00:00	ncRNA_intronic	4.769	2b	1	2	1	0	1
4:54581990:C:T	rs66529708	4	54581990	C	T	0.06561	1.039e-08	0.0211	1	rs67751869	5	FIP1L1:RP11-317M11.1	00:00:00	ncRNA_intronic	3.019	5	2	15	1	0	0
4:70524658:A:T	rs4694227	4	70524658	T	A	0.3718	3.997e-09	0.0105	1	rs4694227	6	UGT2A1	5690	intergenic	0.848	6	5	15	1	1	0
4:70526756:A:G	rs7683082	4	70526756	G	A	0.3718	4.253e-09	0.0105	1	rs4694227	6	UGT2A1	7788	intergenic	1.417	6	5	15	1	1	0
4:70536561:C:T	rs1604749	4	70536561	C	T	0.3718	4.857e-09	0.0104	1	rs4694227	6	UGT2A1	17593	intergenic	1.314	NA	9	15	0	1	0
4:70538240:G:T	rs1587767	4	70538240	G	T	0.3718	4.942e-09	0.0104	1	rs4694227	6	UGT2A1	19272	intergenic	0.599	7	14	15	0	1	0
4:70561288:C:T	rs113003275	4	70561288	C	T	0.3718	0.0001279	0.0308	1	rs4694227	6	SULT1B1	25591	intergenic	1.158	6	5	15	0	1	0
4:70561621:C:G	rs79141681	4	70561621	G	C	0.3718	0.000316	0.0287	1	rs4694227	6	SULT1B1	25258	intergenic	0.566	6	5	15	0	1	0
4:70600199:C:G	rs13133166	4	70600199	G	C	0.4771	4.412e-10	0.0099	1	rs12640488	6	SULT1B1	0	intronic	0.65	7	1	15	1	1	0
4:70600738:A:G	rs12640488	4	70600738	G	A	0.4771	3.826e-10	0.01	1	rs12640488	6	SULT1B1	0	intronic	0.066	7	4	15	1	1	0
4:70617201:A:G	rs55951664	4	70617201	G	A	0.4771	7.794e-10	0.0099	1	rs12640488	6	SULT1B1	0	intronic	0.631	5	2	15	1	1	0
5:1270983:C:G	rs11742908	5	1270983	G	C	0.2087	1.998e-11	0.0142	1	rs11742908	7	TERT	0	intronic	0.319	5	4	15	1	0	0
5:1279790:C:T	rs10069690	5	1279790	C	T	0.2763	4.821e-14	0.0118	1	rs10069690	7	TERT	0	intronic	0.133	5	4	15	1	1	0
5:1280028:A:G	rs2242652	5	1280028	G	A	0.2117	4.684e-13	0.0132	1	rs2242652	7	TERT	0	intronic	0.009	NA	4	15	1	1	0
5:1283312:A:G	rs7713218	5	1283312	G	A	0.494	2.293e-08	0.0103	1	rs7713218	7	TERT	0	intronic	6.675	5	5	15	1	0	0
5:1283755:C:T	rs72709458	5	1283755	C	T	0.2306	6.072e-15	0.0128	1	rs72709458	7	TERT	0	intronic	1.788	5	1	15	1	1	0
5:1284135:C:T	rs4449583	5	1284135	C	T	0.3489	4.12e-11	0.0109	1	rs4449583	7	TERT	0	intronic	2.018	NA	4	15	1	1	0
5:1285974:A:C	rs7705526	5	1285974	C	A	0.337	1.849e-10	0.011	1	rs7705526	7	TERT	0	intronic	0.244	7	4	15	1	1	0
5:1286516:A:C	rs2736100	5	1286516	C	A	0.499	1.598e-12	0.0098	1	rs2736100	7	TERT	0	intronic	0.315	NA	4	15	1	1	0
5:1287194:A:G	rs2853677	5	1287194	G	A	0.4135	2.551e-08	0.0101	1	rs2853677	7	TERT	0	intronic	2.832	5	4	15	1	1	0
5:1287340:A:G	rs2736099	5	1287340	G	A	0.332	2.235e-10	0.0108	1	rs2736099	7	TERT	0	intronic	2.363	NA	4	15	1	1	0
5:1288547:C:T	rs2853676	5	1288547	C	T	0.2753	1.149e-11	0.0112	1	rs2853676	7	TERT	0	intronic	1.443	NA	4	15	1	1	0
5:1291740:G:T	rs56023411	5	1291740	G	T	0.2306	4.469e-10	0.0135	1	rs56023411	7	TERT	0	intronic	0.038	4	5	14	1	0	1
5:1292643:T:TA	rs570266982	5	1292643	T	TA	0.4871	NA	NA	1	rs2853672	7	TERT	0	intronic	1.112	NA	5	14	1	0	0
5:1292983:A:C	rs2853672	5	1292983	C	A	0.4871	3.263e-09	0.0102	1	rs2853672	7	TERT	0	intronic	0.64	NA	5	14	1	1	0
5:1296072:A:G	rs7712562	5	1296072	G	A	0.1561	2.256e-11	0.0148	1	rs7712562	7	TERT	887	upstream	2.562	5	1	13	1	1	1
6:152538985:C:T	rs73781102	6	152538985	C	T	0.1044	5.903e-10	0.0183	1	rs73781102	8	SYNE1	0	intronic	2.157	7	4	4	1	0	0
6:152539181:C:T	rs1408462	6	152539181	C	T	0.4235	4.242e-12	0.0102	1	rs1408462	8	SYNE1	0	intronic	1.439	7	4	4	1	0	0
6:152540031:C:T	rs78900103	6	152540031	C	T	0.1044	8.991e-10	0.0182	1	rs73781102	8	SYNE1	0	intronic	5.28	7	4	4	1	0	0
6:152543241:A:G	rs7768921	6	152543241	G	A	0.3847	4.111e-10	0.0103	1	rs7768921	8	SYNE1	0	intronic	3.914	4	4	8	1	0	0
6:152543949:C:T	rs4870084	6	152543949	C	T	0.2097	6.359e-10	0.0136	1	rs4870084	8	SYNE1	0	intronic	3.003	7	4	8	1	0	0
6:152544484:C:T	rs6557208	6	152544484	C	T	0.4901	8.053e-15	0.01	1	rs6557208	8	SYNE1	0	intronic	3.375	7	4	4	1	0	0
6:152545171:A:T	rs7741405	6	152545171	T	A	0.2485	1.44e-16	0.0116	1	rs7741405	8	SYNE1	0	intronic	5.023	4	4	4	1	0	0
6:152556258:C:T	rs12110523	6	152556258	C	T	0.1849	2.894e-25	0.0125	1	rs12110523	8	SYNE1	0	intronic	5.922	6	4	4	1	1	0
6:152560916:A:G	rs9479275	6	152560916	G	A	0.2843	5.057e-12	0.0112	1	rs9479275	8	SYNE1	0	intronic	1.014	7	4	4	1	0	0
6:152562271:C:G	rs58415480	6	152562271	G	C	0.159	3.648e-32	0.0137	1	rs58415480	8	SYNE1	0	intronic	13.54	NA	4	4	1	0	1
6:152567047:C:T	rs6901631	6	152567047	C	T	0.1402	3.892e-11	0.0147	1	rs6901631	8	SYNE1	0	intronic	3.897	6	2	5	1	0	1
6:152567983:A:G	rs75730028	6	152567983	G	A	0.09046	2.03e-08	0.0188	1	rs75730028	8	SYNE1	0	intronic	13.33	2b	1	5	1	0	1
6:152592680:G:T	rs75510204	6	152592680	G	T	0.005964	2.065e-08	0.0596	1	rs75510204	8	SYNE1	0	intronic	9.181	5	2	5	1	0	0
6:152592751:C:T	rs633891	6	152592751	C	T	0.4036	3.093e-10	0.01	1	rs633891	8	SYNE1	0	intronic	5.088	5	2	5	1	1	1
6:152593102:A:G	rs6904757	6	152593102	G	A	0.3767	9.956e-13	0.0105	1	rs6904757	8	SYNE1	0	intronic	0.941	2b	2	5	1	0	1
6:152610972:A:G	rs13211170	6	152610972	G	A	0.2068	1.366e-18	0.0124	1	rs13211170	8	SYNE1	0	intronic	1.638	6	4	5	1	0	0
6:152616173:A:G	rs584336	6	152616173	G	A	0.2356	6.879e-18	0.0116	1	rs584336	8	SYNE1	0	intronic	10.36	6	4	5	1	1	0
6:152627953:A:G	rs36019875	6	152627953	G	A	0.2256	7.041e-17	0.0121	1	rs7742927	8	SYNE1	0	intronic	0.951	7	4	5	1	0	0
6:152629099:C:T	rs9479289	6	152629099	C	T	0.2256	3.678e-17	0.0121	1	rs7742927	8	SYNE1	0	intronic	5.403	NA	4	15	1	0	0
6:152630180:A:G	rs7742927	6	152630180	G	A	0.2256	3.646e-17	0.0121	1	rs7742927	8	SYNE1	0	intronic	0.337	6	4	4	1	0	0
6:152649967:C:G	rs13206045	6	152649967	G	C	0.164	8.065e-15	0.0134	1	rs13206045	8	SYNE1	0	intronic	3.507	6	4	5	1	0	0
6:152660082:A:G	rs13196107	6	152660082	G	A	0.166	1.959e-14	0.0136	1	rs13196107	8	SYNE1	0	intronic	5.28	7	4	5	1	1	0
6:152660837:G:T	rs9371587	6	152660837	G	T	0.2078	1.828e-09	0.0122	1	rs9371587	8	SYNE1	0	intronic	4.188	7	4	5	1	0	0
6:152664539:C:T	rs35569312	6	152664539	C	T	0.1431	4.848e-14	0.0148	1	rs35569312	8	SYNE1	0	intronic	2.435	5	4	5	1	0	0
6:152669117:A:G	rs10223515	6	152669117	G	A	0.1431	8.721e-14	0.0148	1	rs35569312	8	SYNE1	0	intronic	1.01	7	4	5	1	0	0
6:152670989:A:G	rs4870098	6	152670989	G	A	0.2425	1.908e-08	0.012	1	rs4870098	8	SYNE1	0	intronic	0.236	6	4	4	1	0	0
6:152786963:C:T	rs13211693	6	152786963	C	T	0.2386	1.565e-10	0.012	1	rs13211693	8	SYNE1	0	intronic	1.963	7	4	15	1	1	0
6:152849375:A:C	rs2141151	6	152849375	C	A	0.1968	1.94e-09	0.0125	1	rs13216059	8	SYNE1	0	intronic	5.245	NA	5	15	1	1	0
6:152870702:C:T	rs13216059	6	152870702	C	T	0.1968	4.456e-10	0.0128	1	rs13216059	8	SYNE1	0	intronic	2.097	7	5	15	1	1	0
6:152880372:A:G	rs148780923	6	152880372	G	A	0.0169	4.131e-08	0.0409	1	rs148780923	8	SYNE1	0	intronic	9.932	6	5	15	1	0	0
9:660851:C:T	rs10739107	9	660851	C	T	0.2634	1.125e-08	0.0114	1	rs10739107	9	KANK1	0	intronic	1.236	7	4	15	1	1	0
9:674217:C:G	rs138821078	9	674217	G	C	0.01789	2.434e-08	0.037	1	rs138821078	9	KANK1:RP11-130C19.3	00:00:00	ncRNA_exonic	2.006	4	2	15	1	1	1
9:677509:A:T	rs10975748	9	677509	T	A	0.09344	1.925e-08	0.0174	1	rs10975803	9	KANK1:RP11-130C19.3	00:00:00	ncRNA_intronic	4.749	4	1	1	1	1	0
9:677986:A:T	rs4740851	9	677986	T	A	0.2207	6.804e-10	0.0121	1	rs4740851	9	KANK1:RP11-130C19.3	00:00:00	ncRNA_intronic	7.468	4	1	2	1	1	0
9:680585:C:T	rs10975803	9	680585	C	T	0.09344	9.672e-09	0.0174	1	rs10975803	9	KANK1:RP11-130C19.3	00:00:00	ncRNA_intronic	0.431	7	4	5	1	1	0
9:680714:A:G	rs10815466	9	680714	G	A	0.1769	5.634e-13	0.014	1	rs10815466	9	KANK1:RP11-130C19.3	00:00:00	ncRNA_intronic	5.244	6	4	5	1	1	0
9:720492:G:T	rs10976044	9	720492	G	T	0.0338	1.686e-08	0.0275	1	rs10976044	9	KANK1	0	intronic	2.462	5	4	7	1	1	1
9:802053:A:G	rs10115078	9	802053	G	A	0.4533	1.198e-10	0.0103	1	rs10115078	9	DMRT1	39636	intergenic	5.887	2b	1	15	0	0	1
9:803158:A:C	rs10976679	9	803158	C	A	0.2674	2.248e-08	0.0117	1	rs10976679	9	DMRT1	38531	intergenic	5.868	7	2	15	0	1	0
9:803879:C:T	rs7036783	9	803879	C	T	0.4881	6.904e-10	0.0106	1	rs7036783	9	DMRT1	37810	intergenic	0.097	6	5	15	0	0	0
9:804166:G:T	rs4742417	9	804166	G	T	0.4881	3.197e-08	0.0099	1	rs7036783	9	DMRT1	37523	intergenic	13.05	5	2	15	0	0	0
9:804191:A:G	rs4742418	9	804191	G	A	0.4881	4.544e-08	0.0099	1	rs7036783	9	DMRT1	37498	intergenic	2.211	5	2	15	0	0	0
9:805074:C:G	rs1812266	9	805074	G	C	0.3668	9.004e-13	0.0108	1	rs1812266	9	DMRT1	36615	intergenic	12	5	5	15	0	0	1
9:806736:C:G	rs34800401	9	806736	G	C	0.4036	1.112e-12	0.0101	1	rs34800401	9	DMRT1	34953	intergenic	0.998	2b	5	15	0	0	0
9:811972:C:T	rs4742423	9	811972	C	T	0.3728	6.984e-11	0.0102	1	rs4742423	9	DMRT1	29717	intergenic	3.236	7	14	15	0	0	0
9:815682:C:T	rs114680331	9	815682	C	T	0.1193	1.864e-09	0.017	1	rs114680331	9	DMRT1	26007	intergenic	2.457	6	14	15	0	0	0
9:827224:A:G	rs2277163	9	827224	G	A	0.0507	2.875e-08	0.0223	1	rs2277163	9	DMRT1	14465	intergenic	0.673	NA	7	15	0	0	0
10:105675946:C:T	rs9419958	10	105675946	C	T	0.1302	1.204e-09	0.0145	1	rs9419958	10	OBFC1	0	intronic	6.364	3a	1	2	1	1	1
10:105676465:A:C	rs9420907	10	105676465	C	A	0.1302	1.312e-09	0.0145	1	rs9419958	10	OBFC1	0	intronic	7.997	5	1	1	1	1	1
10:105680632:G:T	rs7907606	10	105680632	G	T	0.1561	6.138e-09	0.0137	1	rs7907606	10	OBFC1	2668	intergenic	1.722	6	5	5	1	1	0
10:105694301:C:T	rs7902587	10	105694301	C	T	0.09145	1.707e-08	0.0167	1	rs7902587	10	OBFC1	16337	intergenic	0.032	5	5	15	0	1	0
11:205113:C:T	rs11551933	11	205113	C	T	0.08549	1.089e-12	0.0191	1	rs547025	11	BET1L:RP11-304M2.5	00:00:00	ncRNA_intronic	1.864	NA	3	4	1	1	1
11:211650:A:G	rs12420105	11	211650	G	A	0.08549	1.091e-12	0.019	1	rs547025	11	RIC8A	0	intronic	5.616	5	3	4	1	1	1
11:211862:A:C	rs12421799	11	211862	C	A	0.08549	1.095e-12	0.019	1	rs547025	11	RIC8A	0	intronic	8.695	5	3	4	1	1	1
11:214716:A:G	rs500840	11	214716	G	A	0.08549	1.193e-12	0.019	1	rs547025	11	RIC8A	0	UTR3	4.517	NA	3	4	1	1	1
11:219967:G:T	rs538053	11	219967	G	T	0.08549	1.377e-12	0.0189	1	rs547025	11	SIRT3	0	intronic	3.169	6	4	5	1	1	0
11:221195:C:T	rs570204	11	221195	C	T	0.08549	1.514e-12	0.019	1	rs547025	11	SIRT3	0	intronic	11.88	3a	4	5	1	1	0
11:225196:A:G	rs507139	11	225196	G	A	0.08549	8.747e-13	0.019	1	rs547025	11	SIRT3	0	intronic	10.42	7	4	5	1	1	0
11:232419:C:T	rs34725261	11	232419	C	T	0.08549	1.699e-12	0.0188	1	rs547025	11	SIRT3	0	intronic	2.088	NA	4	5	1	1	0
11:232491:G:T	rs492715	11	232491	G	T	0.08549	9.702e-13	0.0189	1	rs547025	11	SIRT3	0	intronic	4.683	NA	4	5	1	1	0
11:232855:C:T	rs547025	11	232855	C	T	0.08549	4.776e-13	0.0189	1	rs547025	11	SIRT3	0	intronic	29	NA	2	5	1	1	0
11:248044:C:T	rs11246035	11	248044	C	T	0.2048	7.887e-09	0.0169	1	rs11246035	11	PSMD13	0	intronic	4.778	6	4	4	1	1	0
11:249253:A:G	rs480059	11	249253	G	A	0.08549	4.738e-12	0.0186	1	rs547025	11	PSMD13	0	intronic	7.915	7	3	4	1	1	0
11:249536:C:T	rs1205823	11	249536	C	T	0.08549	1.431e-12	0.0188	1	rs547025	11	PSMD13	0	intronic	5.866	5	3	4	1	1	0
11:252818:A:G	rs1045502	11	252818	G	A	0.1014	9.016e-13	0.0174	1	rs532483	11	PSMD13	0	UTR3	8.019	5	4	4	1	1	0
11:252942:A:G	rs1045577	11	252942	G	A	0.1014	1.066e-12	0.0174	1	rs532483	11	PSMD13	0	UTR3	1.671	6	4	4	1	1	0
11:253958:A:G	rs2686878	11	253958	G	A	0.1014	9.534e-13	0.0174	1	rs532483	11	PSMD13	974	downstream	5.438	NA	4	4	1	1	0
11:257030:A:G	rs532483	11	257030	G	A	0.1014	8.251e-13	0.0174	1	rs532483	11	PSMD13	4046	intergenic	8.974	5	5	15	1	1	0
11:258909:A:T	rs2686876	11	258909	T	A	0.1014	0.002525	0.0293	1	rs532483	11	PSMD13	5925	intergenic	6.257	5	5	15	1	1	0
11:262106:A:G	rs151035694	11	262106	G	A	0.1014	1.153e-12	0.0175	1	rs532483	11	PSMD13	9122	intergenic	0.726	6	5	15	1	1	0
11:275752:C:G	rs12419714	11	275752	G	C	0.1054	1.805e-08	0.0179	1	rs12419714	11	NLRP6	2612	intergenic	11.63	7	5	14	1	1	0
11:30226528:A:G	rs11031006	11	30226528	G	A	0.1412	2.908e-08	0.0145	1	rs11031006	12	FSHB	26034	intergenic	19.91	6	5	15	0	1	0
11:32297640:G:T	rs3920533	11	32297640	G	T	0.0666	5.408e-10	0.0188	1	rs3920533	13	RP1-65P5.1	0	ncRNA_intronic	6.647	NA	13	15	0	1	0
11:32306208:A:C	rs11031691	11	32306208	C	A	0.1143	1.59e-16	0.015	1	rs11031691	13	RP1-65P5.1	0	ncRNA_intronic	9.819	7	9	15	0	0	0
11:32318295:A:C	rs7116279	11	32318295	C	A	0.1491	3.137e-16	0.0137	1	rs7116279	13	RP1-65P5.1	0	ncRNA_intronic	6.226	6	7	15	0	0	1
11:32322197:C:T	rs11031698	11	32322197	C	T	0.05666	1.238e-09	0.0214	1	rs11031698	13	RP1-65P5.1	0	ncRNA_intronic	0.283	7	14	15	0	0	0
11:32322859:A:C	rs10835881	11	32322859	C	A	0.1918	1.138e-11	0.0124	1	rs10835881	13	RP1-65P5.1	0	ncRNA_intronic	6.18	7	14	15	0	0	0
11:32330118:C:T	rs11031704	11	32330118	C	T	0.171	6.001e-14	0.013	1	rs11031704	13	RP1-65P5.1	0	ncRNA_intronic	2.018	7	5	15	0	0	0
11:32330675:A:T	rs7944182	11	32330675	T	A	0.171	7.021e-14	0.013	1	rs11031704	13	RP1-65P5.1	0	ncRNA_intronic	1.403	7	5	15	0	0	0
11:32331591:A:G	rs10835884	11	32331591	G	A	0.171	6.875e-14	0.013	1	rs11031704	13	RP1-65P5.1	0	ncRNA_intronic	15.54	3a	5	15	0	0	1
11:32331703:A:G	rs10835885	11	32331703	G	A	0.171	7.028e-14	0.013	1	rs11031704	13	RP1-65P5.1	0	ncRNA_intronic	4.244	4	5	15	0	0	0
11:32332107:A:G	rs1022624	11	32332107	G	A	0.171	7.361e-14	0.013	1	rs11031704	13	RP1-65P5.1	0	ncRNA_intronic	3.534	NA	5	15	0	0	0
11:32332578:C:T	rs2003731	11	32332578	C	T	0.171	7.165e-14	0.013	1	rs11031704	13	RP1-65P5.1	0	ncRNA_intronic	0.108	7	2	15	0	0	0
11:32332995:C:T	rs742996	11	32332995	C	T	0.171	6.576e-14	0.013	1	rs11031704	13	RP1-65P5.1	0	ncRNA_intronic	0.196	NA	5	15	0	0	1
11:32335233:A:C	rs61889171	11	32335233	C	A	0.07256	1.011e-08	0.0179	1	rs61889171	13	RP1-65P5.1	0	ncRNA_intronic	2.554	7	5	14	0	0	1
11:32353264:A:G	rs12280757	11	32353264	G	A	0.168	4.272e-16	0.0127	1	rs12280757	13	RP1-65P5.1	0	ncRNA_intronic	4.406	5	5	14	0	0	1
11:32358913:A:G	rs11031724	11	32358913	G	A	0.166	3.85e-18	0.013	1	rs11031724	13	RP1-65P5.1	0	ncRNA_intronic	6.384	5	5	14	0	0	0
11:32360852:A:G	rs11031726	11	32360852	G	A	0.2038	5.699e-15	0.0122	1	rs11031726	13	RP1-65P5.1	0	ncRNA_intronic	1.278	7	5	14	0	1	0
11:32361685:C:T	rs10767930	11	32361685	C	T	0.2038	7e-15	0.0122	1	rs11031726	13	RP1-65P5.1	0	ncRNA_intronic	9.905	5	5	14	0	0	1
11:32361797:A:G	rs10767931	11	32361797	G	A	0.2038	6.956e-15	0.0122	1	rs11031726	13	RP1-65P5.1	0	ncRNA_intronic	0.3	5	5	14	0	0	0
11:32363616:C:G	rs11031728	11	32363616	G	C	0.1461	2.058e-21	0.0136	1	rs11031731	13	RP1-65P5.1	0	ncRNA_intronic	15.31	7	5	15	0	1	1
11:32365430:A:G	rs11031731	11	32365430	G	A	0.1461	2.035e-21	0.0136	1	rs11031731	13	RP1-65P5.1	474	upstream	1.037	4	5	15	0	0	1
11:32368744:A:C	rs2207548	11	32368744	C	A	0.3917	7.042e-15	0.0102	1	rs2207548	13	RP1-65P5.1	3788	intergenic	2.927	NA	5	14	0	1	0
11:32371215:C:T	rs932503	11	32371215	C	T	0.3668	3.527e-10	0.0102	1	rs932503	13	RP1-65P5.1	6259	intergenic	0.875	NA	5	14	0	1	0
11:32371754:A:G	rs11031736	11	32371754	G	A	0.0507	4.917e-10	0.022	1	rs11031736	13	RP1-65P5.1	6798	intergenic	18.74	6	5	14	0	1	1
11:32372772:A:G	rs11031737	11	32372772	G	A	0.4722	2.756e-11	0.0099	1	rs11031737	13	RP1-65P5.1	7816	intergenic	0.681	6	5	14	0	1	0
11:32381647:A:T	rs7122664	11	32381647	T	A	0.1193	7.58e-12	0.0168	1	rs7122664	13	RP1-65P5.1	16691	intergenic	1.644	6	5	14	0	1	0
11:32387919:G:T	rs7105538	11	32387919	G	T	0.2535	2.164e-14	0.0117	1	rs7105538	13	WT1	21401	intergenic	0.386	6	5	15	0	0	0
11:32388502:C:G	rs56911719	11	32388502	G	C	0.2147	1.378e-13	0.0124	1	rs56911719	13	WT1	20818	intergenic	0.903	2b	7	15	0	1	1
11:32391535:C:T	rs11031751	11	32391535	C	T	0.2336	3.78e-09	0.0125	1	rs11031751	13	WT1	17785	intergenic	7.72	7	9	15	0	0	0
11:32398371:G:T	rs28460016	11	32398371	G	T	0.1243	3.023e-12	0.0153	1	rs28460016	13	WT1	10949	intergenic	1.377	7	5	15	0	0	0
11:32404795:C:G	rs6484574	11	32404795	G	C	0.2942	2.818e-15	0.0112	1	rs6484574	13	WT1	4525	intergenic	7.128	5	5	14	1	1	0
11:32405355:A:C	rs12574749	11	32405355	C	A	0.3032	1.446e-11	0.011	1	rs12574749	13	WT1	3965	intergenic	4.981	7	4	14	1	0	0
11:32406983:C:G	rs7120483	11	32406983	G	C	0.1243	7.401e-12	0.0151	1	rs28460016	13	WT1	2337	intergenic	0.879	7	4	14	1	0	0
11:32408693:A:G	rs5030335	11	32408693	G	A	0.1243	9.704e-12	0.0151	1	rs28460016	13	WT1	627	downstream	10.22	4	2	14	1	0	1
11:32430601:A:G	rs10835904	11	32430601	G	A	0.3211	7.797e-09	0.0106	1	rs10835904	13	WT1	0	intronic	2.466	5	5	14	1	1	0
11:32441111:C:T	rs7114908	11	32441111	C	T	0.07654	1.263e-08	0.0182	1	rs7114908	13	WT1	0	intronic	9.378	7	5	14	1	1	0
11:32442636:A:G	rs3858445	11	32442636	G	A	0.2734	1.554e-10	0.0116	1	rs3858445	13	WT1	0	intronic	12.42	NA	2	14	1	0	1
11:32444020:A:G	rs2418910	11	32444020	G	A	0.3032	5.4e-11	0.011	1	rs2418910	13	WT1	0	intronic	1.705	4	2	14	1	1	0
11:32444375:C:T	rs11031775	11	32444375	C	T	0.3032	5.473e-11	0.011	1	rs2418910	13	WT1	0	intronic	5.061	3a	2	14	1	1	0
11:32446135:C:G	rs4258351	11	32446135	G	C	0.1421	1.421e-09	0.0142	1	rs4258351	13	WT1	0	intronic	3.125	5	5	13	1	1	0
11:32446336:A:G	rs2418911	11	32446336	G	A	0.2276	4.156e-09	0.012	1	rs2418911	13	WT1	0	intronic	0.684	5	5	13	1	0	0
11:32447347:C:G	rs7110547	11	32447347	G	C	0.3708	5.455e-10	0.0102	1	rs7110547	13	WT1	0	intronic	2.896	2b	5	13	1	1	0
11:32459923:A:C	rs11031783	11	32459923	C	A	0.2097	9.279e-11	0.0123	1	rs11031783	13	WT1-AS	0	ncRNA_exonic	1.592	4	2	13	1	0	1
11:32469259:A:T	rs12270749	11	32469259	T	A	0.333	1.565e-09	0.0106	1	rs12270749	13	WT1-AS	0	ncRNA_intronic	1.304	5	5	14	0	1	1
11:32470303:C:T	rs10835912	11	32470303	C	T	0.333	2.328e-09	0.0107	1	rs12270749	13	WT1-AS	0	ncRNA_intronic	14.81	5	5	14	0	1	0
11:32507733:A:G	rs12282155	11	32507733	G	A	0.3807	4.666e-08	0.0104	1	rs12282155	13	WT1-AS	27417	intergenic	5.996	7	5	15	0	0	0
11:32507904:C:G	rs10835927	11	32507904	G	C	0.3807	5.843e-08	0.0104	1	rs12282155	13	WT1-AS	27588	intergenic	1.033	6	5	15	0	0	0
11:35085453:G:T	rs2553772	11	35085453	G	T	0.4563	1.198e-08	0.0099	1	rs2553772	14	PDHX	43314	intergenic	4.981	NA	2	15	0	1	1
11:107965390:A:G	rs71488291	11	107965390	G	A	0.04274	2.16e-10	0.0271	1	rs71488291	15	CUL5	0	intronic	8.966	7	4	5	1	1	0
11:108143456:C:G	rs1800057	11	108143456	G	C	0.03082	6.219e-18	0.0318	1	rs149934734	15	ATM	0	exonic	24	7	4	4	1	1	0
11:108149207:G:T	rs141379009	11	108149207	G	T	0.03082	2.038e-18	0.032	1	rs149934734	15	ATM	0	intronic	2.448	3a	4	5	1	1	0
11:108254454:C:G	rs111559044	11	108254454	G	C	0.05368	6.97e-13	0.0243	1	rs111559044	15	C11orf65	0	intronic	0.924	6	5	15	1	1	0
11:108274615:A:G	rs182609357	11	108274615	G	A	0.01789	3.12e-16	0.0445	1	rs182609357	15	C11orf65	0	intronic	7.876	5	5	15	1	0	0
11:108315606:C:T	rs149934734	11	108315606	C	T	0.03082	7.052e-19	0.0329	1	rs149934734	15	C11orf65	0	intronic	0.472	6	5	15	1	1	0
11:108326327:A:G	rs189426461	11	108326327	G	A	0.0159	1.305e-16	0.0456	1	rs189426461	15	C11orf65	0	intronic	1.243	6	15	15	1	0	0
11:108359161:A:G	rs4754317	11	108359161	G	A	0.169	1.893e-12	0.0139	1	rs72993806	15	KDELC2	0	intronic	0.688	6	4	5	1	1	0
11:108359689:C:G	rs72993806	11	108359689	G	C	0.169	7.685e-13	0.0139	1	rs72993806	15	KDELC2	0	intronic	4.726	6	4	5	1	1	0
11:108360306:A:C	rs7947933	11	108360306	C	A	0.169	1.227e-12	0.0139	1	rs72993806	15	KDELC2	0	intronic	7.236	6	4	5	1	1	0
11:108361117:A:G	rs7396719	11	108361117	G	A	0.169	9.902e-13	0.0139	1	rs72993806	15	KDELC2	0	intronic	2.058	7	4	5	1	1	0
11:108363562:A:G	rs72997833	11	108363562	G	A	0.169	7.886e-13	0.0139	1	rs72993806	15	KDELC2	0	intronic	13.05	7	1	5	1	1	0
11:108365455:A:T	rs11828864	11	108365455	T	A	0.169	1.267e-12	0.014	1	rs72993806	15	KDELC2	0	intronic	10.29	6	1	5	1	1	0
11:108371924:G:T	rs79088165	11	108371924	G	T	0.1342	6.405e-09	0.0152	1	rs79088165	15	KDELC2	2764	intergenic	0.949	3a	1	15	1	1	1
11:108406943:A:G	rs117706999	11	108406943	G	A	0.02684	1.828e-16	0.0338	1	rs117706999	15	EXPH5	0	intronic	7.726	7	4	15	1	1	0
11:108431166:C:T	rs78142456	11	108431166	C	T	0.01392	1.049e-12	0.0442	1	rs78142456	15	EXPH5	0	intronic	2.404	5	1	15	1	1	1
12:46791288:C:T	rs10748447	12	46791288	C	T	0.2803	5.367e-08	0.0109	1	rs11531206	16	RP11-96H19.1	0	ncRNA_intronic	0.701	7	5	15	0	1	0
12:46794766:C:T	rs12314541	12	46794766	C	T	0.2803	5.486e-09	0.0107	1	rs11531206	16	RP11-96H19.1	0	ncRNA_intronic	4.15	5	2	15	0	1	0
12:46796751:A:G	rs2408497	12	46796751	G	A	0.3459	1.881e-08	0.0102	1	rs7976280	16	RP11-96H19.1	0	ncRNA_intronic	3.634	4	2	7	0	1	0
12:46796900:A:G	rs2408498	12	46796900	G	A	0.2803	5.406e-09	0.0107	1	rs11531206	16	RP11-96H19.1	0	ncRNA_intronic	12.93	4	2	7	0	1	0
12:46798900:A:G	rs9669403	12	46798900	G	A	0.4076	1.566e-09	0.0103	1	rs9669403	16	RP11-96H19.1	0	ncRNA_intronic	0.748	7	5	15	0	0	0
12:46798963:A:G	rs9669404	12	46798963	G	A	0.2803	7.216e-09	0.0107	1	rs11531206	16	RP11-96H19.1	0	ncRNA_intronic	3.723	7	5	15	0	1	0
12:46800825:A:G	rs7976280	12	46800825	G	A	0.3459	1.714e-08	0.0102	1	rs7976280	16	RP11-96H19.1	0	ncRNA_intronic	0.079	5	5	15	0	1	0
12:46801782:C:G	rs10880966	12	46801782	G	C	0.3459	1.824e-08	0.0102	1	rs7976280	16	RP11-96H19.1	0	ncRNA_intronic	3.997	7	5	15	0	1	1
12:46801817:T:TA	rs34484394	12	46801817	TA	T	0.2803	NA	NA	1	rs11531206	16	RP11-96H19.1	0	ncRNA_intronic	4.203	NA	5	15	0	1	1
12:46805069:A:G	rs2220727	12	46805069	G	A	0.2803	4.371e-09	0.0107	1	rs11531206	16	RP11-96H19.1	0	ncRNA_intronic	0.444	6	5	15	0	1	0
12:46805144:C:T	rs6582645	12	46805144	C	T	0.2803	4.268e-09	0.0107	1	rs11531206	16	RP11-96H19.1	0	ncRNA_intronic	0.823	6	5	15	0	1	0
12:46806773:C:T	rs9971879	12	46806773	C	T	0.2803	4.159e-09	0.0107	1	rs11531206	16	RP11-96H19.1	0	ncRNA_intronic	2.356	6	5	15	0	1	1
12:46808104:A:G	rs4768710	12	46808104	G	A	0.2803	4.227e-09	0.0107	1	rs11531206	16	RP11-96H19.1	0	ncRNA_intronic	1.789	5	5	15	0	1	0
12:46808755:C:T	rs1492895	12	46808755	C	T	0.2803	4.288e-09	0.0107	1	rs11531206	16	RP11-96H19.1	0	ncRNA_intronic	0.204	NA	5	15	0	1	0
12:46809206:A:G	rs2897951	12	46809206	G	A	0.2803	3.433e-09	0.0107	1	rs11531206	16	RP11-96H19.1	0	ncRNA_intronic	1.365	6	5	15	0	1	0
12:46811458:C:T	rs4768711	12	46811458	C	T	0.2803	5.747e-09	0.0107	1	rs11531206	16	RP11-96H19.1	0	ncRNA_intronic	0.37	7	5	15	0	1	0
12:46811521:C:T	rs4768712	12	46811521	C	T	0.2803	4.28e-09	0.0107	1	rs11531206	16	RP11-96H19.1	0	ncRNA_intronic	0.281	7	5	15	0	1	0
12:46812023:C:T	rs10880967	12	46812023	C	T	0.2803	4.288e-09	0.0107	1	rs11531206	16	RP11-96H19.1	0	ncRNA_intronic	0.07	7	4	15	0	1	0
12:46814047:A:G	rs4768713	12	46814047	G	A	0.2803	4.931e-09	0.0107	1	rs11531206	16	RP11-96H19.1	0	ncRNA_intronic	7.543	6	5	15	0	1	0
12:46814245:A:T	rs4768714	12	46814245	T	A	0.2803	4.949e-09	0.0107	1	rs11531206	16	RP11-96H19.1	0	ncRNA_intronic	2.039	7	5	15	0	1	0
12:46814413:C:G	rs4768715	12	46814413	G	C	0.2803	8.365e-09	0.0108	1	rs11531206	16	RP11-96H19.1	0	ncRNA_intronic	0.712	7	5	15	0	1	0
12:46817735:G:T	rs11531206	12	46817735	G	T	0.2803	1.371e-09	0.0134	1	rs11531206	16	RP11-96H19.1	0	ncRNA_intronic	2.886	6	5	15	0	1	0
12:46822960:C:T	rs10880968	12	46822960	C	T	0.2803	6.119e-09	0.0108	1	rs11531206	16	RP11-96H19.1	0	ncRNA_intronic	4.899	6	5	15	0	1	0
12:46824229:A:G	rs10785627	12	46824229	G	A	0.2803	5.544e-09	0.0108	1	rs11531206	16	RP11-96H19.1	0	ncRNA_intronic	8.748	4	1	15	0	1	1
12:46824494:G:GTTGT	rs5797981	12	46824494	G	GTTGT	0.2803	NA	NA	1	rs11531206	16	RP11-96H19.1	0	ncRNA_intronic	4.122	NA	2	15	0	1	1
12:46825077:T:TG	12:46825077:T:TG	12	46825077	TG	T	0.2803	NA	NA	1	rs11531206	16	RP11-96H19.1	0	ncRNA_intronic	0.898	NA	5	15	0	1	0
12:46826336:A:G	rs7486495	12	46826336	G	A	0.2803	5.314e-09	0.0108	1	rs11531206	16	RP11-96H19.1	0	ncRNA_intronic	6.54	4	2	15	0	1	1
12:46828348:A:C	rs7486580	12	46828348	C	A	0.2803	5.578e-09	0.0108	1	rs11531206	16	RP11-96H19.1	0	ncRNA_intronic	7.399	7	5	15	0	1	0
12:46830374:A:C	rs7485580	12	46830374	C	A	0.2803	4.779e-09	0.0108	1	rs11531206	16	RP11-96H19.1	0	ncRNA_intronic	0.429	6	5	15	0	1	0
12:46830420:A:G	rs10880970	12	46830420	G	A	0.2803	4.779e-09	0.0108	1	rs11531206	16	RP11-96H19.1	0	ncRNA_intronic	2.284	7	5	15	0	1	0
12:46830776:A:G	rs7311504	12	46830776	G	A	0.2803	4.954e-09	0.0108	1	rs11531206	16	RP11-96H19.1	0	ncRNA_intronic	3.944	5	5	15	0	1	0
12:46831561:C:T	rs4768717	12	46831561	C	T	0.2803	9.633e-09	0.0108	1	rs11531206	16	RP11-96H19.1	0	ncRNA_intronic	3.735	4	5	15	0	1	0
12:46833450:A:C	rs4076247	12	46833450	C	A	0.2803	5.805e-09	0.0108	1	rs11531206	16	RP11-96H19.1	0	ncRNA_intronic	8.981	6	5	15	0	1	1
12:46834336:C:G	rs4768718	12	46834336	G	C	0.2803	5.449e-09	0.0108	1	rs11531206	16	RP11-96H19.1	0	ncRNA_intronic	1.222	3a	5	15	0	1	0
12:46834677:C:G	rs12822345	12	46834677	G	C	0.2803	4.368e-09	0.0108	1	rs11531206	16	RP11-96H19.1	0	ncRNA_intronic	2.94	7	5	15	0	1	0
12:46834693:A:G	rs12824565	12	46834693	G	A	0.2803	4.385e-09	0.0108	1	rs11531206	16	RP11-96H19.1	0	ncRNA_intronic	6.596	6	5	15	0	1	0
12:46835163:A:G	rs11183484	12	46835163	G	A	0.2803	6.516e-09	0.0108	1	rs11531206	16	RP11-96H19.1	0	ncRNA_intronic	4.998	6	5	15	0	1	0
12:46835768:C:T	rs67249026	12	46835768	C	T	0.2803	6.129e-09	0.0108	1	rs11531206	16	RP11-96H19.1	0	ncRNA_intronic	4.033	5	5	15	0	1	0
12:46837704:A:C	rs11183486	12	46837704	C	A	0.2803	7.679e-09	0.0108	1	rs11531206	16	RP11-96H19.1	0	ncRNA_intronic	1.953	2b	5	15	0	1	0
12:46837914:C:T	rs12319162	12	46837914	C	T	0.2803	6.549e-09	0.0108	1	rs11531206	16	RP11-96H19.1	0	ncRNA_intronic	3.225	2b	5	15	0	1	1
12:46838336:A:G	rs7134289	12	46838336	G	A	0.2803	6.611e-09	0.0108	1	rs11531206	16	RP11-96H19.1	0	ncRNA_intronic	0.704	5	5	15	0	1	0
12:46838908:A:AGT	rs5797983	12	46838908	AGT	A	0.2803	NA	NA	1	rs11531206	16	RP11-96H19.1	0	ncRNA_intronic	3.984	NA	5	15	0	1	1
12:46839657:G:T	rs7959731	12	46839657	G	T	0.2803	6.744e-09	0.0108	1	rs11531206	16	RP11-96H19.1	0	ncRNA_intronic	11.45	4	2	15	0	1	1
12:46848416:C:T	rs4768724	12	46848416	C	T	0.2803	8.648e-09	0.0107	1	rs11531206	16	RP11-96H19.1	0	ncRNA_intronic	0.661	6	5	5	0	1	0
12:46848478:C:T	rs4768725	12	46848478	C	T	0.2803	6.605e-09	0.0107	1	rs11531206	16	RP11-96H19.1	0	ncRNA_intronic	7.821	6	5	5	0	1	1
12:46853209:A:C	rs10880973	12	46853209	C	A	0.2803	9.384e-09	0.0107	1	rs11531206	16	RP11-96H19.1	3157	intergenic	2.255	3a	2	7	0	1	1
12:46854727:A:G	rs10785629	12	46854727	G	A	0.2803	9.887e-09	0.0107	1	rs11531206	16	RP11-96H19.1	4675	intergenic	5.42	5	2	7	0	1	1
12:46856019:G:T	rs6582657	12	46856019	G	T	0.2803	7.896e-09	0.0107	1	rs11531206	16	RP11-96H19.1	5967	intergenic	4.18	4	5	15	0	1	1
12:46856095:A:G	rs6582658	12	46856095	G	A	0.2803	1.058e-08	0.0107	1	rs11531206	16	RP11-96H19.1	6043	intergenic	5.873	3a	5	15	0	1	1
12:46857102:C:T	rs10748450	12	46857102	C	T	0.2803	8.284e-09	0.0107	1	rs11531206	16	RP11-96H19.1	7050	intergenic	1.07	7	5	15	0	1	0
12:123473254:C:T	rs1463877	12	123473254	C	T	0.2247	1.807e-08	0.0122	1	rs641760	17	PITPNM2	0	intronic	2.729	NA	4	4	1	1	0
12:123477311:C:T	rs937564	12	123477311	C	T	0.2247	2.002e-08	0.0121	1	rs641760	17	PITPNM2	0	intronic	0.49	NA	4	5	1	1	0
12:123485188:A:G	rs883263	12	123485188	G	A	0.2247	1.678e-08	0.0121	1	rs641760	17	PITPNM2	0	intronic	1.383	NA	4	4	1	1	1
12:123493123:A:G	rs12820906	12	123493123	G	A	0.2505	1.932e-08	0.0115	1	rs12820906	17	PITPNM2	0	intronic	1.937	5	4	4	1	1	0
12:123518866:C:T	rs641760	12	123518866	C	T	0.2247	7.637e-09	0.0121	1	rs641760	17	PITPNM2	0	intronic	2.972	4	2	5	1	1	1
12:123522150:C:G	rs520088	12	123522150	G	C	0.2247	1.278e-08	0.0121	1	rs641760	17	PITPNM2	0	intronic	2.227	1f	4	5	1	1	1
12:123528405:A:G	rs655293	12	123528405	G	A	0.2247	1.17e-08	0.0121	1	rs641760	17	PITPNM2	0	intronic	2.156	NA	2	7	1	1	1
12:123642538:A:T	rs1716162	12	123642538	T	A	0.3221	8.494e-09	0.0124	1	rs1716162	17	MPHOSPH9	0	intronic	0.069	6	4	5	1	1	0
12:123881176:A:G	rs28372579	12	123881176	G	A	0.2256	1.67e-08	0.0131	1	rs28372579	17	SETD8	0	intronic	1.615	5	4	4	1	1	1
12:123908948:A:G	rs4930719	12	123908948	G	A	0.1988	8.439e-09	0.014	1	rs4930719	17	RILPL2	0	intronic	7.294	NA	4	5	1	1	0
13:40723944:A:G	rs117245733	13	40723944	G	A	0.02087	2.521e-10	0.043	1	rs117245733	18	LINC00332	32001	intergenic	15.4	4	5	15	0	0	1
13:41154792:A:G	rs61963264	13	41154792	G	A	0.2137	1.76e-10	0.0122	1	rs1986649	19	FOXO1	0	intronic	5.456	5	5	15	1	1	1
13:41156708:C:T	rs2721067	13	41156708	C	T	0.3221	1.478e-10	0.0107	1	rs7986407	19	FOXO1	0	intronic	3.934	6	5	15	1	1	0
13:41157372:A:G	rs2701869	13	41157372	G	A	0.3221	1.437e-10	0.0107	1	rs7986407	19	FOXO1	0	intronic	0.058	NA	4	9	1	1	0
13:41162943:T:TAA	rs74607847	13	41162943	TAA	T	0.2137	0.01683	0.0808	1	rs1986649	19	FOXO1	0	intronic	1.454	NA	2	7	1	1	1
13:41170140:C:T	rs2701863	13	41170140	C	T	0.3221	7.457e-11	0.0107	1	rs7986407	19	FOXO1	0	intronic	4.963	NA	5	5	1	1	1
13:41171036:A:G	rs61963266	13	41171036	G	A	0.2137	8.034e-11	0.0121	1	rs1986649	19	FOXO1	0	intronic	0.626	5	2	7	1	1	1
13:41173408:C:G	rs4943794	13	41173408	G	C	0.2137	8.98e-11	0.0121	1	rs1986649	19	FOXO1	0	intronic	0.199	4	5	7	1	1	1
13:41173433:A:G	rs4943795	13	41173433	G	A	0.3221	8.643e-11	0.0107	1	rs7986407	19	FOXO1	0	intronic	3.692	4	5	7	1	1	1
13:41178824:C:T	rs1986649	13	41178824	C	T	0.2137	1.066e-11	0.0121	1	rs1986649	19	FOXO1	0	intronic	1.646	5	5	5	1	1	0
13:41179321:A:G	rs9549238	13	41179321	G	A	0.2137	2.055e-11	0.0121	1	rs1986649	19	FOXO1	0	intronic	1.75	7	5	5	1	1	1
13:41179580:C:G	rs7985364	13	41179580	G	C	0.3221	6.729e-11	0.0107	1	rs7986407	19	FOXO1	0	intronic	6.391	5	2	5	1	1	1
13:41179798:A:G	rs7986407	13	41179798	G	A	0.3221	1.185e-11	0.0106	1	rs7986407	19	FOXO1	0	intronic	1.228	5	5	15	1	1	1
13:41244260:C:T	rs9532580	13	41244260	C	T	0.2694	1.945e-09	0.0113	1	rs9532580	19	FOXO1	3525	intergenic	3.118	6	5	15	1	1	0
13:41254104:A:C	rs9549260	13	41254104	C	A	0.2366	7.578e-10	0.0121	1	rs9549260	19	FOXO1	13369	intergenic	1.609	7	5	15	0	1	1
13:41256473:G:T	rs9532583	13	41256473	G	T	0.3042	2.96e-09	0.0111	1	rs9532583	19	FOXO1	15738	intergenic	2.881	6	5	15	0	1	0
13:41268086:A:G	rs9532585	13	41268086	G	A	0.3082	1.009e-08	0.0107	1	rs9532585	19	FOXO1	27351	intergenic	5.659	6	5	15	0	1	0
13:41372960:A:G	rs2297014	13	41372960	G	A	0.1779	4.328e-10	0.0131	1	rs2297014	19	SLC25A15	0	intronic	3.125	3a	1	4	1	1	1
13:41397195:C:T	rs9549296	13	41397195	C	T	0.2972	1.915e-08	0.0111	1	rs9549296	19	TPTE2P5	0	ncRNA_intronic	3.992	7	5	15	0	1	0
13:41481958:G:T	rs9566605	13	41481958	G	T	0.2127	4.066e-08	0.013	1	rs9566605	19	TPTE2P5	0	ncRNA_intronic	0.373	5	5	15	0	1	0
13:41502588:A:G	rs61963209	13	41502588	G	A	0.1918	4.147e-09	0.0127	1	rs61963209	19	ELF1	3467	intergenic	0.153	6	4	5	1	1	1
16:51481596:A:G	rs66998222	16	51481596	G	A	0.2545	2.288e-08	0.0125	1	rs66998222	20	RP11-437L7.1	91152	intergenic	2.508	7	5	15	0	0	0
17:7463102:A:G	rs143094271	17	7463102	G	A	0.01988	2.446e-14	0.0348	1	rs143094271	21	TNFSF12:TNFSF12-TNFSF13:TNFSF13	00:00:00	intronic	11.37	5	1	5	1	1	1
17:7478402:C:G	rs78414518	17	7478402	G	C	0.06461	4.932e-08	0.0193	1	rs78414518	21	SENP3-EIF4A1:EIF4A1:SNORA67	00:00:00	ncRNA_intronic	1.487	4	3	6	1	1	0
17:7557060:A:G	rs41283405	17	7557060	G	A	0.05467	1.992e-08	0.0218	1	rs41283405	21	ATP1B2	0	intronic	1.564	5	1	13	1	1	0
17:7571752:G:T	rs78378222	17	7571752	G	T	0.01292	3.841e-26	0.0467	1	rs78378222	21	TP53	0	UTR3	15.93	NA	2	4	1	1	0
17:7574721:C:T	rs17879377	17	7574721	C	T	0.0507	1.281e-08	0.0228	1	rs17879377	21	TP53	0	intronic	3.732	NA	4	4	1	1	0
17:7578671:C:T	rs35850753	17	7578671	C	T	0.02485	3.062e-16	0.0368	1	rs35850753	21	TP53	0	intronic	0.411	NA	4	4	1	1	0
17:7700063:C:T	rs138420351	17	7700063	C	T	0.02187	6.833e-17	0.05	1	rs138420351	21	DNAH2	0	intronic	0.088	5	5	15	1	1	0
20:5948227:A:G	rs16991615	20	5948227	G	A	0.0666	2.826e-08	0.0206	1	rs16991615	22	MCM8	0	exonic	22.4	3a	4	5	1	1	0
22:40659251:A:T	rs4821939	22	40659251	T	A	0.2008	1.037e-12	0.0121	1	rs112251865	23	TNRC6B	0	intronic	13.94	4	4	4	1	1	1
22:40665225:C:T	rs112251865	22	40665225	C	T	0.2008	1.031e-12	0.0122	1	rs112251865	23	TNRC6B	0	intronic	1.986	7	4	5	1	1	0
22:40668988:C:G	rs2413620	22	40668988	G	C	0.2008	1.087e-12	0.0122	1	rs112251865	23	TNRC6B	0	intronic	6.743	7	4	5	1	1	0
22:40684060:C:G	rs6001864	22	40684060	G	C	0.331	6.091e-12	0.0104	1	rs6001872	23	TNRC6B	0	intronic	0.58	5	4	4	1	1	0
22:40694727:C:T	rs12160369	22	40694727	C	T	0.331	6.722e-12	0.0104	1	rs6001872	23	TNRC6B	0	intronic	5.707	2b	4	5	1	1	0
22:40695364:C:G	rs1807554	22	40695364	G	C	0.331	6.561e-12	0.0104	1	rs6001872	23	TNRC6B	0	intronic	0.925	6	4	5	1	1	0
22:40703245:A:G	rs6001872	22	40703245	G	A	0.331	4.88e-12	0.0104	1	rs6001872	23	TNRC6B	0	intronic	5.289	7	4	4	1	1	0
23:14194731:C:T	rs181473301	23	14194731	C	T	0.01789	2.238e-11	0.1023	1	rs181473301	24	GS1-257G1.1	67593	intergenic	0.088	7	13	15	0	0	0

## Sheet: 172_Independent_sign_SNPs
No	GenomicLocus	uniqID	rsID	chr	pos	p	nSNPs	nGWASSNPs
1	1	1:22354045:C:T	rs41307810	1	22354045	4.343e-10	1	1
2	1	1:22358457:C:T	rs2473290	1	22358457	2.818e-09	3	2
3	1	1:22371065:G:T	rs10917130	1	22371065	2.373e-17	26	26
4	1	1:22447316:A:G	rs3765350	1	22447316	8.018e-14	4	4
5	1	1:22450487:C:T	rs2235529	1	22450487	7.388e-21	17	17
6	1	1:22458794:A:G	rs12404660	1	22458794	2.384e-16	4	4
7	1	1:22462131:G:T	rs10799737	1	22462131	2.992e-08	1	1
8	1	1:22472506:A:G	rs7519889	1	22472506	8.205e-14	3	3
9	1	1:22482629:G:T	rs12410251	1	22482629	3.228e-14	2	2
10	1	1:22484575:C:T	rs3971300	1	22484575	2.442e-08	1	1
11	1	1:22489567:C:T	rs72478520	1	22489567	6.402e-15	3	3
12	1	1:22490724:A:C	rs7521902	1	22490724	1.347e-08	3	2
13	1	1:22507684:C:T	rs2092315	1	22507684	9.049e-09	11	11
14	2	1:172167002:C:T	rs59760198	1	172167002	2.763e-08	3	3
15	3	2:11670305:A:T	rs10929753	2	11670305	8.38e-10	6	6
16	3	2:11683074:G:T	rs10929754	2	11683074	7.127e-12	22	21
17	3	2:11683965:C:T	rs12994384	2	11683965	2.738e-10	12	11
18	3	2:11691224:C:T	rs974163	2	11691224	2.653e-08	3	2
19	3	2:11692472:A:G	rs4669748	2	11692472	5.866e-09	6	6
20	3	2:11698375:C:G	rs6728828	2	11698375	2.478e-10	1	1
21	3	2:11702661:A:C	rs10929757	2	11702661	1.187e-12	2	2
22	3	2:11710716:A:G	rs6432220	2	11710716	5.377e-11	1	1
23	3	2:11712075:G:T	rs13028479	2	11712075	1.497e-09	1	1
24	3	2:11716919:A:T	rs4668732	2	11716919	6.623e-11	2	2
25	3	2:11717429:A:G	rs7570979	2	11717429	3.475e-09	1	1
26	3	2:11718591:C:T	rs1529868	2	11718591	5.725e-11	2	2
27	3	2:11722012:C:G	rs10929759	2	11722012	6.018e-10	24	22
28	3	2:11722468:A:G	rs11679605	2	11722468	3.888e-08	3	3
29	3	2:11723110:A:G	rs16857668	2	11723110	7.668e-10	13	10
30	4	3:169482335:C:T	rs2293607	3	169482335	4.061e-08	37	35
31	5	4:54464421:A:G	rs62325482	4	54464421	6.242e-09	3	3
32	5	4:54465373:C:T	rs55732414	4	54465373	1.908e-10	2	2
33	5	4:54500538:A:G	rs4864806	4	54500538	5.947e-14	15	15
34	5	4:54541340:A:T	rs62323678	4	54541340	7.02e-10	10	10
35	5	4:54550315:A:G	rs66604018	4	54550315	1.706e-12	1	1
36	5	4:54568834:C:T	rs67751869	4	54568834	1.963e-09	3	3
37	6	4:70524658:A:T	rs4694227	4	70524658	3.997e-09	39	38
38	6	4:70600738:A:G	rs12640488	4	70600738	3.826e-10	7	7
39	7	5:1270983:C:G	rs11742908	5	1270983	1.998e-11	1	1
40	7	5:1279790:C:T	rs10069690	5	1279790	4.821e-14	1	1
41	7	5:1280028:A:G	rs2242652	5	1280028	4.684e-13	1	1
42	7	5:1283312:A:G	rs7713218	5	1283312	2.293e-08	1	1
43	7	5:1283755:C:T	rs72709458	5	1283755	6.072e-15	1	1
44	7	5:1284135:C:T	rs4449583	5	1284135	4.12e-11	3	3
45	7	5:1285974:A:C	rs7705526	5	1285974	1.849e-10	2	2
46	7	5:1286516:A:C	rs2736100	5	1286516	1.598e-12	1	1
47	7	5:1287194:A:G	rs2853677	5	1287194	2.551e-08	1	1
48	7	5:1287340:A:G	rs2736099	5	1287340	2.235e-10	1	1
49	7	5:1288547:C:T	rs2853676	5	1288547	1.149e-11	1	1
50	7	5:1291740:G:T	rs56023411	5	1291740	4.469e-10	1	1
51	7	5:1292983:A:C	rs2853672	5	1292983	3.263e-09	3	2
52	7	5:1296072:A:G	rs7712562	5	1296072	2.256e-11	4	4
53	8	6:152538985:C:T	rs73781102	6	152538985	5.903e-10	5	5
54	8	6:152539181:C:T	rs1408462	6	152539181	4.242e-12	11	9
55	8	6:152543241:A:G	rs7768921	6	152543241	4.111e-10	1	1
56	8	6:152543949:C:T	rs4870084	6	152543949	6.359e-10	5	4
57	8	6:152544484:C:T	rs6557208	6	152544484	8.053e-15	5	4
58	8	6:152545171:A:T	rs7741405	6	152545171	1.44e-16	1	1
59	8	6:152556258:C:T	rs12110523	6	152556258	2.894e-25	9	9
60	8	6:152560916:A:G	rs9479275	6	152560916	5.057e-12	1	1
61	8	6:152562271:C:G	rs58415480	6	152562271	3.648e-32	2	2
62	8	6:152567047:C:T	rs6901631	6	152567047	3.892e-11	1	1
63	8	6:152567983:A:G	rs75730028	6	152567983	2.03e-08	6	6
64	8	6:152592680:G:T	rs75510204	6	152592680	2.065e-08	2	1
65	8	6:152592751:C:T	rs633891	6	152592751	3.093e-10	1	1
66	8	6:152593102:A:G	rs6904757	6	152593102	9.956e-13	1	1
67	8	6:152610972:A:G	rs13211170	6	152610972	1.366e-18	1	1
68	8	6:152616173:A:G	rs584336	6	152616173	6.879e-18	1	1
69	8	6:152630180:A:G	rs7742927	6	152630180	3.646e-17	4	4
70	8	6:152649967:C:G	rs13206045	6	152649967	8.065e-15	7	7
71	8	6:152660082:A:G	rs13196107	6	152660082	1.959e-14	6	6
72	8	6:152660837:G:T	rs9371587	6	152660837	1.828e-09	1	1
73	8	6:152664539:C:T	rs35569312	6	152664539	4.848e-14	17	16
74	8	6:152670989:A:G	rs4870098	6	152670989	1.908e-08	1	1
75	8	6:152786963:C:T	rs13211693	6	152786963	1.565e-10	2	1
76	8	6:152870702:C:T	rs13216059	6	152870702	4.456e-10	5	5
77	8	6:152880372:A:G	rs148780923	6	152880372	4.131e-08	1	1
78	9	9:660851:C:T	rs10739107	9	660851	1.125e-08	2	2
79	9	9:674217:C:G	rs138821078	9	674217	2.434e-08	1	1
80	9	9:677986:A:T	rs4740851	9	677986	6.804e-10	4	4
81	9	9:680585:C:T	rs10975803	9	680585	9.672e-09	11	11
82	9	9:680714:A:G	rs10815466	9	680714	5.634e-13	4	4
83	9	9:720492:G:T	rs10976044	9	720492	1.686e-08	1	1
84	9	9:802053:A:G	rs10115078	9	802053	1.198e-10	3	3
85	9	9:803158:A:C	rs10976679	9	803158	2.248e-08	3	3
86	9	9:803879:C:T	rs7036783	9	803879	6.904e-10	21	19
87	9	9:805074:C:G	rs1812266	9	805074	9.004e-13	4	4
88	9	9:806736:C:G	rs34800401	9	806736	1.112e-12	12	12
89	9	9:811972:C:T	rs4742423	9	811972	6.984e-11	4	4
90	9	9:815682:C:T	rs114680331	9	815682	1.864e-09	1	1
91	9	9:827224:A:G	rs2277163	9	827224	2.875e-08	24	22
92	10	10:105675946:C:T	rs9419958	10	105675946	1.204e-09	7	7
93	10	10:105680632:G:T	rs7907606	10	105680632	6.138e-09	4	4
94	10	10:105694301:C:T	rs7902587	10	105694301	1.707e-08	20	19
95	11	11:232855:C:T	rs547025	11	232855	4.776e-13	22	20
96	11	11:248044:C:T	rs11246035	11	248044	7.887e-09	1	1
97	11	11:257030:A:G	rs532483	11	257030	8.251e-13	9	9
98	11	11:275752:C:G	rs12419714	11	275752	1.805e-08	4	4
99	12	11:30226528:A:G	rs11031006	11	30226528	2.908e-08	22	20
100	13	11:32297640:G:T	rs3920533	11	32297640	5.408e-10	1	1
101	13	11:32306208:A:C	rs11031691	11	32306208	1.59e-16	6	6
102	13	11:32318295:A:C	rs7116279	11	32318295	3.137e-16	15	15
103	13	11:32322197:C:T	rs11031698	11	32322197	1.238e-09	3	3
104	13	11:32322859:A:C	rs10835881	11	32322859	1.138e-11	2	2
105	13	11:32330118:C:T	rs11031704	11	32330118	6.001e-14	13	13
106	13	11:32335233:A:C	rs61889171	11	32335233	1.011e-08	2	2
107	13	11:32353264:A:G	rs12280757	11	32353264	4.272e-16	3	3
108	13	11:32358913:A:G	rs11031724	11	32358913	3.85e-18	9	7
109	13	11:32360852:A:G	rs11031726	11	32360852	5.699e-15	10	8
110	13	11:32365430:A:G	rs11031731	11	32365430	2.035e-21	21	21
111	13	11:32368744:A:C	rs2207548	11	32368744	7.042e-15	4	4
112	13	11:32371215:C:T	rs932503	11	32371215	3.527e-10	1	1
113	13	11:32371754:A:G	rs11031736	11	32371754	4.917e-10	1	1
114	13	11:32372772:A:G	rs11031737	11	32372772	2.756e-11	6	6
115	13	11:32381647:A:T	rs7122664	11	32381647	7.58e-12	9	9
116	13	11:32387919:G:T	rs7105538	11	32387919	2.164e-14	36	32
117	13	11:32388502:C:G	rs56911719	11	32388502	1.378e-13	4	3
118	13	11:32391535:C:T	rs11031751	11	32391535	3.78e-09	26	25
119	13	11:32398371:G:T	rs28460016	11	32398371	3.023e-12	10	10
120	13	11:32404795:C:G	rs6484574	11	32404795	2.818e-15	46	43
121	13	11:32405355:A:C	rs12574749	11	32405355	1.446e-11	36	34
122	13	11:32430601:A:G	rs10835904	11	32430601	7.797e-09	9	9
123	13	11:32441111:C:T	rs7114908	11	32441111	1.263e-08	1	1
124	13	11:32442636:A:G	rs3858445	11	32442636	1.554e-10	30	29
125	13	11:32444020:A:G	rs2418910	11	32444020	5.4e-11	3	3
126	13	11:32446135:C:G	rs4258351	11	32446135	1.421e-09	1	1
127	13	11:32446336:A:G	rs2418911	11	32446336	4.156e-09	1	1
128	13	11:32447347:C:G	rs7110547	11	32447347	5.455e-10	24	22
129	13	11:32459923:A:C	rs11031783	11	32459923	9.279e-11	1	1
130	13	11:32469259:A:T	rs12270749	11	32469259	1.565e-09	4	3
131	13	11:32507733:A:G	rs12282155	11	32507733	4.666e-08	2	2
132	14	11:35085453:G:T	rs2553772	11	35085453	1.198e-08	36	34
133	15	11:107965390:A:G	rs71488291	11	107965390	2.16e-10	1	1
134	15	11:108254454:C:G	rs111559044	11	108254454	6.97e-13	1	1
135	15	11:108274615:A:G	rs182609357	11	108274615	3.12e-16	5	4
136	15	11:108315606:C:T	rs149934734	11	108315606	7.052e-19	4	4
137	15	11:108326327:A:G	rs189426461	11	108326327	1.305e-16	7	6
138	15	11:108359689:C:G	rs72993806	11	108359689	7.685e-13	77	73
139	15	11:108371924:G:T	rs79088165	11	108371924	6.405e-09	9	9
140	15	11:108406943:A:G	rs117706999	11	108406943	1.828e-16	2	2
141	15	11:108431166:C:T	rs78142456	11	108431166	1.049e-12	5	4
142	16	12:46798900:A:G	rs9669403	12	46798900	1.566e-09	1	1
143	16	12:46800825:A:G	rs7976280	12	46800825	1.714e-08	47	44
144	16	12:46817735:G:T	rs11531206	12	46817735	1.371e-09	99	84
145	17	12:123493123:A:G	rs12820906	12	123493123	1.932e-08	6	6
146	17	12:123518866:C:T	rs641760	12	123518866	7.637e-09	200	190
147	17	12:123642538:A:T	rs1716162	12	123642538	8.494e-09	1	1
148	17	12:123881176:A:G	rs28372579	12	123881176	1.67e-08	208	198
149	17	12:123908948:A:G	rs4930719	12	123908948	8.439e-09	53	49
150	18	13:40723944:A:G	rs117245733	13	40723944	2.521e-10	1	1
151	19	13:41178824:C:T	rs1986649	13	41178824	1.066e-11	31	26
152	19	13:41179798:A:G	rs7986407	13	41179798	1.185e-11	102	97
153	19	13:41244260:C:T	rs9532580	13	41244260	1.945e-09	2	2
154	19	13:41254104:A:C	rs9549260	13	41254104	7.578e-10	2	1
155	19	13:41256473:G:T	rs9532583	13	41256473	2.96e-09	88	83
156	19	13:41268086:A:G	rs9532585	13	41268086	1.009e-08	72	68
157	19	13:41372960:A:G	rs2297014	13	41372960	4.328e-10	32	30
158	19	13:41397195:C:T	rs9549296	13	41397195	1.915e-08	4	4
159	19	13:41481958:G:T	rs9566605	13	41481958	4.066e-08	1	1
160	19	13:41502588:A:G	rs61963209	13	41502588	4.147e-09	8	8
161	20	16:51481596:A:G	rs66998222	16	51481596	2.288e-08	16	14
162	21	17:7463102:A:G	rs143094271	17	7463102	2.446e-14	2	2
163	21	17:7478402:C:G	rs78414518	17	7478402	4.932e-08	2	2
164	21	17:7557060:A:G	rs41283405	17	7557060	1.992e-08	1	1
165	21	17:7571752:G:T	rs78378222	17	7571752	3.841e-26	1	1
166	21	17:7574721:C:T	rs17879377	17	7574721	1.281e-08	8	8
167	21	17:7578671:C:T	rs35850753	17	7578671	3.062e-16	1	1
168	21	17:7700063:C:T	rs138420351	17	7700063	6.833e-17	1	1
169	22	20:5948227:A:G	rs16991615	20	5948227	2.826e-08	1	1
170	23	22:40665225:C:T	rs112251865	22	40665225	1.031e-12	38	34
171	23	22:40703245:A:G	rs6001872	22	40703245	4.88e-12	38	31
172	24	23:14194731:C:T	rs181473301	23	14194731	2.238e-11	1	1

## Sheet: 394_gene
ensg	symbol	chr	start	end	strand	type	entrezID	HUGO	pLI	ncRVIS	posMapSNPs	posMapMaxCADD	eqtlMapSNPs	eqtlMapminP	eqtlMapminQ	eqtlMapts	eqtlDirection	ciMap	ciMapts	minGwasP	IndSigSNPs	GenomicLocus
ENSG00000108387	2021-09-04	17	56597611	56618179	-1	protein_coding	5414	2021-09-04	0.0118369	-0.315891	0	0	1	2.7508e-06	0.0201777	eQTLGen_trans_eQTLs	NA	No	NA	2.551e-08	rs2853677	7
ENSG00000150967	ABCB9	12	123405498	123466196	-1	protein_coding	23457	ABCB9	0.00290111	NA	5	16.51	233	7.7867e-219	0	eQTLcatalogue/BLUEPRINT_ge_T-cell:eQTLcatalogue/CEDAR_T-cell_CD4:eQTLcatalogue/HipSci_ge_iPSC:eQTLcatalogue/Kasela_2017_T-cell_CD4:eQTLcatalogue/TwinsUK_ge_skin:PsychENCODE_eQTLs:DICE/T_CD8_naive:DICE/NK:DICE/T_CD4_TFH:DICE/T_CD4_TH17:DICE/T_CD4_memory_TREG:eQTLGen_cis_eQTLs:BIOSQTL/BIOS_eQTL_geneLevel:GTEx/v8/Whole_Blood:GTEx/v8/Artery_Aorta:GTEx/v8/Artery_Tibial:GTEx/v8/Colon_Sigmoid:GTEx/v8/Co…	NA	Yes	Promoter_anchored_loops:Spleen:GM12878:IMR90:Mesenchymal_Stem_Cell:Mesendoderm:Trophoblast-like_Cell:hESC	7.637e-09	rs641760;rs28372579;rs12820906;rs1716162;rs4930719;rs641760:rs641760;rs28372579:rs641760	17
ENSG00000268503	AC007421.1	17	7517264	7517427	1	protein_coding	NA	NA	NA	NA	0	0	0	NA	NA	NA	NA	Yes	Adult_Cortex:Fetal_Cortex:Hippocampus:GM12878:IMR90:Mesenchymal_Stem_Cell:Mesendoderm:hESC	2.446e-14	rs143094271:rs78414518:rs17879377	21
ENSG00000215067	AC027763.2	17	6779954	6915668	-1	protein_coding	100506713	ALOX12-AS1	NA	NA	0	0	1	5.52562e-07	0.00646016	GTEx/v7/Small_Intestine_Terminal_Ileum	NA	No	NA	2.231e-13	rs143094271	21
ENSG00000232056	AC092687.4	2	10987703	10995081	1	protein_coding	NA	NA	NA	NA	0	0	0	NA	NA	NA	NA	Yes	Left_Ventricle:IMR90:Mesenchymal_Stem_Cell:Mesendoderm	7.127e-12	rs10929754:rs10929753:rs12994384:rs12994384;rs4669748:rs974163:rs4669748:rs6728828:rs10929757:rs4668732:rs1529868:rs10929759:rs16857668:rs11679605	3
ENSG00000072818	ACAP1	17	7239848	7254797	1	protein_coding	9744	ACAP1	0.237756	-0.214185	0	0	0	NA	NA	NA	NA	Yes	GM12878:IMR90	2.446e-14	rs78414518:rs143094271	21
ENSG00000075239	ACAT1	11	107992243	108018503	1	protein_coding	38	ACAT1	0.00159952	-0.25018	5	7.49	88	8.6756e-59	0	eQTLcatalogue/CEDAR_rectum:eQTLcatalogue/Fairfax_2012_B-cell_CD19:eQTLcatalogue/GEUVADIS_ge_LCL:eQTLcatalogue/TwinsUK_ge_blood:scRNA_eQTLs/PBMC:eQTLGen_cis_eQTLs:BIOSQTL/BIOS_eQTL_geneLevel:GTEx/v8/Adrenal_Gland:GTEx/v8/Brain_Anterior_cingulate_cortex_BA24:GTEx/v8/Liver:GTEx/v8/Lung:GTEx/v8/Muscle_Skeletal:GTEx/v8/Pituitary:GTEx/v8/Cells_Cultured_fibroblasts:GTEx/v8/Skin_Not_Sun_Exposed_Suprapubi…	NA	Yes	Adult_Cortex:Fetal_Cortex:Left_Ventricle:Liver:GM12878:IMR90:Mesenchymal_Stem_Cell:Mesendoderm:Trophoblast-like_Cell:hESC	7.052e-19	rs72993806;rs189426461;rs79088165;rs71488291;rs111559044;rs149934734;rs117706999;rs117706999:rs78142456:rs72993806:rs79088165	15
ENSG00000184378	ACTRT3	3	169484709	169487683	-1	protein_coding	84517	ACTRT3	0.000670124	0.775758	16	21.9	37	5.07682e-40	2.53841e-36	eQTLcatalogue/Alasoo_2018_ge_macrophage_IFNg:eQTLcatalogue/Alasoo_2018_ge_macrophage_naive:eQTLcatalogue/Alasoo_2018_ge_macrophage_Salmonella:eQTLcatalogue/HipSci_ge_iPSC:eQTLcatalogue/Nedelec_2016_ge_macrophage_naive:eQTLcatalogue/TwinsUK_ge_fat:GTEx/v8/Pituitary:GTEx/v8/Cells_Cultured_fibroblasts:GTEx/v8/Thyroid	NA	No	NA	4.061e-08	rs2293607	4
ENSG00000114948	ADAM23	2	207308263	207485851	1	protein_coding	8745	ADAM23	0.995404	-0.6067	0	0	3	1.3667e-06	0.0107671	eQTLGen_trans_eQTLs	NA	No	NA	7.126e-08	rs2293607	4
ENSG00000239900	ADSL	22	40742507	40786467	1	protein_coding	158	ADSL	0.000212575	-0.459232	0	0	47	6.9543e-51	0	PsychENCODE_eQTLs:eQTLGen_cis_eQTLs:BIOSQTL/BIOS_eQTL_geneLevel:GTEx/v8/Adipose_Subcutaneous:GTEx/v8/Artery_Tibial:GTEx/v8/Heart_Atrial_Appendage:GTEx/v8/Muscle_Skeletal:GTEx/v8/Cells_Cultured_fibroblasts:GTEx/v8/Testis	NA	Yes	Aorta:Hippocampus:Left_Ventricle:Liver:Pancreas:Right_Ventricle:GM12878:IMR90:Mesenchymal_Stem_Cell:Mesendoderm:Trophoblast-like_Cell:hESC	1.037e-12	rs112251865;rs6001872;rs6001872:rs112251865	23
ENSG00000181026	AEN	15	89164527	89175513	1	protein_coding	64782	AEN	6.06476e-08	1.60153	0	0	3	9.4096e-07	0.00775904	eQTLGen_trans_eQTLs	NA	No	NA	3.841e-26	rs143094271;rs78378222;rs35850753	21
ENSG00000023516	AKAP11	13	42846289	42897396	1	protein_coding	11215	AKAP11	0.896373	0.143075	0	0	0	NA	NA	NA	NA	Yes	IMR90	4.147e-09	rs61963209	19
ENSG00000166971	AKTIP	16	53524952	53538323	-1	protein_coding	64400	AKTIP	0.788013	-0.341576	0	0	0	NA	NA	NA	NA	Yes	IMR90	2.816e-07	rs66998222	20
ENSG00000269120	AL133318.1	13	41111138	41111323	-1	protein_coding	NA	NA	NA	NA	0	0	12	1.10569e-05	0.00756112	BIOSQTL/BIOS_eQTL_geneLevel	NA	No	NA	7.359e-11	rs1986649;rs2297014	19
ENSG00000213121	AL590867.1	6	153552455	153668623	1	protein_coding	NA	NA	NA	NA	0	0	2	0.000628038	0.0398051	PsychENCODE_eQTLs	NA	No	NA	1.959e-14	rs13206045;rs13196107;rs35569312	8
ENSG00000137760	ALKBH8	11	107373452	107436472	-1	protein_coding	91801	ALKBH8	0.00282935	-0.629784	0	0	0	NA	NA	NA	NA	Yes	IMR90:Mesenchymal_Stem_Cell	1.049e-12	rs79088165:rs78142456	15
ENSG00000108839	ALOX12	17	6899384	6914055	1	protein_coding	239	ALOX12	6.34478e-10	-0.209571	0	0	1	6.0338e-06	0.0385608	eQTLGen_trans_eQTLs	NA	No	NA	1.598e-12	rs2736100	7
ENSG00000179593	ALOX15B	17	7942335	7952452	1	protein_coding	247	ALOX15B	1.91965e-12	0.308899	0	0	0	NA	NA	NA	NA	Yes	Adult_Cortex	3.419e-07	rs17879377	21
ENSG00000179148	ALOXE3	17	7999218	8022365	-1	protein_coding	59344	ALOXE3	2.16325e-13	0.822045	0	0	0	NA	NA	NA	NA	Yes	Adult_Cortex:Fetal_Cortex:GM12878:IMR90:Mesenchymal_Stem_Cell:Mesendoderm	1.438e-07	rs17879377:rs78414518	21
ENSG00000162551	ALPL	1	21835858	21904905	1	protein_coding	249	ALPL	0.0011065	1.03284	0	0	10	5.36358e-05	7.32925e-15	GTEx/v8/Cells_Cultured_fibroblasts	NA	No	NA	3.921e-20	rs2235529;rs10917130;rs3765350;rs12404660;rs12410251;rs72478520	1
ENSG00000139211	AMIGO2	12	47469490	47473734	-1	protein_coding	347902	AMIGO2	0.545242	0.501354	0	0	0	NA	NA	NA	NA	Yes	IMR90:Mesenchymal_Stem_Cell:Mesendoderm:hESC	3.465e-08	rs7976280	16
ENSG00000185101	ANO9	11	417933	442011	-1	protein_coding	338440	ANO9	4.59378e-11	-0.0372485	0	0	33	2.78272e-09	2.33953e-07	GTEx/v8/Brain_Caudate_basal_ganglia:GTEx/v8/Brain_Putamen_basal_ganglia:GTEx/v7/Brain_Caudate_basal_ganglia:GTEx/v7/Brain_Putamen_basal_ganglia:GTEx/v6/Brain_Caudate_basal_ganglia:GTEx/v6/Brain_Putamen_basal_ganglia	NA	Yes	Promoter_anchored_loops	4.776e-13	rs532483;rs547025;rs11246035;rs12419714;rs547025:rs532483	11
ENSG00000268467	AP000889.3	11	107462471	107463949	1	protein_coding	NA	NA	NA	NA	0	0	0	NA	NA	NA	NA	Yes	IMR90:Mesenchymal_Stem_Cell	1.049e-12	rs79088165:rs78142456	15
ENSG00000269042	AP001925.1	11	108130255	108136480	-1	protein_coding	NA	NA	NA	NA	6	24	0	NA	NA	NA	NA	No	NA	6.219e-18	rs72993806;rs189426461;rs182609357;rs78142456;rs149934734	15
ENSG00000268602	AP002353.1	11	107582998	107595135	1	protein_coding	NA	NA	NA	NA	0	0	0	NA	NA	NA	NA	Yes	Trophoblast-like_Cell	1.049e-12	rs79088165:rs78142456	15
ENSG00000149089	APIP	11	34874641	34938046	-1	protein_coding	51074	APIP	4.19693e-10	NA	0	0	36	2.77564e-15	0	eQTLcatalogue/BrainSeq_ge_brain:PsychENCODE_eQTLs:BIOSQTL/BIOS_eQTL_geneLevel:xQTLServer_eQTLs:CMC_SVA_cis:GTEx/v8/Adipose_Subcutaneous:GTEx/v8/Adipose_Visceral_Omentum:GTEx/v8/Brain_Anterior_cingulate_cortex_BA24:GTEx/v8/Brain_Caudate_basal_ganglia:GTEx/v8/Brain_Cerebellar_Hemisphere:GTEx/v8/Brain_Cortex:GTEx/v8/Brain_Hypothalamus:GTEx/v8/Esophagus_Gastroesophageal_Junction:GTEx/v8/Esophagus_Mus…	NA	Yes	GM12878:IMR90:Mesenchymal_Stem_Cell	1.198e-08	rs2553772	14
ENSG00000179750	APOBEC3B	22	39378352	39388809	1	protein_coding	9582	APOBEC3B	2.50835e-05	-0.173422	0	0	0	NA	NA	NA	NA	Yes	Mesenchymal_Stem_Cell	3.144e-12	rs6001872:rs112251865	23
ENSG00000244509	APOBEC3C	22	39410088	39416357	1	protein_coding	27350	APOBEC3C	0.0926246	0.148303	0	0	0	NA	NA	NA	NA	Yes	IMR90	3.144e-12	rs6001872:rs112251865	23
ENSG00000243811	APOBEC3D	22	39410368	39429281	1	protein_coding	140564	APOBEC3D	2.35517e-05	0.712181	0	0	0	NA	NA	NA	NA	Yes	IMR90	3.144e-12	rs6001872:rs112251865	23
ENSG00000128394	APOBEC3F	22	39436609	39449915	1	protein_coding	200316	APOBEC3F	0.0139602	1.19567	0	0	0	NA	NA	NA	NA	Yes	IMR90	3.144e-12	rs6001872:rs112251865	23
ENSG00000239713	APOBEC3G	22	39436924	39483748	1	protein_coding	60489	APOBEC3G	1.4703e-06	-0.504701	0	0	0	NA	NA	NA	NA	Yes	IMR90	3.144e-12	rs6001872:rs112251865	23
ENSG00000118520	ARG1	6	131894284	131905472	1	protein_coding	383	ARG1	0.000499883	-0.168128	0	0	1	7.6268e-06	0.0465883	eQTLGen_trans_eQTLs	NA	No	NA	1.951e-10	rs1986649	19
ENSG00000198844	ARHGEF15	17	8213559	8225829	1	protein_coding	22899	ARHGEF15	0.00447718	0.033296	0	0	1	1.04437e-05	0.04095	GTEx/v8/Prostate	NA	No	NA	0.01389	rs17879377	21
ENSG00000150347	ARID5B	10	63661059	63856703	1	protein_coding	84159	ARID5B	0.99989	-1.13936	0	0	6	7.5599e-07	0.00644122	eQTLGen_trans_eQTLs	NA	No	NA	1.598e-12	rs2293607;rs4449583;rs7705526;rs2736100	04:07:00
ENSG00000152219	ARL14EP	11	30344598	30359774	1	protein_coding	120534	ARL14EP	0.151697	-0.308298	10	8.951	22	4.00601e-54	0	eQTLcatalogue/BLUEPRINT_ge_monocyte:eQTLcatalogue/BLUEPRINT_ge_neutrophil:eQTLcatalogue/CEDAR_B-cell_CD19:eQTLcatalogue/Fairfax_2012_B-cell_CD19:eQTLcatalogue/Fairfax_2014_IFN24:eQTLcatalogue/Fairfax_2014_LPS24:eQTLcatalogue/Fairfax_2014_LPS2:eQTLcatalogue/GENCORD_ge_LCL:eQTLcatalogue/GENCORD_ge_T-cell:eQTLcatalogue/GEUVADIS_ge_LCL:eQTLcatalogue/Nedelec_2016_ge_macrophage_Listeria:eQTLcatalogue/N…	NA	Yes	Mesenchymal_Stem_Cell	1.755e-20	rs11031006;rs11031704:rs7116279;rs11031704:rs11031731:rs61889171:rs12280757:rs11031724	12:13:00
ENSG00000182196	ARL6IP4	12	123464607	123467456	1	protein_coding	51329	ARL6IP4	0.0112342	-0.527874	5	16.51	233	1.385e-78	0	eQTLcatalogue/Fairfax_2014_IFN24:eQTLcatalogue/Fairfax_2014_LPS24:eQTLcatalogue/Fairfax_2014_naive:PsychENCODE_eQTLs:eQTLGen_cis_eQTLs:BIOSQTL/BIOS_eQTL_geneLevel:GTEx/v8/Adipose_Visceral_Omentum:GTEx/v8/Whole_Blood:GTEx/v8/Colon_Transverse:GTEx/v8/Esophagus_Mucosa:GTEx/v8/Heart_Atrial_Appendage:GTEx/v8/Lung:GTEx/v8/Pancreas:GTEx/v8/Cells_Cultured_fibroblasts:GTEx/v8/Skin_Not_Sun_Exposed_Suprapub…	NA	Yes	Promoter_anchored_loops:Spleen:GM12878:IMR90:Mesenchymal_Stem_Cell:Mesendoderm:Trophoblast-like_Cell:hESC	7.637e-09	rs641760;rs28372579;rs12820906;rs1716162;rs4930719;rs641760:rs641760;rs28372579:rs641760	17
ENSG00000161944	ASGR2	17	7004641	7019019	-1	protein_coding	433	ASGR2	6.63908e-06	0.792383	0	0	1	1.7422e-05	0.0478666	eQTLGen_cis_eQTLs	NA	No	NA	1.992e-08	rs41283405	21
ENSG00000128272	ATF4	22	39915700	39918691	1	protein_coding	468	ATF4	0.411468	-0.241367	0	0	0	NA	NA	NA	NA	Yes	Aorta:Left_Ventricle:Liver:Right_Ventricle:GM12878:IMR90:Mesenchymal_Stem_Cell:Mesendoderm:Trophoblast-like_Cell:hESC	1.037e-12	rs6001872:rs112251865	23
ENSG00000118217	ATF6	1	161736084	161933860	1	protein_coding	22926	ATF6	3.10665e-05	2.45191	0	0	1	4.5923e-06	0.0306352	eQTLGen_trans_eQTLs	NA	No	NA	6.794e-10	rs7986407;rs9532580	19
ENSG00000142102	ATHL1	11	289135	296107	1	protein_coding	80162	ATHL1	3.53242e-09	0.935514	0	0	12	1.5488e-23	0	eQTLGen_cis_eQTLs:BIOSQTL/BIOS_eQTL_geneLevel	NA	No	NA	8.251e-13	rs532483;rs12419714	11
ENSG00000149311	ATM	11	108093211	108239829	1	protein_coding	472	ATM	2.71064e-30	-0.823887	18	24	71	7.12226e-07	5.72998e-21	eQTLcatalogue/Fairfax_2014_IFN24:PsychENCODE_eQTLs:BIOSQTL/BIOS_eQTL_geneLevel:GTEx/v8/Whole_Blood:GTEx/v8/Esophagus_Muscularis	NA	Yes	Adult_Cortex:Fetal_Cortex:Aorta:Left_Ventricle:Liver:GM12878:IMR90:Mesenchymal_Stem_Cell:Mesendoderm:Trophoblast-like_Cell:hESC	2.038e-18	rs72993806;rs189426461;rs182609357;rs78142456;rs149934734;rs117706999:rs78142456:rs72993806:rs79088165	15
ENSG00000129244	ATP1B2	17	7549945	7561086	1	protein_coding	482	ATP1B2	0.179759	0.44868	1	1.564	16	9.4465e-83	0	eQTLcatalogue/Alasoo_2018_ge_macrophage_IFNg_Salmonella:eQTLcatalogue/Alasoo_2018_ge_macrophage_IFNg:PsychENCODE_eQTLs:eQTLGen_cis_eQTLs:BIOSQTL/BIOS_eQTL_geneLevel:GTEx/v8/Muscle_Skeletal:GTEx/v7/Muscle_Skeletal	NA	No	NA	3.841e-26	rs41283405;rs143094271;rs78414518;rs78378222;rs17879377;rs35850753;rs138420351	21
ENSG00000185344	ATP6V0A2	12	124196865	124246302	1	protein_coding	23545	ATP6V0A2	4.73811e-06	0.215524	0	0	0	NA	NA	NA	NA	Yes	Fetal_Cortex	4.216e-08	rs641760;rs28372579	17
ENSG00000178999	AURKB	17	8108056	8113918	-1	protein_coding	9212	AURKB	0.00588234	-0.16188	0	0	1	8.66467e-06	0.0433233	eQTLcatalogue/Kasela_2017_T-cell_CD4	NA	No	NA	3.841e-26	rs78378222	21
ENSG00000158321	AUTS2	7	69063905	70258054	1	protein_coding	26053	AUTS2	0.996187	-0.774736	0	0	5	4.3996e-14	0	eQTLGen_trans_eQTLs	NA	No	NA	7.126e-08	rs2293607	4
ENSG00000176383	B3GNT4	12	122688090	122693499	1	protein_coding	79369	B3GNT4	3.9367e-06	NA	0	0	0	NA	NA	NA	NA	Yes	Promoter_anchored_loops	7.637e-09	rs641760	17
ENSG00000182272	B4GALNT4	11	369796	382116	1	protein_coding	338707	B4GALNT4	0.81693	NA	0	0	0	NA	NA	NA	NA	Yes	Promoter_anchored_loops:IMR90:Mesenchymal_Stem_Cell	1.089e-12	rs547025:rs532483	11
ENSG00000128298	BAIAP2L2	22	38480896	38506677	-1	protein_coding	80115	BAIAP2L2	0.000100358	-0.0426661	0	0	0	NA	NA	NA	NA	Yes	Left_Ventricle	3.144e-12	rs6001872:rs112251865	23
ENSG00000176697	BDNF	11	27676440	27743605	-1	protein_coding	627	BDNF	0.946719	0.108206	0	0	0	NA	NA	NA	NA	Yes	Mesenchymal_Stem_Cell:Mesendoderm:Neural_Progenitor_Cell:Trophoblast-like_Cell:hESC	4.475e-08	rs11031006	12
ENSG00000177951	BET1L	11	167784	207428	-1	protein_coding	51272	BET1L	0.378368	1.58595	8	16.83	34	3.4203e-72	0	eQTLcatalogue/Lepik_2017_ge_blood:PsychENCODE_eQTLs:eQTLGen_cis_eQTLs:BIOSQTL/BIOS_eQTL_geneLevel:xQTLServer_eQTLs:CMC_SVA_cis:GTEx/v8/Brain_Amygdala:GTEx/v8/Brain_Anterior_cingulate_cortex_BA24:GTEx/v8/Brain_Caudate_basal_ganglia:GTEx/v8/Esophagus_Mucosa:GTEx/v8/Esophagus_Muscularis:GTEx/v7/Esophagus_Muscularis	NA	Yes	GM12878:IMR90:Mesenchymal_Stem_Cell:Trophoblast-like_Cell:hESC	4.776e-13	rs547025;rs532483;rs12419714;rs11246035;rs547025:rs532483	11
ENSG00000028310	BRD9	5	850406	892939	-1	protein_coding	65980	BRD9	0.249188	NA	0	0	0	NA	NA	NA	NA	Yes	Promoter_anchored_loops	2.256e-11	rs56023411:rs7712562	7
ENSG00000151136	BTBD11	12	107712190	108053419	1	protein_coding	121551	BTBD11	0.993433	-0.0117081	0	0	1	4.4028e-06	0.0296647	eQTLGen_trans_eQTLs	NA	No	NA	6.794e-10	rs7986407;rs9532580	19
ENSG00000185522	C11orf35	11	554855	560779	-1	protein_coding	256329	C11orf35	1.19219e-17	NA	0	0	0	NA	NA	NA	NA	Yes	Promoter_anchored_loops	1.089e-12	rs547025	11
ENSG00000166323	C11orf65	11	108179246	108338258	-1	protein_coding	160140	C11orf65	8.7813e-17	0.106835	59	23.2	74	2.1567e-11	0	PsychENCODE_eQTLs:eQTLGen_cis_eQTLs:BIOSQTL/BIOS_eQTL_geneLevel:GTEx/v8/Adrenal_Gland:GTEx/v8/Pituitary:GTEx/v8/Cells_Cultured_fibroblasts:GTEx/v8/Skin_Sun_Exposed_Lower_leg:GTEx/v8/Thyroid:GTEx/v7/Adrenal_Gland	NA	Yes	IMR90:Mesenchymal_Stem_Cell:Mesendoderm:Trophoblast-like_Cell	7.052e-19	rs72993806;rs189426461;rs182609357;rs78142456;rs111559044;rs149934734;rs72993806:rs79088165:rs78142456	15
ENSG00000185742	C11orf87	11	109292846	109299840	1	protein_coding	399947	C11orf87	0.245099	-2.0541	0	0	0	NA	NA	NA	NA	Yes	Fetal_Cortex:IMR90:Mesenchymal_Stem_Cell:Mesendoderm	1.049e-12	rs78142456:rs72993806:rs79088165	15
ENSG00000130921	C12orf65	12	123717463	123742506	1	protein_coding	91574	C12orf65	0.172329	0.226571	42	15.11	233	1.32037e-19	5.3067e-15	eQTLcatalogue/Fairfax_2014_LPS2:eQTLcatalogue/HipSci_ge_iPSC:eQTLcatalogue/Nedelec_2016_ge_macrophage_Salmonella:eQTLcatalogue/Quach_2016_ge_monocyte_R848:PsychENCODE_eQTLs:eQTLGen_cis_eQTLs:BIOSQTL/BIOS_eQTL_geneLevel:xQTLServer_eQTLs:GTEx/v8/Adipose_Subcutaneous:GTEx/v8/Adipose_Visceral_Omentum:GTEx/v8/Artery_Aorta:GTEx/v8/Artery_Tibial:GTEx/v8/Breast_Mammary_Tissue:GTEx/v8/Colon_Sigmoid:GTEx/v…	NA	Yes	EP_correlation_organ_oneway:Adult_Cortex:Fetal_Cortex:Aorta:Left_Ventricle:Liver:Lung:Pancreas:Spleen:GM12878:IMR90:Mesenchymal_Stem_Cell:Mesendoderm:Trophoblast-like_Cell:hESC	7.637e-09	rs641760;rs28372579;rs4930719;rs12820906;rs1716162;rs641760:rs641760;rs28372579:rs641760;rs12820906:rs641760;rs28372579:rs28372579	17
ENSG00000196544	C17orf59	17	8091652	8093564	-1	protein_coding	54785	C17orf59	NA	-0.989136	0	0	0	NA	NA	NA	NA	Yes	Fetal_Cortex	3.419e-07	rs17879377	21
ENSG00000262481	C17orf61-PLSCR3	17	7293053	7307416	-1	protein_coding	100529211	TMEM256-PLSCR3	NA	NA	0	0	0	NA	NA	NA	NA	Yes	Liver:IMR90:Mesenchymal_Stem_Cell	2.446e-14	rs143094271:rs17879377	21
ENSG00000173372	C1QA	1	22962999	22966101	1	protein_coding	712	C1QA	0.04979	0.221836	0	0	0	NA	NA	NA	NA	Yes	Aorta:Bladder:Left_Ventricle:Liver:Pancreas:Spleen:GM12878:IMR90:Mesenchymal_Stem_Cell:Mesendoderm:Trophoblast-like_Cell:hESC	1.655e-20	rs2235529;rs10917130:rs3765350:rs12404660:rs2235529;rs12404660:rs7521902:rs2092315	1
ENSG00000159189	C1QC	1	22970123	22974603	1	protein_coding	714	C1QC	0.0173819	0.719488	0	0	0	NA	NA	NA	NA	Yes	Adult_Cortex:Fetal_Cortex:Aorta:Bladder:Left_Ventricle:Liver:Pancreas:Spleen:GM12878:IMR90:Mesenchymal_Stem_Cell:Mesendoderm:Trophoblast-like_Cell:hESC	1.655e-20	rs2235529;rs12404660:rs41307810:rs3765350:rs2235529;rs10917130:rs12404660:rs7521902:rs2092315	1
ENSG00000150873	C2orf50	2	11273179	11286916	1	protein_coding	130813	C2orf50	0.00360225	2.37151	0	0	77	9.81539e-19	4.94349e-16	PsychENCODE_eQTLs:CMC_SVA_cis:CMC_NoSVA_cis:GTEx/v8/Brain_Frontal_Cortex_BA9	NA	Yes	Promoter_anchored_loops:Mesenchymal_Stem_Cell	1.187e-12	rs10929753;rs12994384;rs4669748;rs6728828;rs13028479;rs4668732;rs10929759;rs16857668;rs10929754;rs10929757;rs6432220;rs7570979;rs1529868;rs11679605;rs10929759:rs16857668:rs11679605:rs10929754:rs10929753	3
ENSG00000146476	C6orf211	6	151773422	151791236	1	protein_coding	79624	C6orf211	5.45635e-07	-0.451045	0	0	1	6.46353e-06	0.00673275	GTEx/v8/Pituitary	NA	Yes	Left_Ventricle:Liver:IMR90:Mesenchymal_Stem_Cell:Mesendoderm:Trophoblast-like_Cell:hESC	3.648e-32	rs584336;rs1408462:rs58415480:rs12110523:rs4870084:rs6901631:rs75730028:rs633891:rs6904757:rs13206045;rs13196107;rs35569312:rs35569312	8
ENSG00000198216	CACNA1E	1	181382238	181777219	1	protein_coding	777	CACNA1E	1	-0.119553	0	0	1	7.5628e-06	0.0462749	eQTLGen_trans_eQTLs	NA	No	NA	7.578e-10	rs9549260	19
ENSG00000138172	CALHM2	10	105206543	105212660	-1	protein_coding	51063	CALHM2	5.29268e-07	-0.689941	0	0	12	4.559e-07	0.00147613	eQTLGen_cis_eQTLs	NA	Yes	Fetal_Cortex	1.204e-09	rs7902587;rs9419958;rs7907606;rs7902587:rs9419958	10
ENSG00000183741	CBX6	22	39257455	39268319	-1	protein_coding	23466	CBX6	0.610925	1.58603	0	0	0	NA	NA	NA	NA	Yes	IMR90:Mesenchymal_Stem_Cell	3.144e-12	rs6001872:rs112251865	23
ENSG00000120051	CCDC147	10	106113522	106214848	1	protein_coding	159686	CCDC147	3.42062e-18	-0.580409	0	0	2	7.7637e-06	0.0220112	eQTLGen_cis_eQTLs	NA	Yes	EP_correlation_organ_oneway:Left_Ventricle:IMR90:Mesenchymal_Stem_Cell:Mesendoderm:Trophoblast-like_Cell:hESC	1.204e-09	rs7902587;rs7902587:rs9419958	10
ENSG00000120262	CCDC170	6	151815165	151942328	1	protein_coding	80129	CCDC170	1.02112e-19	1.38068	0	0	0	NA	NA	NA	NA	Yes	Fetal_Cortex:IMR90:Mesenchymal_Stem_Cell:Mesendoderm:Trophoblast-like_Cell:hESC	3.648e-32	rs75730028:rs633891:rs6904757:rs1408462:rs58415480:rs12110523:rs4870084:rs6901631:rs13206045;rs13196107;rs35569312:rs35569312	8
ENSG00000109881	CCDC34	11	27352374	27385415	-1	protein_coding	91057	CCDC34	4.91355e-07	-0.41837	0	0	0	NA	NA	NA	NA	Yes	IMR90	4.475e-08	rs11031006	12
ENSG00000130783	CCDC62	12	123258874	123312075	1	protein_coding	84660	CCDC62	1.43535e-12	-0.176641	0	0	209	9.03219e-07	0.000716645	PsychENCODE_eQTLs:GTEx/v8/Adipose_Visceral_Omentum:GTEx/v8/Brain_Cerebellum	NA	Yes	Adult_Cortex:Left_Ventricle:Liver:GM12878:IMR90:Mesenchymal_Stem_Cell:Mesendoderm:Trophoblast-like_Cell:hESC	7.637e-09	rs641760;rs4930719;rs28372579;rs12820906;rs641760:rs641760;rs28372579:rs641760;rs12820906:rs641760	17
ENSG00000119242	CCDC92	12	124403207	124457378	-1	protein_coding	80212	CCDC92	0.36885	NA	0	0	0	NA	NA	NA	NA	Yes	Adult_Cortex:Trophoblast-like_Cell:hESC	9.546e-09	rs641760;rs4930719;rs28372579:rs641760:rs641760;rs28372579;rs12820906:rs641760	17
ENSG00000183625	CCR3	3	46205096	46308197	1	protein_coding	1232	CCR3	0.0318931	-0.541029	0	0	4	6.0675e-08	0.000805571	eQTLGen_trans_eQTLs	NA	No	NA	1.951e-10	rs7110547;rs1986649;rs7986407;rs9532580;rs9549260	13:19:00
ENSG00000026508	CD44	11	35160417	35253949	1	protein_coding	960	CD44	0.00826938	-0.278094	0	0	36	3.5928e-29	6.86389e-24	eQTLcatalogue/Quach_2016_ge_monocyte_LPS:eQTLcatalogue/Quach_2016_ge_monocyte_Pam3CSK4:eQTLGen_cis_eQTLs:GTEx/v8/Adipose_Subcutaneous:GTEx/v8/Artery_Aorta:GTEx/v8/Artery_Tibial:GTEx/v8/Muscle_Skeletal:GTEx/v8/Nerve_Tibial:GTEx/v7/Adipose_Subcutaneous:GTEx/v7/Artery_Aorta:GTEx/v7/Artery_Tibial:GTEx/v7/Muscle_Skeletal:GTEx/v7/Nerve_Tibial:GTEx/v6/Artery_Tibial:GTEx/v6/Nerve_Tibial	NA	Yes	Adult_Cortex:Aorta:Bladder:Left_Ventricle:Liver:Pancreas:Psoas:Right_Ventricle:Spleen:GM12878:IMR90:Mesenchymal_Stem_Cell:Mesendoderm:Neural_Progenitor_Cell:Trophoblast-like_Cell:hESC	1.198e-08	rs2553772	14
ENSG00000085063	CD59	11	33719807	33757991	-1	protein_coding	966	CD59	0.0683809	0.475806	0	0	0	NA	NA	NA	NA	Yes	Mesenchymal_Stem_Cell	1.755e-20	rs11031704:rs7116279;rs11031704:rs11031731:rs61889171:rs12280757:rs11031724	13
ENSG00000129226	CD68	17	7482785	7485429	1	protein_coding	968	CD68	0.000599774	0.428807	2	8.828	15	1.7385e-21	0	eQTLcatalogue/Fairfax_2014_naive:eQTLGen_cis_eQTLs	NA	Yes	Hippocampus:GM12878:IMR90:Mesenchymal_Stem_Cell:Mesendoderm:hESC	3.841e-26	rs78414518;rs41283405;rs17879377;rs143094271;rs78378222;rs35850753	21
ENSG00000125726	CD70	19	6583194	6604114	-1	protein_coding	970	CD70	0.0457522	-0.0751305	0	0	1	7.3745e-08	0.000898123	eQTLGen_trans_eQTLs	NA	No	NA	3.841e-26	rs78378222	21
ENSG00000070831	CDC42	1	22379120	22419437	1	protein_coding	998	CDC42	0.656574	-0.512764	11	6.336	62	3.27170000000001e-310	0	eQTLcatalogue/BLUEPRINT_ge_neutrophil:eQTLcatalogue/Fairfax_2012_B-cell_CD19:eQTLcatalogue/Fairfax_2014_naive:eQTLcatalogue/Lepik_2017_ge_blood:scRNA_eQTLs/T_CD4:scRNA_eQTLs/PBMC:eQTLGen_cis_eQTLs:BIOSQTL/BIOS_eQTL_geneLevel:GTEx/v8/Artery_Aorta:GTEx/v8/Artery_Tibial:GTEx/v8/Colon_Sigmoid:GTEx/v8/Colon_Transverse:GTEx/v8/Esophagus_Mucosa:GTEx/v8/Muscle_Skeletal:GTEx/v8/Cells_Cultured_fibroblasts:…	NA	Yes	Promoter_anchored_loops:Adult_Cortex:Fetal_Cortex:Left_Ventricle:GM12878:IMR90:Mesenchymal_Stem_Cell:Mesendoderm:Trophoblast-like_Cell:hESC	7.388e-21	rs10917130;rs2235529;rs2473290;rs12404660;rs10799737;rs7519889;rs41307810;rs3765350;rs12410251;rs3971300;rs72478520;rs7521902;rs2092315;rs10917130:rs41307810:rs3765350:rs2235529;rs12404660:rs2235529	1
ENSG00000144354	CDCA7	2	174219548	174233725	1	protein_coding	83879	CDCA7	0.141955	0.582754	0	0	5	1.3508e-12	0	eQTLGen_trans_eQTLs	NA	No	NA	7.126e-08	rs2293607	4
ENSG00000170558	CDH2	18	25530930	25757410	-1	protein_coding	1000	CDH2	0.897441	-0.139326	0	0	1	4.0329e-07	0.00356479	eQTLGen_trans_eQTLs	NA	No	NA	6.794e-10	rs7986407;rs9532580	19
ENSG00000099834	CDHR5	11	616565	626078	-1	protein_coding	53841	CDHR5	1.31307e-10	0.549306	0	0	4	4.86762e-05	1.18527e-12	GTEx/v8/Testis	NA	No	NA	1.089e-12	rs547025	11
ENSG00000111328	CDK2AP1	12	123745528	123756881	-1	protein_coding	8099	CDK2AP1	0.742361	NA	16	14.16	233	3.0597e-116	0	eQTLcatalogue/BLUEPRINT_ge_monocyte:eQTLcatalogue/BLUEPRINT_ge_neutrophil:eQTLcatalogue/BLUEPRINT_ge_T-cell:eQTLcatalogue/GENCORD_ge_fibroblast:eQTLcatalogue/GENCORD_ge_LCL:eQTLcatalogue/GENCORD_ge_T-cell:eQTLcatalogue/GEUVADIS_ge_LCL:eQTLcatalogue/HipSci_ge_iPSC:eQTLcatalogue/Nedelec_2016_ge_macrophage_Salmonella:eQTLcatalogue/Quach_2016_ge_monocyte_naive:eQTLcatalogue/TwinsUK_ge_fat:eQTLcatalog…	NA	Yes	Promoter_anchored_loops:Fetal_Cortex:Aorta:Left_Ventricle:Liver:Spleen:GM12878:IMR90:Mesenchymal_Stem_Cell:Mesendoderm:Trophoblast-like_Cell:hESC	7.637e-09	rs641760;rs4930719;rs28372579;rs12820906;rs1716162;rs28372579:rs641760;rs28372579:rs641760:rs641760	17
ENSG00000142789	CELA3A	1	22328149	22339032	1	protein_coding	10136	CELA3A	9.82225e-08	1.79603	2	6.103	0	NA	NA	NA	NA	No	NA	3.041e-15	rs10917130	1
ENSG00000219073	CELA3B	1	22303514	22325135	1	protein_coding	23436	CELA3B	2.11744e-10	0.246016	0	0	0	NA	NA	NA	NA	Yes	GM12878	6.988e-16	rs10917130:rs41307810:rs3765350	1
ENSG00000000971	CFH	1	196621008	196716634	1	protein_coding	3075	CFH	0.999631	0.906065	0	0	5	1.4178e-18	0	eQTLGen_trans_eQTLs	NA	No	NA	7.126e-08	rs2293607	4
ENSG00000170004	CHD3	17	7788124	7816078	1	protein_coding	1107	CHD3	1	-0.359996	0	0	0	NA	NA	NA	NA	Yes	Adult_Cortex:Fetal_Cortex:IMR90	3.419e-07	rs17879377	21
ENSG00000177200	CHD9	16	53088945	53363062	1	protein_coding	80205	CHD9	1	-0.715493	0	0	0	NA	NA	NA	NA	Yes	IMR90:Mesendoderm	2.816e-07	rs66998222	20
ENSG00000109220	CHIC2	4	54875956	54930857	-1	protein_coding	26511	CHIC2	0.344124	NA	0	0	0	NA	NA	NA	NA	Yes	Adult_Cortex:Fetal_Cortex:IMR90:Mesenchymal_Stem_Cell:Mesendoderm:Trophoblast-like_Cell:hESC	6.568e-14	rs67751869:rs55732414:rs4864806;rs62323678:rs62323678:rs4864806:rs66604018	5
ENSG00000170175	CHRNB1	17	7348380	7361026	1	protein_coding	1140	CHRNB1	4.3363e-06	-0.37326	0	0	9	1.88833e-07	2.35418e-33	PsychENCODE_eQTLs:eQTLGen_cis_eQTLs:GTEx/v8/Testis:GTEx/v7/Testis	NA	Yes	Fetal_Cortex:IMR90	2.446e-14	rs78414518;rs41283405;rs17879377;rs17879377:rs143094271	21
ENSG00000181885	CLDN7	17	7163222	7167302	-1	protein_coding	1366	CLDN7	0.0413847	-0.772028	0	0	2	2.112e-06	9.79735e-07	eQTLGen_cis_eQTLs:GTEx/v8/Heart_Atrial_Appendage	NA	No	NA	3.841e-26	rs78378222;rs35850753	21
ENSG00000166527	CLEC4D	12	8662071	8674962	1	protein_coding	338339	CLEC4D	0.000109415	2.10455	0	0	2	8.1039e-08	0.00102339	eQTLGen_trans_eQTLs	NA	No	NA	1.951e-10	rs1986649;rs7986407;rs9532580	19
ENSG00000166523	CLEC4E	12	8685901	8693559	-1	protein_coding	26253	CLEC4E	0.00355803	0.573692	0	0	1	1.4313e-06	0.0112294	eQTLGen_trans_eQTLs	NA	No	NA	6.794e-10	rs7986407;rs9532580	19
ENSG00000130779	CLIP1	12	122755979	122907179	-1	protein_coding	6249	CLIP1	0.968496	0.285418	0	0	0	NA	NA	NA	NA	Yes	Adult_Cortex:Fetal_Cortex	4.216e-08	rs641760;rs28372579	17
ENSG00000205423	CNEP1R1	16	50058321	50070999	1	protein_coding	255919	CNEP1R1	0.291176	-0.0780849	0	0	0	NA	NA	NA	NA	Yes	IMR90	2.816e-07	rs66998222	20
ENSG00000170037	CNTROB	17	7835419	7853236	1	protein_coding	116840	CNTROB	1.23733e-11	0.194206	0	0	0	NA	NA	NA	NA	Yes	Fetal_Cortex:Liver:GM12878:IMR90:Mesenchymal_Stem_Cell	1.438e-07	rs17879377:rs78414518	21
ENSG00000133103	COG6	13	40229764	40365802	1	protein_coding	57511	COG6	6.72063e-10	0.102601	0	0	0	NA	NA	NA	NA	Yes	Adult_Cortex:Aorta:Left_Ventricle:Liver:GM12878:IMR90:Mesenchymal_Stem_Cell:Mesendoderm:Trophoblast-like_Cell:hESC	1.185e-11	rs1986649:rs7986407:rs7986407;rs9532583:rs9549260:rs9532583:rs2297014:rs9532583;rs9532585:rs7986407;rs9532580:rs117245733:rs61963209	18:19:00
ENSG00000110442	COMMD9	11	36295051	36310999	-1	protein_coding	29099	COMMD9	0.63526	-0.0553686	0	0	0	NA	NA	NA	NA	Yes	Left_Ventricle:IMR90:Mesenchymal_Stem_Cell	1.198e-08	rs2553772	14
ENSG00000131143	COX4I1	16	85832239	85840650	1	protein_coding	1327	COX4I1	0.722238	NA	0	0	3	1.3315e-06	0.0105141	eQTLGen_trans_eQTLs	NA	No	NA	3.416e-08	rs641760;rs4930719;rs28372579	17
ENSG00000088766	CRLS1	20	5986736	6020699	1	protein_coding	54675	CRLS1	0.0335081	-0.57532	0	0	1	1.4052e-18	0	eQTLGen_cis_eQTLs	NA	No	NA	2.826e-08	rs16991615	22
ENSG00000126545	CSN1S1	4	70796799	70812289	1	protein_coding	1446	CSN1S1	8.30013e-06	0.0970831	0	0	43	2.16162e-13	0	BIOSQTL/BIOS_eQTL_geneLevel:GTEx/v6/Whole_Blood	NA	No	NA	3.826e-10	rs4694227;rs12640488	6
ENSG00000176102	CSTF3	11	33098734	33183917	-1	protein_coding	1479	CSTF3	0.996434	0.320263	0	0	1	0.00013316	0.00808685	GTEx/v8/Whole_Blood	NA	No	NA	5.699e-15	rs11031726	13
ENSG00000178971	CTC1	17	8130191	8151362	-1	protein_coding	80169	CTC1	3.51223e-07	NA	0	0	0	NA	NA	NA	NA	Yes	Fetal_Cortex	3.419e-07	rs17879377	21
ENSG00000196188	CTSE	1	206317459	206332104	1	protein_coding	1510	CTSE	4.86867e-07	1.11074	0	0	2	5.8761e-06	0.0377391	eQTLGen_trans_eQTLs	NA	No	NA	1.849e-10	rs4449583;rs7705526	7
ENSG00000100448	CTSG	14	25042728	25045466	-1	protein_coding	1511	CTSG	0.202073	0.435366	0	0	2	2.0582e-07	0.00202116	eQTLGen_trans_eQTLs	NA	No	NA	1.951e-10	rs1986649;rs9549260	19
ENSG00000166266	CUL5	11	107879459	107978503	1	protein_coding	8065	CUL5	0.999965	0.0584064	4	8.966	78	7.4722e-125	0	eQTLcatalogue/CEDAR_transverse_colon:eQTLcatalogue/Fairfax_2012_B-cell_CD19:eQTLcatalogue/Fairfax_2014_IFN24:eQTLcatalogue/Fairfax_2014_LPS24:eQTLcatalogue/Fairfax_2014_LPS2:eQTLcatalogue/Fairfax_2014_naive:eQTLcatalogue/Kasela_2017_T-cell_CD4:eQTLcatalogue/Kasela_2017_T-cell_CD8:PsychENCODE_eQTLs:eQTLGen_cis_eQTLs	NA	Yes	GM12878:IMR90:Mesenchymal_Stem_Cell:Mesendoderm:Trophoblast-like_Cell:hESC	1.522e-15	rs189426461;rs182609357;rs78142456;rs71488291;rs72993806;rs111559044;rs72993806:rs79088165:rs78142456	15
ENSG00000182224	CYB5D1	17	7761064	7765600	1	protein_coding	124637	CYB5D1	4.5752e-05	-1.96605	0	0	4	1.8923e-06	0.00553326	eQTLGen_cis_eQTLs	NA	Yes	IMR90	1.281e-08	rs17879377	21
ENSG00000071967	CYBRD1	2	172378757	172414643	1	protein_coding	79901	CYBRD1	0.351788	2.29122	0	0	2	8.3076e-07	0.00702644	eQTLGen_trans_eQTLs	NA	No	NA	6.794e-10	rs7986407;rs9532580;rs9549260	19
ENSG00000083799	CYLD	16	50775961	50835846	1	protein_coding	1540	CYLD	0.99472	-1.96431	0	0	0	NA	NA	NA	NA	Yes	IMR90:Mesenchymal_Stem_Cell:hESC	2.816e-07	rs66998222	20
ENSG00000165617	DACT1	14	59100685	59115039	1	protein_coding	51339	DACT1	0.816598	NA	0	0	1	7.822e-06	0.0475588	eQTLGen_trans_eQTLs	NA	No	NA	1.016e-07	rs2293607	4
ENSG00000170959	DCDC1	11	30851916	31391357	-1	protein_coding	341019	DCDC1	9.13495e-05	-0.825531	0	0	0	NA	NA	NA	NA	Yes	Adult_Cortex:Fetal_Cortex:IMR90:Mesenchymal_Stem_Cell	1.755e-20	rs7116279:rs7110547:rs11031783:rs11031704:rs7116279;rs11031704:rs11031731:rs61889171:rs12280757:rs11031724:rs11031006	12:13:00
ENSG00000178105	DDX10	11	108535752	108811657	1	protein_coding	1662	DDX10	5.41643e-11	0.226678	0	0	0	NA	NA	NA	NA	Yes	Promoter_anchored_loops:GM12878:Mesenchymal_Stem_Cell:Mesendoderm:hESC	2.641e-12	rs72993806	15
ENSG00000111364	DDX55	12	124086624	124105488	1	protein_coding	57696	DDX55	6.00816e-06	1.21512	0	0	0	NA	NA	NA	NA	Yes	Promoter_anchored_loops:Adult_Cortex:Fetal_Cortex:Left_Ventricle:Liver:Spleen:GM12878:IMR90:Mesenchymal_Stem_Cell:Mesendoderm:Trophoblast-like_Cell:hESC	9.546e-09	rs641760;rs28372579;rs12820906:rs641760;rs4930719;rs28372579:rs641760;rs28372579:rs28372579:rs641760:rs4930719;rs28372579:rs4930719	17
ENSG00000139726	DENR	12	123237321	123255611	1	protein_coding	8562	DENR	0.846253	-0.665629	0	0	18	0.000123391	0.00469026	GTEx/v8/Brain_Cerebellum	NA	Yes	Promoter_anchored_loops:Fetal_Cortex:Mesenchymal_Stem_Cell	2.963e-08	rs641760;rs28372579	17
ENSG00000121690	DEPDC7	11	33037410	33055128	1	protein_coding	91614	DEPDC7	1.25057e-05	0.0693093	0	0	1	NA	0.049	CMC_SVA_cis	NA	No	NA	5.408e-10	rs3920533	13
ENSG00000102780	DGKH	13	42614176	42830714	1	protein_coding	160851	DGKH	0.818124	NA	0	0	0	NA	NA	NA	NA	Yes	IMR90	4.48e-07	rs61963209	19
ENSG00000073737	DHRS9	2	169921299	169952677	1	protein_coding	10170	DHRS9	2.60804e-07	0.131292	0	0	3	9.0914e-12	0	eQTLGen_trans_eQTLs	NA	No	NA	1.951e-10	rs1986649;rs7986407;rs9532580;rs9549260	19
ENSG00000184047	DIABLO	12	122692210	122712081	-1	protein_coding	56616	DIABLO	0.000889965	-0.268036	0	0	1	1.8241e-05	0.0497852	eQTLGen_cis_eQTLs	NA	No	NA	1.838e-08	rs641760;rs28372579	17
ENSG00000137090	DMRT1	9	841690	969090	1	protein_coding	1761	DMRT1	0.683593	-0.489715	11	7.506	0	NA	NA	NA	NA	Yes	Mesenchymal_Stem_Cell:Mesendoderm:hESC	9.004e-13	rs2277163;rs10739107:rs138821078:rs10975803:rs34800401:rs10115078:rs7036783:rs1812266	9
ENSG00000197653	DNAH10	12	124247042	124420753	1	protein_coding	196385	DNAH10	4.14032e-37	-0.520605	0	0	3	8.88872e-06	0.0156982	GTEx/v6/Brain_Cerebellum	NA	No	NA	4.431e-08	rs641760;rs28372579	17
ENSG00000183914	DNAH2	17	7620672	7737062	1	protein_coding	146754	DNAH2	2.48852e-21	0.332994	1	0.088	0	NA	NA	NA	NA	No	NA	6.833e-17	rs138420351	21
ENSG00000170946	DNAJC24	11	31391387	31453396	1	protein_coding	120526	DNAJC24	7.24727e-07	-1.03812	0	0	0	NA	NA	NA	NA	Yes	Adult_Cortex:Fetal_Cortex:IMR90:Mesenchymal_Stem_Cell	1.755e-20	rs7116279:rs7110547:rs11031783:rs11031704:rs7116279;rs11031704:rs11031731:rs61889171:rs12280757:rs11031724:rs11031006	12:13:00
ENSG00000100246	DNAL4	22	39174513	39190203	-1	protein_coding	10126	DNAL4	0.323422	-0.725365	0	0	0	NA	NA	NA	NA	Yes	Mesenchymal_Stem_Cell	3.144e-12	rs6001872:rs112251865	23
ENSG00000197959	DNM3	1	171810621	172387606	1	protein_coding	26052	DNM3	0.028277	-0.434631	3	1.884	0	NA	NA	NA	NA	No	NA	2.763e-08	rs59760198	2
ENSG00000004975	DVL2	17	7128660	7137864	-1	protein_coding	1856	DVL2	0.0113615	-0.0352039	0	0	0	NA	NA	NA	NA	Yes	Fetal_Cortex	3.419e-07	rs17879377	21
ENSG00000007968	E2F2	1	23832922	23857712	-1	protein_coding	1870	E2F2	0.914703	-0.0343112	0	0	0	NA	NA	NA	NA	Yes	IMR90	1.655e-20	rs2235529;rs10917130	1
ENSG00000169016	E2F6	2	11584501	11606297	-1	protein_coding	1876	E2F6	0.554509	-0.985957	0	0	1	3.68076e-05	0.04378	GTEx/v8/Breast_Mammary_Tissue	NA	Yes	IMR90:Mesenchymal_Stem_Cell	4.557e-10	rs10929753;rs10929754:rs10929753:rs10929759:rs16857668:rs11679605	3
ENSG00000117298	ECE1	1	21543740	21671997	-1	protein_coding	1889	ECE1	0.999769	NA	0	0	0	NA	NA	NA	NA	Yes	Fetal_Cortex:Mesenchymal_Stem_Cell	1.655e-20	rs41307810:rs3765350:rs2235529;rs10917130	1
ENSG00000121310	ECHDC2	1	53361656	53392884	-1	protein_coding	55268	ECHDC2	1.18082e-07	0.192219	0	0	1	6.3556e-06	0.0401807	eQTLGen_trans_eQTLs	NA	No	NA	6.794e-10	rs7986407;rs9532580	19
ENSG00000135373	EHF	11	34642640	34682604	1	protein_coding	26298	EHF	0.978731	0.378436	0	0	0	NA	NA	NA	NA	Yes	GM12878:IMR90:Mesendoderm:Trophoblast-like_Cell:hESC	1.198e-08	rs2553772	14
ENSG00000111361	EIF2B1	12	124104953	124118313	-1	protein_coding	1967	EIF2B1	0.104796	1.41411	0	0	217	4.0311e-21	0	eQTLGen_cis_eQTLs	NA	Yes	Fetal_Cortex:Left_Ventricle:Liver:Spleen:GM12878:IMR90:Mesenchymal_Stem_Cell:Mesendoderm:Trophoblast-like_Cell:hESC	7.637e-09	rs641760;rs28372579;rs12820906;rs1716162;rs4930719;rs28372579:rs641760:rs641760;rs12820906:rs641760;rs28372579:rs28372579:rs4930719;rs28372579:rs4930719	17
ENSG00000100353	EIF3D	22	36906897	36925483	-1	protein_coding	8664	EIF3D	0.994222	-0.349167	0	0	4	1.3533e-08	0.000190114	eQTLGen_trans_eQTLs	NA	No	NA	1.555e-08	rs641760;rs28372579;rs4930719	17
ENSG00000149100	EIF3M	11	32605344	32627808	1	protein_coding	10480	EIF3M	0.981661	0.0967695	0	0	23	2.86411e-07	0.00143206	eQTLcatalogue/BLUEPRINT_ge_neutrophil	NA	Yes	Adult_Cortex:Fetal_Cortex:Left_Ventricle:GM12878:IMR90:Mesenchymal_Stem_Cell:Mesendoderm:Neural_Progenitor_Cell:Trophoblast-like_Cell:hESC	2.035e-21	rs7105538;rs56911719;rs6484574;rs12574749;rs11031751;rs12270749;rs7116279:rs7110547:rs11031783:rs11031006:rs11031704:rs7116279;rs11031704:rs11031731:rs61889171:rs12280757:rs11031724:rs11031726:rs11031724;rs11031726:rs11031736:rs11031737:rs56911719:rs6484574;rs11031751:rs6484574;rs12574749:rs28460016:rs10835904:rs6484574;rs3858445:rs3858445:rs12270749	12:13:00
ENSG00000161960	EIF4A1	17	7476024	7482323	1	protein_coding	1973	EIF4A1	0.999614	-0.471968	1	1.487	11	1.49391e-19	0	BIOSQTL/BIOS_eQTL_geneLevel	NA	Yes	Adult_Cortex:Fetal_Cortex	1.281e-08	rs78414518;rs41283405;rs17879377	21
ENSG00000132507	EIF5A	17	7210318	7215774	1	protein_coding	1984	EIF5A	0.890877	1.20813	0	0	0	NA	NA	NA	NA	Yes	Fetal_Cortex:GM12878:IMR90	2.446e-14	rs17879377:rs78414518:rs143094271	21
ENSG00000120690	ELF1	13	41506056	41635576	-1	protein_coding	1997	ELF1	0.54778	-0.476383	2	8.399	56	1.3865e-14	0	eQTLGen_cis_eQTLs	NA	Yes	Aorta:Left_Ventricle:Liver:Spleen:GM12878:IMR90:Mesenchymal_Stem_Cell:Mesendoderm:Trophoblast-like_Cell:hESC	1.066e-11	rs61963209;rs1986649;rs7986407;rs9532583;rs9549260;rs2297014;rs9532585;rs9566605;rs61963209:rs7986407;rs9532583:rs1986649:rs9549260:rs9532583:rs2297014:rs9532583	19
ENSG00000110675	ELMOD1	11	107461817	107537505	1	protein_coding	55531	ELMOD1	0.536338	-0.331573	0	0	0	NA	NA	NA	NA	Yes	IMR90:Mesenchymal_Stem_Cell	1.049e-12	rs79088165:rs78142456	15
ENSG00000118402	ELOVL4	6	80624529	80657297	-1	protein_coding	6785	ELOVL4	0.741051	0.380942	0	0	5	1.378e-11	0	eQTLGen_trans_eQTLs	NA	No	NA	7.126e-08	rs2293607	4
ENSG00000109911	ELP4	11	31531297	31805546	1	protein_coding	26610	ELP4	0.0125583	-0.412136	0	0	0	NA	NA	NA	NA	Yes	Fetal_Cortex:IMR90:Mesenchymal_Stem_Cell:Mesendoderm	1.755e-20	rs7110547:rs11031783:rs11031704:rs7116279;rs11031704:rs11031731:rs61889171:rs12280757:rs11031724	13
ENSG00000070886	EPHA8	1	22890057	22930087	1	protein_coding	2046	EPHA8	1.13671e-08	0.679092	0	0	0	NA	NA	NA	NA	Yes	IMR90:Mesenchymal_Stem_Cell:Mesendoderm:Trophoblast-like_Cell	1.655e-20	rs2235529;rs10917130	1
ENSG00000133216	EPHB2	1	23037332	23241818	1	protein_coding	2048	EPHB2	0.999949	-0.362526	0	0	0	NA	NA	NA	NA	Yes	IMR90:Mesenchymal_Stem_Cell:Trophoblast-like_Cell	1.655e-20	rs2235529;rs10917130	1
ENSG00000226887	ERVMER34-1	4	53588785	53617807	-1	protein_coding	100288413	ERVMER34-1	NA	NA	0	0	13	1.69115e-05	0.0113032	GTEx/v8/Adipose_Subcutaneous	NA	No	NA	6.568e-14	rs4864806;rs62323678	5
ENSG00000110723	EXPH5	11	108376158	108464465	-1	protein_coding	23086	EXPH5	5.76468e-21	-0.698487	11	9.278	36	4.6232e-06	0.00674269	eQTLGen_cis_eQTLs:GTEx/v8/Brain_Frontal_Cortex_BA9:GTEx/v8/Pancreas	NA	Yes	Adult_Cortex:Fetal_Cortex:Aorta:Left_Ventricle:Liver:GM12878:IMR90:Mesenchymal_Stem_Cell:Mesendoderm:Neural_Progenitor_Cell:Trophoblast-like_Cell:hESC	3.013e-18	rs79088165;rs117706999;rs78142456;rs72993806;rs149934734;rs117706999:rs78142456:rs79088165:rs72993806	15
ENSG00000124491	F13A1	6	6144318	6321246	-1	protein_coding	2162	F13A1	0.00102736	0.8944	0	0	1	2.9904e-08	0.000381455	eQTLGen_trans_eQTLs	NA	No	NA	2.551e-08	rs2853677	7
ENSG00000178882	FAM101A	12	124457788	124800570	1	protein_coding	144347	FAM101A	0.212634	0.253239	0	0	0	NA	NA	NA	NA	Yes	Adult_Cortex:Trophoblast-like_Cell:hESC	9.546e-09	rs641760;rs4930719;rs28372579:rs641760:rs641760;rs28372579;rs12820906:rs641760	17
ENSG00000133477	FAM83F	22	40390953	40439533	1	protein_coding	113828	FAM83F	0.000400741	NA	0	0	12	5.42477e-05	0.0153211	GTEx/v8/Heart_Atrial_Appendage	NA	Yes	EP_correlation_cell_type_oneway:Left_Ventricle:GM12878:IMR90:Mesenchymal_Stem_Cell:Mesendoderm:Trophoblast-like_Cell:hESC	1.031e-12	rs112251865;rs6001872:rs112251865	23
ENSG00000179639	FCER1A	1	159259504	159278014	1	protein_coding	2205	FCER1A	0.00255803	0.100804	0	0	3	5.6239e-16	0	eQTLGen_trans_eQTLs	NA	No	NA	1.951e-10	rs1986649;rs7986407;rs9532580;rs9549260	19
ENSG00000137714	FDX1	11	110300607	110335605	1	protein_coding	2230	FDX1	0.0839816	0.550822	0	0	0	NA	NA	NA	NA	Yes	IMR90	1.049e-12	rs72993806:rs79088165:rs78142456	15
ENSG00000161958	FGF11	17	7341592	7348256	1	protein_coding	2256	FGF11	0.0681958	-0.0904517	0	0	8	9.50685e-06	4.05868e-09	GTEx/v8/Thyroid	NA	Yes	Adult_Cortex:Fetal_Cortex:IMR90	2.446e-14	rs41283405;rs17879377;rs17879377:rs143094271	21
ENSG00000145216	FIP1L1	4	54243810	55161439	1	protein_coding	81608	FIP1L1	0.60079	-0.155882	25	11.73	0	NA	NA	NA	NA	Yes	Adult_Cortex:Fetal_Cortex:Left_Ventricle:Liver:IMR90:Mesenchymal_Stem_Cell:Mesendoderm:hESC	5.947e-14	rs62325482;rs55732414;rs4864806;rs62323678;rs66604018;rs67751869;rs4864806:rs66604018:rs67751869:rs55732414:rs4864806;rs62323678:rs62323678	5
ENSG00000150907	FOXO1	13	41129804	41240734	-1	protein_coding	2308	FOXO1	0.96638	-1.01598	129	15.99	215	3.0284e-12	0	PsychENCODE_eQTLs:eQTLGen_cis_eQTLs:BIOSQTL/BIOS_eQTL_geneLevel:GTEx/v8/Brain_Cerebellar_Hemisphere	NA	Yes	Adult_Cortex:Aorta:Bladder:Hippocampus:Left_Ventricle:Liver:Lung:Pancreas:Psoas:Right_Ventricle:Spleen:GM12878:IMR90:Mesenchymal_Stem_Cell:Mesendoderm:Neural_Progenitor_Cell:Trophoblast-like_Cell:hESC	1.066e-11	rs7986407;rs1986649;rs9532580;rs9532583;rs9532585;rs9549260;rs2297014;rs9549296;rs61963209;rs1986649:rs7986407:rs7986407;rs9532580:rs117245733:rs2297014:rs9532583;rs9532585:rs7986407;rs9532583:rs9549260:rs9532583:rs61963209	18:19:00
ENSG00000171049	FPR2	19	52255279	52273779	1	protein_coding	2358	FPR2	0.0191753	0.824389	0	0	2	3.2353e-07	0.00294349	eQTLGen_trans_eQTLs	NA	No	NA	1.951e-10	rs1986649;rs9549260	19
ENSG00000073910	FRY	13	32605437	32870794	1	protein_coding	10129	FRY	1	-1.58535	0	0	2	5.0238e-07	0.00441865	eQTLGen_trans_eQTLs	NA	No	NA	1.951e-10	rs1986649;rs9549260	19
ENSG00000129245	FXR2	17	7494548	7518189	-1	protein_coding	9513	FXR2	0.99977	NA	1	8.828	0	NA	NA	NA	NA	Yes	Adult_Cortex:Fetal_Cortex:Hippocampus:GM12878:IMR90:Mesenchymal_Stem_Cell:Mesendoderm:hESC	2.446e-14	rs78414518;rs143094271:rs78414518:rs17879377	21
ENSG00000179348	GATA2	3	128198270	128212028	-1	protein_coding	2624	GATA2	0.979762	-0.230415	0	0	1	4.2209e-06	0.0287382	eQTLGen_trans_eQTLs	NA	No	NA	7.578e-10	rs9549260	19
ENSG00000122694	GLIPR2	9	36136732	36163910	1	protein_coding	152007	GLIPR2	0.000501677	0.56443	0	0	1	7.6698e-06	0.0468228	eQTLGen_trans_eQTLs	NA	No	NA	6.794e-10	rs7986407;rs9532580	19
ENSG00000173905	GOLIM4	3	167726465	167813763	-1	protein_coding	27333	GOLIM4	5.53788e-11	-0.471442	0	0	0	NA	NA	NA	NA	Yes	IMR90	1.016e-07	rs2293607	4
ENSG00000173890	GPR160	3	169755717	169803191	1	protein_coding	26996	GPR160	0.00375672	-0.2635	0	0	30	2.0249e-09	1.95707e-05	eQTLGen_cis_eQTLs	NA	No	NA	4.061e-08	rs2293607	4
ENSG00000250510	GPR162	12	6930711	6939136	1	protein_coding	27239	GPR162	0.0171344	NA	0	0	1	1.9943e-06	0.0153458	eQTLGen_trans_eQTLs	NA	No	NA	6.794e-10	rs7986407;rs9532580	19
ENSG00000100351	GRAP2	22	40297086	40369725	1	protein_coding	9402	GRAP2	0.101872	-1.34926	0	0	16	3.342e-06	0.000117328	eQTLGen_cis_eQTLs:GTEx/v8/Heart_Left_Ventricle	NA	Yes	EP_correlation_cell_type_oneway:IMR90:Mesenchymal_Stem_Cell:Mesendoderm:Trophoblast-like_Cell:hESC	1.037e-12	rs6001872;rs6001872:rs112251865	23
ENSG00000196208	GREB1	2	11674242	11782914	1	protein_coding	9687	GREB1	0.0254855	2.28795	90	14.54	84	1.91228e-12	5.33487e-08	eQTLcatalogue/BrainSeq_ge_brain:PsychENCODE_eQTLs:eQTLGen_cis_eQTLs:BIOSQTL/BIOS_eQTL_geneLevel:xQTLServer_eQTLs:CMC_SVA_cis:GTEx/v8/Minor_Salivary_Gland:GTEx/v7/Muscle_Skeletal	NA	No	NA	1.187e-12	rs10929754;rs10929753;rs12994384;rs4669748;rs974163;rs6728828;rs10929757;rs4668732;rs6432220;rs13028479;rs7570979;rs1529868;rs10929759;rs16857668;rs11679605	3
ENSG00000148834	GSTO1	10	105995114	106027217	1	protein_coding	9446	GSTO1	0.0150378	0.556924	0	0	28	7.2307e-13	0	eQTLGen_cis_eQTLs:GTEx/v8/Breast_Mammary_Tissue:GTEx/v8/Skin_Not_Sun_Exposed_Suprapubic:GTEx/v8/Stomach	NA	No	NA	1.204e-09	rs7902587;rs9419958;rs7907606	10
ENSG00000065621	GSTO2	10	106028631	106064703	1	protein_coding	119391	GSTO2	1.66971e-07	0.0298912	0	0	25	4.28117e-06	1.6003e-80	PsychENCODE_eQTLs:CMC_SVA_cis:CMC_NoSVA_cis:GTEx/v8/Skin_Sun_Exposed_Lower_leg:GTEx/v6/Spleen	NA	Yes	Adult_Cortex:Fetal_Cortex:Aorta:Dorsolateral_Prefrontal_Cortex:Hippocampus:Left_Ventricle:Liver:Right_Ventricle:GM12878:IMR90:Mesenchymal_Stem_Cell:Mesendoderm:Neural_Progenitor_Cell:Trophoblast-like_Cell:hESC	1.204e-09	rs7907606;rs7902587;rs9419958;rs7902587:rs9419958	10
ENSG00000180613	GSX2	4	54965690	54968672	1	protein_coding	170825	GSX2	0.148701	-0.521378	0	0	0	NA	NA	NA	NA	Yes	Left_Ventricle:IMR90:Mesenchymal_Stem_Cell:Trophoblast-like_Cell:hESC	6.568e-14	rs55732414:rs4864806;rs62323678:rs62323678:rs4864806:rs66604018:rs67751869	5
ENSG00000111358	GTF2H3	12	124118375	124147153	1	protein_coding	2967	GTF2H3	1.59171e-05	-0.673058	0	0	20	6.9766e-06	0.0199234	eQTLGen_cis_eQTLs	NA	Yes	Fetal_Cortex:Left_Ventricle:Liver:Spleen:GM12878:IMR90:Mesenchymal_Stem_Cell:Mesendoderm:Trophoblast-like_Cell:hESC	9.546e-09	rs641760;rs28372579;rs4930719;rs28372579:rs641760:rs641760;rs12820906:rs641760;rs28372579:rs28372579:rs4930719;rs28372579:rs4930719	17
ENSG00000100226	GTPBP1	22	39101728	39134304	1	protein_coding	9567	GTPBP1	0.996189	-1.44819	0	0	0	NA	NA	NA	NA	Yes	Left_Ventricle:Liver:IMR90:Mesenchymal_Stem_Cell:Mesendoderm:Trophoblast-like_Cell:hESC	1.037e-12	rs6001872:rs112251865	23
ENSG00000189060	H1F0	22	38201114	38203442	1	protein_coding	3005	H1F0	0.154803	0.263936	0	0	1	3.947e-15	0	eQTLGen_trans_eQTLs	NA	No	NA	4.639e-12	rs72993806	15
ENSG00000196917	HCAR1	12	123104824	123215390	-1	protein_coding	27198	HCAR1	0.140999	-0.89126	0	0	0	NA	NA	NA	NA	Yes	Mesenchymal_Stem_Cell	4.216e-08	rs641760;rs28372579	17
ENSG00000255398	HCAR3	12	123199303	123201439	-1	protein_coding	8843	HCAR3	6.93118e-06	2.82613	0	0	0	NA	NA	NA	NA	Yes	Mesenchymal_Stem_Cell	4.216e-08	rs641760;rs28372579	17
ENSG00000179111	HES7	17	8023908	8027410	-1	protein_coding	84667	HES7	0.782884	0.446452	0	0	0	NA	NA	NA	NA	Yes	Adult_Cortex:Fetal_Cortex:GM12878:IMR90:Mesenchymal_Stem_Cell:Mesendoderm	1.438e-07	rs17879377:rs78414518	21
ENSG00000146066	HIGD2A	5	175815748	175816772	1	protein_coding	192286	HIGD2A	0.238671	0.380602	0	0	5	7.8911e-08	0.000999201	eQTLGen_trans_eQTLs	NA	No	NA	1.555e-08	rs641760;rs28372579;rs4930719	17
ENSG00000130787	HIP1R	12	123319000	123347507	1	protein_coding	9026	HIP1R	1.44297e-06	-0.568881	0	0	1	1.1314e-05	0.0318095	eQTLGen_cis_eQTLs	NA	Yes	Adult_Cortex:Fetal_Cortex:IMR90:Mesenchymal_Stem_Cell	9.546e-09	rs641760;rs641760:rs641760;rs28372579:rs641760;rs4930719;rs28372579;rs12820906	17
ENSG00000187837	HIST1H1C	6	26055968	26056699	-1	protein_coding	3006	HIST1H1C	NA	0.137228	0	0	1	2.2369e-43	0	eQTLGen_trans_eQTLs	NA	No	NA	4.639e-12	rs72993806	15
ENSG00000180573	HIST1H2AC	6	26124373	26139344	1	protein_coding	8334	HIST1H2AC	0.599176	0.739679	0	0	1	8.1463e-19	0	eQTLGen_trans_eQTLs	NA	No	NA	4.639e-12	rs72993806	15
ENSG00000180596	HIST1H2BC	6	26115101	26124154	-1	protein_coding	8347	HIST1H2BC	0.00287801	0.335736	0	0	1	8.5495e-11	0	eQTLGen_trans_eQTLs	NA	No	NA	4.639e-12	rs72993806	15
ENSG00000158373	HIST1H2BD	6	26158349	26171577	1	protein_coding	3017	HIST1H2BD	0.000277979	-0.0152977	0	0	2	3.7851e-62	0	eQTLGen_trans_eQTLs	NA	No	NA	1.828e-16	rs72993806;rs117706999	15
ENSG00000197697	HIST1H2BE	6	26183958	26184454	1	protein_coding	8344	HIST1H2BE	0.000307872	0.445738	0	0	1	6.1583e-09	0.000135433	eQTLGen_trans_eQTLs	NA	No	NA	4.639e-12	rs72993806	15
ENSG00000197903	HIST1H2BK	6	27106073	27114619	-1	protein_coding	85236	HIST1H2BK	0.490754	-0.0430523	0	0	1	1.0166e-21	0	eQTLGen_trans_eQTLs	NA	No	NA	4.639e-12	rs72993806	15
ENSG00000197409	HIST1H3D	6	26197068	26199521	-1	protein_coding	8351	HIST1H3D	0.0111951	NA	0	0	1	6.5651e-25	0	eQTLGen_trans_eQTLs	NA	No	NA	4.639e-12	rs72993806	15
ENSG00000198518	HIST1H4E	6	26204858	26206266	1	protein_coding	8367	HIST1H4E	0.000642251	1.83578	0	0	1	6.0881e-07	0.00532876	eQTLGen_trans_eQTLs	NA	No	NA	4.639e-12	rs72993806	15
ENSG00000158406	HIST1H4H	6	26281283	26285762	-1	protein_coding	8365	HIST1H4H	0.00879033	1.05907	0	0	1	8.5261e-30	0	eQTLGen_trans_eQTLs	NA	No	NA	4.639e-12	rs72993806	15
ENSG00000184678	HIST2H2BE	1	149856010	149858232	-1	protein_coding	8349	HIST2H2BE	0.487683	-0.733438	0	0	1	1.0102e-08	0.00016276	eQTLGen_trans_eQTLs	NA	No	NA	4.639e-12	rs72993806	15
ENSG00000203814	HIST2H2BF	1	149754245	149783928	-1	protein_coding	440689	HIST2H2BF	0.026	-0.101156	0	0	1	1.1621e-12	0	eQTLGen_trans_eQTLs	NA	No	NA	4.639e-12	rs72993806	15
ENSG00000113161	HMGCR	5	74632154	74657929	1	protein_coding	3156	HMGCR	0.999837	-0.514442	0	0	3	3.2351e-09	0.000107836	eQTLGen_trans_eQTLs	NA	No	NA	1.951e-10	rs1986649;rs7986407;rs9532580;rs9549260	19
ENSG00000125944	HNRNPR	1	23630264	23670829	-1	protein_coding	10236	HNRNPR	0.999079	-0.733548	0	0	0	NA	NA	NA	NA	Yes	IMR90	1.655e-20	rs2235529;rs10917130	1
ENSG00000174775	HRAS	11	532242	537287	-1	protein_coding	3265	HRAS	0.00794105	NA	0	0	0	NA	NA	NA	NA	Yes	Promoter_anchored_loops	1.089e-12	rs547025	11
ENSG00000142798	HSPG2	1	22148738	22263790	-1	protein_coding	3339	HSPG2	6.94654e-06	NA	0	0	38	3.6262e-11	0	eQTLGen_cis_eQTLs:BIOSQTL/BIOS_eQTL_geneLevel	NA	Yes	IMR90	7.388e-21	rs10917130;rs41307810;rs3765350;rs2235529;rs12404660;rs7519889	1
ENSG00000117318	ID3	1	23884409	23886285	-1	protein_coding	3399	ID3	0.688794	-0.270654	0	0	0	NA	NA	NA	NA	Yes	Mesenchymal_Stem_Cell	1.655e-20	rs2235529;rs10917130	1
ENSG00000119922	IFIT2	10	91061712	91069033	1	protein_coding	3433	IFIT2	0.0014822	-0.433526	0	0	3	2.0582e-07	0.00202116	eQTLGen_trans_eQTLs	NA	No	NA	4.821e-14	rs10069690;rs4449583;rs2736100	7
ENSG00000185885	IFITM1	11	313506	315272	1	protein_coding	8519	IFITM1	0.221686	-0.30084	0	0	31	3.8604e-12	0	eQTLGen_cis_eQTLs	NA	Yes	Promoter_anchored_loops	4.776e-13	rs547025;rs11246035;rs532483;rs12419714	11
ENSG00000185201	IFITM2	11	307631	315272	1	protein_coding	10581	IFITM2	0.299376	2.27367	0	0	33	2.801e-14	0	eQTLGen_cis_eQTLs:BIOSQTL/BIOS_eQTL_geneLevel	NA	Yes	Promoter_anchored_loops	4.776e-13	rs547025;rs11246035;rs532483;rs12419714	11
ENSG00000142089	IFITM3	11	319669	327537	-1	protein_coding	10410	IFITM3	0.199202	2.72623	0	0	23	1.2562e-11	0	eQTLGen_cis_eQTLs	NA	No	NA	4.776e-13	rs547025;rs532483;rs12419714	11
ENSG00000168685	IL7R	5	35852797	35879705	1	protein_coding	3575	IL7R	3.72072e-06	1.76705	0	0	5	1.4674e-07	0.00157412	eQTLGen_trans_eQTLs	NA	No	NA	7.126e-08	rs2293607	4
ENSG00000148950	IMMP1L	11	31453948	31531192	-1	protein_coding	196294	IMMP1L	0.0207132	0.0151483	0	0	0	NA	NA	NA	NA	Yes	Fetal_Cortex:IMR90:Mesenchymal_Stem_Cell:Mesendoderm	1.755e-20	rs7110547:rs11031783:rs11031704:rs7116279;rs11031704:rs11031731:rs61889171:rs12280757:rs11031724	13
ENSG00000138448	ITGAV	2	187454792	187545628	1	protein_coding	3685	ITGAV	0.477866	-1.40619	0	0	2	6.9049e-06	0.0429424	eQTLGen_trans_eQTLs	NA	No	NA	1.598e-12	rs4449583;rs2736100	7
ENSG00000148841	ITPRIP	10	106071894	106098162	-1	protein_coding	85450	ITPRIP	1.35269e-05	0.357391	0	0	24	1.3114e-09	1.30993e-05	eQTLGen_cis_eQTLs	NA	Yes	EP_correlation_organ_oneway:Left_Ventricle:IMR90:Mesenchymal_Stem_Cell:Mesendoderm:Trophoblast-like_Cell:hESC	1.204e-09	rs7902587;rs9419958;rs7907606;rs7902587:rs9419958	10
ENSG00000009765	IYD	6	150690028	150727105	1	protein_coding	389434	IYD	0.0883092	8.24672	0	0	0	NA	NA	NA	NA	Yes	Mesenchymal_Stem_Cell	2.766e-31	rs1408462:rs58415480:rs12110523:rs4870084	8
ENSG00000100221	JOSD1	22	39081548	39097561	-1	protein_coding	9929	JOSD1	0.319905	-1.10562	0	0	0	NA	NA	NA	NA	Yes	Left_Ventricle:Liver:IMR90:Mesenchymal_Stem_Cell:Mesendoderm:Trophoblast-like_Cell:hESC	1.037e-12	rs6001872:rs112251865	23
ENSG00000107104	KANK1	9	470291	746105	1	protein_coding	23189	KANK1	NA	1.27181	21	13.06	24	2.5262e-62	0	eQTLcatalogue/Fairfax_2014_IFN24:eQTLcatalogue/Lepik_2017_ge_blood:eQTLcatalogue/TwinsUK_ge_skin:PsychENCODE_eQTLs:eQTLGen_cis_eQTLs:BIOSQTL/BIOS_eQTL_geneLevel:CMC_SVA_cis:GTEx/v8/Colon_Transverse:GTEx/v8/Esophagus_Mucosa:GTEx/v8/Skin_Not_Sun_Exposed_Suprapubic:GTEx/v8/Skin_Sun_Exposed_Lower_leg:GTEx/v7/Esophagus_Mucosa:GTEx/v7/Skin_Sun_Exposed_Lower_leg:GTEx/v6/Skin_Sun_Exposed_Lower_leg	NA	Yes	Left_Ventricle:Right_Ventricle:IMR90:Mesenchymal_Stem_Cell:Mesendoderm:Trophoblast-like_Cell:hESC	5.634e-13	rs10739107;rs10975803;rs138821078;rs4740851;rs10815466;rs10976044;rs10976679;rs10739107:rs138821078:rs10975803:rs10976044:rs34800401:rs10115078:rs7036783:rs1812266	9
ENSG00000120696	KBTBD7	13	41763969	41768702	-1	protein_coding	84078	KBTBD7	0.223861	0.0649746	0	0	61	1.6431e-06	0.00486542	eQTLGen_cis_eQTLs	NA	Yes	Liver:GM12878:IMR90	1.066e-11	rs7986407;rs1986649;rs9532583;rs61963209	19
ENSG00000182255	KCNA4	11	30031288	30038570	-1	protein_coding	3739	KCNA4	0.946234	-1.24615	0	0	0	NA	NA	NA	NA	Yes	Mesenchymal_Stem_Cell:Mesendoderm:hESC	4.475e-08	rs11031006	12
ENSG00000170049	KCNAB3	17	7825177	7833121	-1	protein_coding	9196	KCNAB3	6.03306e-12	-0.0306089	0	0	0	NA	NA	NA	NA	Yes	Fetal_Cortex:Liver:GM12878:IMR90:Mesenchymal_Stem_Cell	1.438e-07	rs17879377:rs78414518	21
ENSG00000162975	KCNF1	2	11052063	11054350	1	protein_coding	3754	KCNF1	0.498369	NA	0	0	0	NA	NA	NA	NA	Yes	IMR90:Mesenchymal_Stem_Cell	7.127e-12	rs10929759:rs16857668:rs11679605:rs10929754:rs10929753:rs12994384:rs12994384;rs4669748:rs974163:rs4669748:rs6728828:rs10929757:rs4668732:rs1529868	3
ENSG00000213859	KCTD11	17	7255208	7258258	1	protein_coding	147040	KCTD11	0.447451	-0.650823	0	0	0	NA	NA	NA	NA	Yes	Adult_Cortex	3.419e-07	rs17879377	21
ENSG00000178202	KDELC2	11	108342832	108369159	-1	protein_coding	143888	KDELC2	1.57002e-08	-0.278548	17	28	87	1.3044e-43	0	PsychENCODE_eQTLs:eQTLGen_cis_eQTLs:BIOSQTL/BIOS_eQTL_geneLevel:GTEx/v8/Nerve_Tibial:GTEx/v8/Skin_Not_Sun_Exposed_Suprapubic	NA	Yes	Aorta:Liver:GM12878:IMR90:Mesenchymal_Stem_Cell:Mesendoderm:Trophoblast-like_Cell:hESC	3.013e-18	rs72993806;rs149934734;rs117706999;rs79088165;rs189426461;rs111559044;rs78142456;rs79088165:rs78142456:rs72993806	15
ENSG00000004487	KDM1A	1	23345941	23410182	1	protein_coding	23028	KDM1A	0.991028	0.241353	0	0	0	NA	NA	NA	NA	Yes	IMR90:Mesenchymal_Stem_Cell	1.655e-20	rs2235529;rs10917130	1
ENSG00000089094	KDM2B	12	121866900	122018920	-1	protein_coding	84678	KDM2B	0.999786	-0.426754	0	0	0	NA	NA	NA	NA	Yes	Adult_Cortex:Fetal_Cortex	1.962e-08	rs641760;rs28372579:rs641760	17
ENSG00000121621	KIF18A	11	28042167	28129855	-1	protein_coding	81930	KIF18A	0.149441	-0.472005	0	0	0	NA	NA	NA	NA	Yes	Left_Ventricle	4.475e-08	rs11031006	12
ENSG00000168280	KIF5C	2	149632819	149883273	1	protein_coding	3800	KIF5C	0.999516	NA	0	0	5	6.773e-11	0	eQTLGen_trans_eQTLs	NA	No	NA	7.126e-08	rs2293607	4
ENSG00000184445	KNTC1	12	123011793	123110943	1	protein_coding	9735	KNTC1	4.77718e-32	-0.251481	0	0	140	2.3695e-08	0.00011473	eQTLGen_cis_eQTLs	NA	Yes	Adult_Cortex:Fetal_Cortex:GM12878:IMR90:Mesenchymal_Stem_Cell:hESC	8.439e-09	rs641760;rs28372579;rs4930719;rs28372579:rs641760:rs641760;rs28372579:rs641760;rs12820906	17
ENSG00000115919	KYNU	2	143635067	143799890	1	protein_coding	8942	KYNU	1.82769e-09	0.756469	0	0	1	3.193e-06	0.0228129	eQTLGen_trans_eQTLs	NA	No	NA	3.416e-08	rs641760;rs4930719;rs28372579	17
ENSG00000100395	L3MBTL2	22	41601209	41627275	1	protein_coding	83746	L3MBTL2	0.013028	-0.618259	0	0	19	4.4342e-13	0	eQTLGen_cis_eQTLs	NA	No	NA	4.88e-12	rs6001872	23
ENSG00000204381	LAYN	11	111411005	111432264	1	protein_coding	143903	LAYN	2.17831e-06	-0.365129	0	0	0	NA	NA	NA	NA	Yes	Mesenchymal_Stem_Cell	1.049e-12	rs79088165:rs78142456	15
ENSG00000179241	LDLRAD3	11	35965531	36253686	1	protein_coding	143458	LDLRAD3	0.0250893	0.96846	0	0	0	NA	NA	NA	NA	Yes	Mesenchymal_Stem_Cell	1.198e-08	rs2553772	14
ENSG00000165046	LETM2	8	38243725	38267045	1	protein_coding	137994	LETM2	1.34236e-10	-0.443339	0	0	1	1.4868e-06	0.01163	eQTLGen_trans_eQTLs	NA	No	NA	7.578e-10	rs9549260	19
ENSG00000205213	LGR4	11	27387508	27494322	-1	protein_coding	55366	LGR4	0.994113	0.243578	0	0	0	NA	NA	NA	NA	Yes	Mesenchymal_Stem_Cell	4.475e-08	rs11031006	12
ENSG00000183722	LHFP	13	39917029	40177665	-1	protein_coding	10186	LHFP	0.463788	0.103632	0	0	0	NA	NA	NA	NA	Yes	Left_Ventricle	4.48e-07	rs61963209	19
ENSG00000148943	LIN7C	11	27516123	27528320	-1	protein_coding	55327	LIN7C	0.0300652	-0.643347	0	0	0	NA	NA	NA	NA	Yes	Mesenchymal_Stem_Cell:Mesendoderm	4.475e-08	rs11031006	12
ENSG00000160789	LMNA	1	156052364	156109880	1	protein_coding	4000	LMNA	0.993449	-0.15153	0	0	2	1.4547e-07	0.00155068	eQTLGen_trans_eQTLs	NA	No	NA	1.951e-10	rs1986649;rs7986407;rs9532580	19
ENSG00000072201	LNX1	4	54325468	54567572	-1	protein_coding	84708	LNX1	0.00724363	-0.240622	23	11.73	15	1.36251e-05	9.06829e-17	GTEx/v8/Artery_Aorta:GTEx/v7/Artery_Aorta	NA	No	NA	5.947e-14	rs62325482;rs55732414;rs4864806;rs62323678;rs66604018;rs67751869	5
ENSG00000153395	LPCAT1	5	1456595	1524092	-1	protein_coding	79888	LPCAT1	0.813682	-0.169465	0	0	2	4.5039e-07	6.42484e-05	PsychENCODE_eQTLs	NA	Yes	Promoter_anchored_loops	6.072e-15	rs2242652;rs72709458;rs56023411:rs7712562	7
ENSG00000171757	LRRC34	3	169511216	169530774	-1	protein_coding	151827	LRRC34	5.88856e-07	-0.228917	20	14.74	37	3.48556e-17	4.94146e-22	eQTLcatalogue/HipSci_ge_iPSC:PsychENCODE_eQTLs:GTEx/v8/Adipose_Subcutaneous:GTEx/v8/Adipose_Visceral_Omentum:GTEx/v8/Adrenal_Gland:GTEx/v8/Artery_Aorta:GTEx/v8/Artery_Tibial:GTEx/v8/Brain_Cerebellar_Hemisphere:GTEx/v8/Esophagus_Gastroesophageal_Junction:GTEx/v8/Esophagus_Muscularis:GTEx/v8/Heart_Left_Ventricle:GTEx/v8/Muscle_Skeletal:GTEx/v8/Nerve_Tibial:GTEx/v8/Cells_Cultured_fibroblasts:GTEx/v8…	NA	Yes	GM12878	4.061e-08	rs2293607	4
ENSG00000161328	LRRC56	11	537527	554916	1	protein_coding	115399	LRRC56	0.000110646	2.12856	0	0	17	3.88437e-06	0.00046341	PsychENCODE_eQTLs	NA	Yes	Promoter_anchored_loops	4.776e-13	rs547025;rs11246035;rs532483	11
ENSG00000188306	LRRIQ4	3	169539710	169555563	1	protein_coding	344657	LRRIQ4	0.00168555	0.0346851	0	0	36	8.28613e-28	7.30656e-25	PsychENCODE_eQTLs:BRAINEAC/FCTX:BRAINEAC/HIPP:BRAINEAC/PUTM:BRAINEAC/SNIG:BRAINEAC/TCTX:BRAINEAC/aveALL:GTEx/v8/Testis:GTEx/v6/Testis	NA	Yes	GM12878	4.061e-08	rs2293607	4
ENSG00000183011	LSMD1	17	7760003	7788556	-1	protein_coding	84316	LSMD1	0.00287648	-0.647347	0	0	0	NA	NA	NA	NA	Yes	Adult_Cortex:Fetal_Cortex:IMR90	3.419e-07	rs17879377	21
ENSG00000169641	LUZP1	1	23410516	23504301	-1	protein_coding	7798	LUZP1	0.287846	-0.967992	0	0	0	NA	NA	NA	NA	Yes	Mesenchymal_Stem_Cell:Mesendoderm:Trophoblast-like_Cell	1.655e-20	rs2235529;rs10917130	1
ENSG00000128285	MCHR1	22	41074754	41078818	1	protein_coding	2847	MCHR1	0.00114839	-0.0810065	0	0	28	1.0055e-08	5.78666e-05	PsychENCODE_eQTLs:eQTLGen_cis_eQTLs	NA	Yes	Aorta:Left_Ventricle:Liver:GM12878:IMR90:Mesenchymal_Stem_Cell:Mesendoderm:Trophoblast-like_Cell:hESC	1.037e-12	rs6001872;rs6001872:rs112251865	23
ENSG00000125885	MCM8	20	5931298	5975852	1	protein_coding	84515	MCM8	1.92893e-10	1.17014	1	22.4	1	2.9568e-06	0.00859545	eQTLGen_cis_eQTLs	NA	No	NA	2.826e-08	rs16991615	22
ENSG00000108590	MED31	17	6546635	6554954	-1	protein_coding	51003	MED31	0.000283388	0.127417	0	0	1	5.78073e-05	1.90075e-13	GTEx/v8/Skin_Not_Sun_Exposed_Suprapubic	NA	No	NA	4.932e-08	rs78414518	21
ENSG00000010165	METTL13	1	171750788	171783163	1	protein_coding	51603	METTL13	0.00133198	0.512936	0	0	3	5.5141e-18	0	eQTLGen_cis_eQTLs	NA	No	NA	2.763e-08	rs59760198	2
ENSG00000169519	METTL15	11	28129795	28355054	1	protein_coding	196074	METTL15	0.000155431	-1.29305	0	0	0	NA	NA	NA	NA	Yes	Left_Ventricle	4.475e-08	rs11031006	12
ENSG00000128268	MGAT3	22	39853349	39888199	1	protein_coding	4248	MGAT3	0.46018	-0.365142	0	0	0	NA	NA	NA	NA	Yes	Left_Ventricle:Liver:GM12878:IMR90:Mesenchymal_Stem_Cell:Mesendoderm:Trophoblast-like_Cell:hESC	1.037e-12	rs6001872:rs112251865	23
ENSG00000196588	MKL1	22	40806285	41032706	-1	protein_coding	57591	MKL1	0.540324	-0.588524	0	0	5	9.41602e-05	3.53233e-05	GTEx/v8/Whole_Blood:GTEx/v8/Muscle_Skeletal:GTEx/v7/Muscle_Skeletal	NA	Yes	Left_Ventricle:Liver:IMR90:Mesenchymal_Stem_Cell:Mesendoderm:Trophoblast-like_Cell:hESC	1.037e-12	rs6001872;rs112251865;rs6001872:rs112251865	23
ENSG00000175727	MLXIP	12	122516628	122631894	1	protein_coding	22877	MLXIP	0.975748	NA	0	0	0	NA	NA	NA	NA	Yes	Adult_Cortex:Fetal_Cortex	1.17e-08	rs641760	17
ENSG00000129255	MPDU1	17	7486847	7496107	1	protein_coding	9526	MPDU1	0.144211	-0.62783	2	8.828	0	NA	NA	NA	NA	Yes	Hippocampus:GM12878:IMR90:Mesenchymal_Stem_Cell:Mesendoderm:hESC	4.932e-08	rs78414518;rs17879377	21
ENSG00000051825	MPHOSPH9	12	123636867	123728561	-1	protein_coding	10198	MPHOSPH9	0.000759987	-0.131484	130	15.11	233	1.0433e-73	0	eQTLcatalogue/GEUVADIS_ge_LCL:eQTLcatalogue/HipSci_ge_iPSC:eQTLcatalogue/Lepik_2017_ge_blood:eQTLcatalogue/Quach_2016_ge_monocyte_LPS:eQTLcatalogue/Quach_2016_ge_monocyte_naive:eQTLcatalogue/Quach_2016_ge_monocyte_Pam3CSK4:eQTLcatalogue/Quach_2016_ge_monocyte_R848:DICE/B_cell_naive:DICE/Monocyte_classical:DICE/Monocyte_non_classical:DICE/T_CD4_TFH:DICE/T_CD4_TH1:DICE/T_CD4_TH17:DICE/T_CD4_TH1_17:…	NA	No	NA	7.637e-09	rs641760;rs28372579;rs1716162;rs4930719;rs12820906	17
ENSG00000005381	MPO	17	56347217	56358296	-1	protein_coding	4353	MPO	1.74837e-09	-0.347452	0	0	3	1.2527e-08	0.000175579	eQTLGen_trans_eQTLs	NA	No	NA	1.951e-10	rs1986649;rs7986407;rs9532580;rs9549260	19
ENSG00000150054	MPP7	10	28339922	28623415	-1	protein_coding	143098	MPP7	8.57972e-07	2.00841	0	0	1	1.076e-06	0.00866858	eQTLGen_trans_eQTLs	NA	No	NA	1.951e-10	rs1986649	19
ENSG00000066382	MPPED2	11	30406040	30608419	-1	protein_coding	744	MPPED2	0.970565	0.0216018	0	0	0	NA	NA	NA	NA	Yes	Aorta:Left_Ventricle:Right_Ventricle:Mesenchymal_Stem_Cell:Mesendoderm:Trophoblast-like_Cell:hESC	4.475e-08	rs11031006	12
ENSG00000197965	MPZL1	1	167690429	167761156	1	protein_coding	9019	MPZL1	0.327817	1.92787	0	0	1	3.6145e-06	0.0253765	eQTLGen_trans_eQTLs	NA	No	NA	6.794e-10	rs7986407;rs9532580	19
ENSG00000102738	MRPS31	13	41303432	41345309	-1	protein_coding	10240	MRPS31	4.0936e-05	-0.0208922	45	28	215	9.8622e-51	0	eQTLcatalogue/Lepik_2017_ge_blood:PsychENCODE_eQTLs:eQTLGen_cis_eQTLs:GTEx/v8/Skin_Sun_Exposed_Lower_leg:GTEx/v8/Testis:GTEx/v8/Thyroid	NA	Yes	Adult_Cortex:Fetal_Cortex:Liver:GM12878:IMR90:Mesenchymal_Stem_Cell:Mesendoderm:Trophoblast-like_Cell:hESC	1.066e-11	rs9532583;rs9532585;rs2297014;rs7986407;rs9549296;rs1986649;rs9532580;rs9549260;rs61963209;rs9566605;rs2297014:rs7986407:rs1986649:rs7986407;rs9532583:rs9549260:rs9532583:rs61963209:rs117245733:rs7986407	18:19:00
ENSG00000149516	MS4A3	11	59824060	59838601	1	protein_coding	932	MS4A3	4.21113e-05	-0.575706	0	0	3	1.3808e-10	0	eQTLGen_trans_eQTLs	NA	No	NA	1.951e-10	rs1986649;rs7986407;rs9532580;rs9549260	19
ENSG00000120662	MTRF1	13	41790505	41837742	-1	protein_coding	9617	MTRF1	1.54398e-07	-0.263738	0	0	3	1.4883e-06	0.00446706	eQTLGen_cis_eQTLs	NA	Yes	GM12878:IMR90:Mesenchymal_Stem_Cell	2.04e-09	rs2297014;rs61963209;rs9566605	19
ENSG00000120279	MYCT1	6	153019030	153045702	1	protein_coding	80177	MYCT1	6.34323e-05	0.877283	0	0	0	NA	NA	NA	NA	Yes	IMR90:Mesendoderm:hESC	3.648e-32	rs1408462:rs58415480:rs12110523:rs4870084:rs6901631:rs75730028:rs633891:rs6904757:rs13206045;rs13196107;rs35569312:rs35569312	8
ENSG00000085274	MYNN	3	169490619	169507504	1	protein_coding	55892	MYNN	0.650144	-1.6491	28	21.9	36	2.06227e-11	1.14466e-07	eQTLcatalogue/BLUEPRINT_ge_neutrophil:PsychENCODE_eQTLs:GTEx/v8/Artery_Aorta:GTEx/v8/Artery_Tibial:GTEx/v8/Testis:GTEx/v7/Testis:GTEx/v6/Testis	NA	No	NA	4.061e-08	rs2293607	4
ENSG00000142794	NBPF3	1	21766621	21811498	1	protein_coding	84224	NBPF3	1.9838e-11	-0.322123	0	0	16	5.0186e-07	1.18279e-94	eQTLGen_cis_eQTLs:CMC_NoSVA_cis:GTEx/v7/Pancreas:GTEx/v7/Testis:GTEx/v7/Thyroid	NA	Yes	Promoter_anchored_loops	7.388e-21	rs10917130;rs2235529;rs12404660;rs72478520;rs7519889	1
ENSG00000165795	NDRG2	14	21484922	21539031	-1	protein_coding	57447	NDRG2	0.126597	-0.622537	0	0	1	1.3888e-06	0.0109165	eQTLGen_trans_eQTLs	NA	No	NA	6.794e-10	rs7986407;rs9532580	19
ENSG00000067141	NEO1	15	73344051	73597547	1	protein_coding	4756	NEO1	0.999855	-1.149	0	0	2	3.2054e-06	0.0228828	eQTLGen_trans_eQTLs	NA	No	NA	7.126e-08	rs2293607	4
ENSG00000215041	NEURL4	17	7218947	7232712	-1	protein_coding	84461	NEURL4	0.999977	-0.520877	0	0	0	NA	NA	NA	NA	Yes	GM12878:IMR90	2.446e-14	rs78414518:rs143094271	21
ENSG00000188811	NHLRC3	13	39612443	39624246	1	protein_coding	387921	NHLRC3	0.00380866	-1.00095	0	0	0	NA	NA	NA	NA	Yes	IMR90:Trophoblast-like_Cell:hESC	5.468e-11	rs7986407;rs9532583:rs1986649:rs9549260:rs9532583:rs2297014:rs9532583;rs9532585:rs61963209	19
ENSG00000140807	NKD1	16	50582241	50670647	1	protein_coding	85407	NKD1	0.99793	-1.22578	0	0	0	NA	NA	NA	NA	Yes	IMR90	2.816e-07	rs66998222	20
ENSG00000169992	NLGN2	17	7308193	7323179	1	protein_coding	57555	NLGN2	0.992625	-0.095466	0	0	12	5.4505e-09	3.87797e-05	eQTLGen_cis_eQTLs:BIOSQTL/BIOS_eQTL_geneLevel	NA	Yes	Liver:IMR90:Mesenchymal_Stem_Cell	3.841e-26	rs143094271;rs41283405;rs78378222;rs17879377;rs35850753;rs78414518;rs143094271:rs17879377	21
ENSG00000174885	NLRP6	11	278365	285359	1	protein_coding	171389	NLRP6	NA	-0.192769	5	11.63	0	NA	NA	NA	NA	No	NA	3.571e-11	rs547025;rs12419714	11
ENSG00000149308	NPAT	11	108027942	108093369	-1	protein_coding	4863	NPAT	0.142677	-0.741015	7	10.43	74	6.3172e-23	0	eQTLGen_cis_eQTLs:BIOSQTL/BIOS_eQTL_geneLevel:GTEx/v8/Artery_Aorta:GTEx/v8/Nerve_Tibial:GTEx/v7/Artery_Aorta:GTEx/v7/Artery_Tibial:GTEx/v7/Nerve_Tibial	NA	Yes	Adult_Cortex:Fetal_Cortex:Aorta:Left_Ventricle:Liver:GM12878:IMR90:Mesenchymal_Stem_Cell:Mesendoderm:Trophoblast-like_Cell:hESC	3.013e-18	rs72993806;rs189426461;rs182609357;rs78142456;rs149934734;rs117706999:rs78142456:rs72993806:rs79088165	15
ENSG00000221890	NPTXR	22	39214457	39239987	-1	protein_coding	23467	NPTXR	NA	-1.0617	0	0	0	NA	NA	NA	NA	Yes	Left_Ventricle:IMR90:Mesenchymal_Stem_Cell	3.144e-12	rs112251865:rs6001872	23
ENSG00000074527	NTN4	12	96051583	96184930	-1	protein_coding	59277	NTN4	0.994427	NA	0	0	5	2.2935e-11	0	eQTLGen_trans_eQTLs	NA	No	NA	7.126e-08	rs2293607	4
ENSG00000169006	NTSR2	2	11798304	11810290	-1	protein_coding	23620	NTSR2	2.52586e-05	-0.141435	0	0	0	NA	NA	NA	NA	Yes	IMR90:Mesenchymal_Stem_Cell	4.557e-10	rs10929754:rs10929753:rs10929759:rs16857668:rs11679605	3
ENSG00000107960	OBFC1	10	105642300	105677963	-1	protein_coding	79991	OBFC1	1.3253e-05	NA	26	17	28	2.90111e-17	0	eQTLcatalogue/BrainSeq_ge_brain:eQTLcatalogue/HipSci_ge_iPSC:PsychENCODE_eQTLs:eQTLGen_cis_eQTLs:BIOSQTL/BIOS_eQTL_geneLevel:GTEx/v8/Adipose_Subcutaneous:GTEx/v8/Artery_Aorta:GTEx/v8/Brain_Putamen_basal_ganglia:GTEx/v8/Colon_Sigmoid:GTEx/v8/Colon_Transverse:GTEx/v8/Esophagus_Mucosa:GTEx/v8/Esophagus_Muscularis:GTEx/v8/Heart_Atrial_Appendage:GTEx/v8/Heart_Left_Ventricle:GTEx/v8/Lung:GTEx/v8/Muscle…	NA	Yes	Adult_Cortex:Fetal_Cortex:IMR90:Mesenchymal_Stem_Cell:Mesendoderm:Trophoblast-like_Cell:hESC	1.204e-09	rs7902587;rs9419958;rs7907606	10
ENSG00000177947	ODF3	11	196738	200261	1	protein_coding	113746	ODF3	0.586975	1.89376	4	16.83	33	4.9816e-14	0	eQTLGen_cis_eQTLs:BIOSQTL/BIOS_eQTL_geneLevel	NA	No	NA	4.776e-13	rs547025;rs11246035;rs532483;rs12419714	11
ENSG00000111325	OGFOD2	12	123459127	123464590	1	protein_coding	79676	OGFOD2	3.80506e-07	-0.495076	5	16.51	233	1.40807e-18	0	eQTLcatalogue/GENCORD_ge_fibroblast:eQTLcatalogue/HipSci_ge_iPSC:PsychENCODE_eQTLs:eQTLGen_cis_eQTLs:BIOSQTL/BIOS_eQTL_geneLevel:xQTLServer_eQTLs:CMC_SVA_cis:CMC_NoSVA_cis:GTEx/v8/Adipose_Visceral_Omentum:GTEx/v8/Cells_EBV-transformed_lymphocytes:GTEx/v8/Artery_Aorta:GTEx/v8/Brain_Cerebellum:GTEx/v8/Colon_Transverse:GTEx/v8/Esophagus_Mucosa:GTEx/v8/Esophagus_Muscularis:GTEx/v8/Heart_Left_Ventricl…	NA	Yes	EP_links_oneway:Promoter_anchored_loops:Adult_Cortex:Fetal_Cortex:Spleen:GM12878:IMR90:Mesenchymal_Stem_Cell:Mesendoderm:Trophoblast-like_Cell:hESC	7.637e-09	rs641760;rs28372579;rs12820906;rs1716162;rs4930719;rs28372579:rs641760:rs641760;rs12820906:rs641760	17
ENSG00000182500	ORAI1	12	122064455	122080583	1	protein_coding	84876	ORAI1	0.00305336	1.18534	0	0	0	NA	NA	NA	NA	Yes	Fetal_Cortex	4.216e-08	rs641760;rs28372579	17
ENSG00000137843	PAK6	15	40509629	40569688	1	protein_coding	56924	PAK6	0.00128179	0.365067	0	0	2	2.6272e-06	0.0193422	eQTLGen_trans_eQTLs	NA	No	NA	7.126e-08	rs2293607	4
ENSG00000007372	PAX6	11	31806340	31839509	-1	protein_coding	5080	PAX6	0.998808	-1.95552	0	0	7	0.000207557	0.0158114	PsychENCODE_eQTLs	NA	Yes	Fetal_Cortex:IMR90:Mesenchymal_Stem_Cell:Mesendoderm:hESC	1.755e-20	rs3858445;rs6484574;rs7110547:rs11031783:rs11031006:rs11031704:rs7116279;rs11031704:rs11031731:rs61889171:rs12280757:rs11031724:rs3858445:rs12270749	12:13:00
ENSG00000179715	PCED1B	12	47473386	47630443	1	protein_coding	91523	PCED1B	0.00826613	-0.701179	0	0	0	NA	NA	NA	NA	Yes	IMR90:Mesenchymal_Stem_Cell:Mesendoderm:hESC	3.465e-08	rs7976280	16
ENSG00000148843	PDCD11	10	105156405	105206049	1	protein_coding	22984	PDCD11	0.468449	-0.805378	0	0	0	NA	NA	NA	NA	Yes	Fetal_Cortex	8.619e-08	rs7902587	10
ENSG00000100311	PDGFB	22	39619364	39640756	-1	protein_coding	5155	PDGFB	0.966288	NA	0	0	7	1.02697e-05	0.049	DICE/T_CD8_naive	NA	No	NA	4.908e-12	rs112251865	23
ENSG00000134853	PDGFRA	4	55095264	55164414	1	protein_coding	5156	PDGFRA	0.999877	-1.3124	0	0	12	4.50303e-05	0.00418082	PsychENCODE_eQTLs	NA	Yes	IMR90:Mesenchymal_Stem_Cell:Mesendoderm:hESC	5.947e-14	rs55732414;rs4864806;rs62323678;rs55732414:rs4864806;rs62323678:rs62323678:rs4864806:rs66604018:rs67751869	5
ENSG00000110435	PDHX	11	34937376	35042138	1	protein_coding	8050	PDHX	0.00137029	0.965011	0	0	33	NA	0.009	CMC_SVA_cis	NA	Yes	GM12878:IMR90:Mesenchymal_Stem_Cell	1.198e-08	rs2553772	14
ENSG00000143870	PDIA6	2	10923517	10978103	-1	protein_coding	10130	PDIA6	0.120591	NA	0	0	0	NA	NA	NA	NA	Yes	Left_Ventricle:IMR90:Mesenchymal_Stem_Cell:Mesendoderm	7.127e-12	rs10929754:rs10929753:rs12994384:rs12994384;rs4669748:rs974163:rs4669748:rs6728828:rs10929757:rs4668732:rs1529868:rs10929759:rs16857668:rs11679605	3
ENSG00000179094	PER1	17	8043790	8059824	-1	protein_coding	5187	PER1	0.875749	-0.517542	0	0	0	NA	NA	NA	NA	Yes	Adult_Cortex	3.419e-07	rs17879377	21
ENSG00000178921	PFAS	17	8150936	8173809	1	protein_coding	5198	PFAS	2.79097e-08	-0.866843	0	0	0	NA	NA	NA	NA	Yes	Fetal_Cortex	3.419e-07	rs17879377	21
ENSG00000081913	PHLPP1	18	60382672	60647666	1	protein_coding	23239	PHLPP1	0.918154	0.122534	0	0	3	7.8972e-12	0	eQTLGen_trans_eQTLs	NA	No	NA	1.951e-10	rs1986649;rs7986407;rs9532580;rs9549260	19
ENSG00000070047	PHRF1	11	576486	612222	1	protein_coding	57661	PHRF1	0.948919	NA	0	0	0	NA	NA	NA	NA	Yes	Promoter_anchored_loops	1.091e-12	rs547025	11
ENSG00000153823	PID1	2	229715242	230136001	-1	protein_coding	55022	PID1	0.403719	0.742127	0	0	1	6.3782e-07	0.00559571	eQTLGen_trans_eQTLs	NA	No	NA	1.951e-10	rs1986649	19
ENSG00000090975	PITPNM2	12	123468027	123634562	-1	protein_coding	57605	PITPNM2	0.999994	-0.297419	56	16.51	221	8.52585e-34	0	eQTLGen_cis_eQTLs:BIOSQTL/BIOS_eQTL_geneLevel:GTEx/v8/Brain_Cerebellar_Hemisphere:GTEx/v8/Brain_Cerebellum:GTEx/v8/Esophagus_Mucosa:GTEx/v8/Testis:GTEx/v8/Thyroid:GTEx/v7/Brain_Cerebellar_Hemisphere:GTEx/v7/Brain_Cerebellum:GTEx/v7/Esophagus_Mucosa:GTEx/v7/Thyroid:GTEx/v6/Thyroid	NA	Yes	Promoter_anchored_loops:EP_correlation_organ_oneway:Adult_Cortex:Fetal_Cortex:Adrenal:Aorta:Bladder:Dorsolateral_Prefrontal_Cortex:Left_Ventricle:Liver:Lung:Pancreas:Right_Ventricle:Spleen:GM12878:IMR90:Mesenchymal_Stem_Cell:Mesendoderm:Neural_Progenitor_Cell:Trophoblast-like_Cell:hESC	7.637e-09	rs641760;rs28372579;rs12820906;rs1716162;rs4930719;rs12820906:rs641760:rs641760;rs28372579:rs641760	17
ENSG00000184363	PKP3	11	392614	404908	1	protein_coding	11187	PKP3	0.19435	-0.235047	0	0	0	NA	NA	NA	NA	Yes	Promoter_anchored_loops:IMR90:Mesenchymal_Stem_Cell	1.089e-12	rs547025	11
ENSG00000181222	POLR2A	17	7387685	7417933	1	protein_coding	5430	POLR2A	1	0.931618	1	5.042	2	NA	0.009	CMC_SVA_cis	NA	Yes	Spleen:GM12878:IMR90:Mesenchymal_Stem_Cell:Mesendoderm:Trophoblast-like_Cell	2.446e-14	rs143094271;rs78414518;rs143094271:rs78414518:rs17879377	21
ENSG00000162976	PQLC3	2	11295324	11319000	1	protein_coding	130814	PQLC3	6.74909e-07	0.0529121	0	0	12	5.65337e-05	0.00510877	PsychENCODE_eQTLs	NA	No	NA	6.018e-10	rs10929759	3
ENSG00000101000	PROCR	20	33759876	33765165	1	protein_coding	10544	PROCR	0.0101309	-0.393626	0	0	2	2.2674e-06	0.017127	eQTLGen_trans_eQTLs	NA	No	NA	1.951e-10	rs1986649;rs7986407;rs9532580	19
ENSG00000120685	PROSER1	13	39584003	39612252	-1	protein_coding	80209	PROSER1	0.736136	-0.470048	0	0	0	NA	NA	NA	NA	Yes	IMR90:Trophoblast-like_Cell:hESC	5.468e-11	rs7986407;rs9532583:rs1986649:rs9549260:rs9532583:rs2297014:rs9532583;rs9532585:rs61963209	19
ENSG00000135362	PRR5L	11	36317838	36486754	1	protein_coding	79899	PRR5L	0.0787689	1.0169	0	0	0	NA	NA	NA	NA	Yes	Left_Ventricle:IMR90:Mesenchymal_Stem_Cell	1.198e-08	rs2553772	14
ENSG00000135378	PRRG4	11	32851489	32879669	1	protein_coding	79056	PRRG4	0.181402	-0.656974	0	0	33	1.4457e-12	0	eQTLGen_cis_eQTLs	NA	Yes	Left_Ventricle	7.042e-15	rs2207548;rs932503;rs10835904;rs7110547;rs11031006	12:13:00
ENSG00000185627	PSMD13	11	236546	252983	1	protein_coding	5719	PSMD13	0.993513	1.38778	18	29	35	1.6428e-66	0	eQTLcatalogue/Fairfax_2014_IFN24:eQTLcatalogue/Fairfax_2014_LPS24:eQTLcatalogue/Fairfax_2014_LPS2:PsychENCODE_eQTLs:eQTLGen_cis_eQTLs:BIOSQTL/BIOS_eQTL_geneLevel:xQTLServer_eQTLs:CMC_SVA_cis:CMC_NoSVA_cis:GTEx/v8/Adipose_Visceral_Omentum:GTEx/v8/Brain_Nucleus_accumbens_basal_ganglia:GTEx/v8/Esophagus_Mucosa:GTEx/v8/Heart_Atrial_Appendage:GTEx/v8/Nerve_Tibial:GTEx/v8/Pancreas:GTEx/v8/Cells_Culture…	NA	Yes	Promoter_anchored_loops:GM12878:IMR90:Mesenchymal_Stem_Cell:Trophoblast-like_Cell:hESC	4.776e-13	rs547025;rs11246035;rs532483;rs12419714;rs547025:rs532483	11
ENSG00000174915	PTDSS2	11	448268	491393	1	protein_coding	81490	PTDSS2	0.000109483	-0.195309	0	0	12	1.0588e-05	1.65871e-07	eQTLGen_cis_eQTLs:GTEx/v8/Muscle_Skeletal	NA	Yes	Promoter_anchored_loops	4.776e-13	rs547025;rs532483;rs547025:rs532483	11
ENSG00000073756	PTGS2	1	186640923	186649559	-1	protein_coding	5743	PTGS2	0.999033	0.48129	0	0	1	1.9904e-06	0.0153458	eQTLGen_trans_eQTLs	NA	No	NA	1.951e-10	rs1986649	19
ENSG00000172053	QARS	3	49133365	49142553	-1	protein_coding	5859	QARS	8.7897e-08	-0.634756	0	0	2	5.8836e-07	0.00515389	eQTLGen_trans_eQTLs	NA	No	NA	4.12e-11	rs4449583;rs7705526	7
ENSG00000060749	QSER1	11	32914724	33014862	1	protein_coding	79832	QSER1	0.999936	-1.00992	0	0	15	1.2975e-07	0.000426279	eQTLGen_cis_eQTLs:GTEx/v8/Muscle_Skeletal	NA	Yes	Adult_Cortex:Fetal_Cortex:Mesenchymal_Stem_Cell:Mesendoderm	2.058e-21	rs7122664;rs28460016;rs11031731;rs7116279:rs7110547:rs11031783:rs11031704:rs7116279;rs11031704:rs11031731:rs61889171:rs12280757:rs11031724	13
ENSG00000076864	RAP1GAP	1	21922708	21995801	-1	protein_coding	5909	RAP1GAP	0.974157	-0.596614	0	0	20	5.8955e-10	0	eQTLGen_cis_eQTLs	NA	Yes	Adult_Cortex:Fetal_Cortex:GM12878:IMR90:Mesenchymal_Stem_Cell:Mesendoderm:Trophoblast-like_Cell	7.388e-21	rs10917130;rs41307810;rs2235529;rs12404660;rs41307810:rs3765350:rs2235529	1
ENSG00000128045	RASL11B	4	53728457	53733000	1	protein_coding	65997	RASL11B	0.290785	0.290613	0	0	0	NA	NA	NA	NA	Yes	Trophoblast-like_Cell	1.908e-10	rs55732414	5
ENSG00000099849	RASSF7	11	560404	564021	1	protein_coding	8045	RASSF7	3.45003e-06	NA	0	0	19	NA	0.009	CMC_SVA_cis	NA	Yes	Promoter_anchored_loops	4.776e-13	rs547025;rs532483	11
ENSG00000103479	RBL2	16	53467889	53525561	1	protein_coding	5934	RBL2	0.957797	-0.466961	0	0	0	NA	NA	NA	NA	Yes	IMR90:Mesenchymal_Stem_Cell	2.816e-07	rs66998222	20
ENSG00000100387	RBX1	22	41347351	41369313	1	protein_coding	9978	RBX1	0.940247	-0.356288	0	0	0	NA	NA	NA	NA	Yes	Left_Ventricle:Liver:Mesenchymal_Stem_Cell:Mesendoderm	3.144e-12	rs6001872:rs112251865	23
ENSG00000049449	RCN1	11	31833939	32127301	1	protein_coding	5954	RCN1	0.0163386	-0.0886329	0	0	1	0.000198623	1.01251e-23	GTEx/v8/Thyroid	NA	Yes	IMR90:Mesenchymal_Stem_Cell:hESC	1.755e-20	rs932503;rs11031006:rs11031704:rs7116279;rs11031704:rs11031731:rs61889171:rs12280757:rs11031724:rs3858445:rs7110547:rs11031783:rs12270749	12:13:00
ENSG00000137710	RDX	11	110045605	110167447	-1	protein_coding	5962	RDX	0.998955	NA	0	0	0	NA	NA	NA	NA	Yes	Left_Ventricle:IMR90	1.049e-12	rs79088165:rs78142456	15
ENSG00000091844	RGS17	6	153325594	153452384	-1	protein_coding	26575	RGS17	0.380684	-0.241391	0	0	9	5.79435e-05	0.049	DICE/T_CD8_naive_activated	NA	No	NA	2.894e-25	rs12110523	8
ENSG00000177963	RIC8A	11	207511	215113	1	protein_coding	60626	RIC8A	0.000378553	-0.341212	9	16.83	33	8.3917e-22	0	PsychENCODE_eQTLs:eQTLGen_cis_eQTLs:BIOSQTL/BIOS_eQTL_geneLevel:CMC_SVA_cis:GTEx/v8/Adipose_Subcutaneous:GTEx/v8/Brain_Nucleus_accumbens_basal_ganglia:GTEx/v8/Breast_Mammary_Tissue:GTEx/v8/Colon_Sigmoid:GTEx/v8/Heart_Atrial_Appendage:GTEx/v7/Heart_Atrial_Appendage	NA	Yes	GM12878:IMR90:Mesenchymal_Stem_Cell:Trophoblast-like_Cell:hESC	4.776e-13	rs547025;rs12419714;rs11246035;rs532483;rs547025:rs532483	11
ENSG00000188026	RILPL1	12	123955925	124018265	-1	protein_coding	353116	RILPL1	0.0660196	-0.388983	0	0	1	0.000735996	0.0452516	PsychENCODE_eQTLs	NA	Yes	Promoter_anchored_loops	2.061e-08	rs4930719;rs28372579;rs641760;rs28372579:rs641760	17
ENSG00000150977	RILPL2	12	123899936	123921264	-1	protein_coding	196383	RILPL2	0.0608722	-0.185559	17	7.294	215	1.57713e-19	0	eQTLcatalogue/CEDAR_B-cell_CD19:eQTLcatalogue/CEDAR_neutrophil_CD15:eQTLcatalogue/CEDAR_T-cell_CD4:eQTLcatalogue/CEDAR_T-cell_CD8:eQTLcatalogue/Fairfax_2012_B-cell_CD19:eQTLcatalogue/Fairfax_2014_LPS24:eQTLcatalogue/Fairfax_2014_naive:eQTLcatalogue/GENCORD_ge_LCL:eQTLcatalogue/GEUVADIS_ge_LCL:eQTLcatalogue/HipSci_ge_iPSC:eQTLGen_cis_eQTLs:GTEx/v8/Pancreas:GTEx/v8/Cells_Cultured_fibroblasts:GTEx/v…	NA	Yes	GM12878:IMR90:Mesenchymal_Stem_Cell	7.637e-09	rs4930719;rs28372579;rs12820906;rs641760;rs28372579:rs28372579:rs4930719;rs28372579:rs4930719	17
ENSG00000155906	RMND1	6	151725989	151773259	-1	protein_coding	55005	RMND1	7.66495e-07	0.739249	0	0	0	NA	NA	NA	NA	Yes	Left_Ventricle:Liver:IMR90:Mesenchymal_Stem_Cell:Mesendoderm:Trophoblast-like_Cell:hESC	3.648e-32	rs1408462:rs58415480:rs12110523:rs4870084:rs6901631:rs75730028:rs633891:rs6904757:rs13206045;rs13196107;rs35569312:rs35569312	8
ENSG00000023191	RNH1	11	494512	507300	-1	protein_coding	6050	RNH1	0.000213432	-0.00953195	0	0	2	0.000107808	2.17861e-14	GTEx/v8/Adipose_Subcutaneous	NA	Yes	Promoter_anchored_loops:Adult_Cortex:Spleen	1.089e-12	rs532483;rs12419714;rs547025	11
ENSG00000143365	RORC	1	151778547	151804348	-1	protein_coding	6097	RORC	0.997845	-0.558271	0	0	5	1.5458e-08	0.000188176	eQTLGen_trans_eQTLs	NA	No	NA	7.126e-08	rs2293607	4
ENSG00000262730	RP11-1099M24.7	17	7829249	7833940	-1	protein_coding	NA	NA	NA	NA	0	0	5	6.58633e-05	0.00584323	PsychENCODE_eQTLs	NA	Yes	Fetal_Cortex:Liver:GM12878:IMR90:Mesenchymal_Stem_Cell	1.281e-08	rs17879377;rs17879377:rs78414518	21
ENSG00000256861	RP11-512M8.5	12	122692326	122750970	-1	protein_coding	NA	NA	NA	NA	0	0	0	NA	NA	NA	NA	Yes	Fetal_Cortex	1.17e-08	rs641760	17
ENSG00000005175	RPAP3	12	48057070	48099844	-1	protein_coding	79657	RPAP3	0.14031	-0.0278806	0	0	0	NA	NA	NA	NA	Yes	GM12878:IMR90:Mesenchymal_Stem_Cell:Mesendoderm:Trophoblast-like_Cell:hESC	3.465e-08	rs7976280	16
ENSG00000187051	RPS19BP1	22	39925098	39928860	-1	protein_coding	91582	RPS19BP1	0.00589798	-0.442571	0	0	0	NA	NA	NA	NA	Yes	Aorta:Left_Ventricle:Liver:Right_Ventricle:Spleen:GM12878:IMR90:Mesenchymal_Stem_Cell:Mesendoderm:Neural_Progenitor_Cell:Trophoblast-like_Cell:hESC	1.037e-12	rs6001872:rs112251865	23
ENSG00000111011	RSRC2	12	122989190	123011547	-1	protein_coding	65117	RSRC2	0.992877	0.0151201	0	0	0	NA	NA	NA	NA	Yes	Adult_Cortex:Fetal_Cortex:GM12878:IMR90:Mesenchymal_Stem_Cell:hESC	9.546e-09	rs641760;rs28372579:rs641760:rs641760;rs4930719;rs28372579:rs641760;rs28372579;rs12820906	17
ENSG00000139970	RTN1	14	60062694	60337684	-1	protein_coding	6252	RTN1	0.959599	-0.243476	0	0	3	1.4007e-15	0	eQTLGen_trans_eQTLs	NA	No	NA	1.951e-10	rs1986649;rs7986407;rs9532580;rs9549260	19
ENSG00000103449	SALL1	16	51169886	51185278	-1	protein_coding	6299	SALL1	0.994674	-0.4331	0	0	0	NA	NA	NA	NA	Yes	IMR90:Mesenchymal_Stem_Cell:Mesendoderm:Neural_Progenitor_Cell:Trophoblast-like_Cell:hESC	2.816e-07	rs66998222	20
ENSG00000187033	SAMD7	3	169629360	169656963	1	protein_coding	344658	SAMD7	6.78008e-06	-0.632168	0	0	11	5.80237e-05	0.00522728	PsychENCODE_eQTLs	NA	No	NA	4.061e-08	rs2293607	4
ENSG00000155307	SAMSN1	21	15857549	15955723	-1	protein_coding	64092	SAMSN1	0.0756024	0.58227	0	0	3	1.9421e-07	0.00196337	eQTLGen_trans_eQTLs	NA	No	NA	1.951e-10	rs1986649;rs7986407;rs9532580;rs9549260	19
ENSG00000141504	SAT2	17	7529552	7531194	-1	protein_coding	112483	SAT2	0.0176163	-0.384311	0	0	2	8.8145e-11	0	eQTLGen_cis_eQTLs	NA	No	NA	4.932e-08	rs78414518	21
ENSG00000139697	SBNO1	12	123773656	123849390	-1	protein_coding	55206	SBNO1	1	-1.46751	24	22.9	233	9.4775e-41	0	eQTLcatalogue/CEDAR_monocyte_CD14:eQTLcatalogue/CEDAR_neutrophil_CD15:eQTLcatalogue/CEDAR_T-cell_CD4:eQTLcatalogue/CEDAR_T-cell_CD8:eQTLGen_cis_eQTLs:BIOSQTL/BIOS_eQTL_geneLevel:GTEx/v8/Muscle_Skeletal:GTEx/v8/Cells_Cultured_fibroblasts	NA	Yes	Promoter_anchored_loops:Adult_Cortex:Fetal_Cortex	7.637e-09	rs641760;rs4930719;rs28372579;rs12820906;rs1716162;rs641760:rs641760;rs28372579:rs641760;rs28372579:rs4930719	17
ENSG00000184178	SCFD2	4	53739149	54232242	-1	protein_coding	152579	SCFD2	1.87393e-06	0.0321403	0	0	0	NA	NA	NA	NA	Yes	Fetal_Cortex:Left_Ventricle:IMR90:Mesenchymal_Stem_Cell:Mesendoderm:hESC	6.568e-14	rs67751869:rs55732414:rs4864806;rs62323678:rs62323678:rs4864806:rs66604018	5
ENSG00000188076	SCGB1C1	11	193080	194573	1	protein_coding	147199	SCGB1C1	3.34416e-05	0.362499	4	16.83	33	2.12e-46	0	eQTLGen_cis_eQTLs:BIOSQTL/BIOS_eQTL_geneLevel	NA	No	NA	4.776e-13	rs547025;rs11246035;rs532483;rs12419714	11
ENSG00000008952	SEC62	3	169684423	169716161	1	protein_coding	7095	SEC62	0.967258	-1.13626	0	0	0	NA	NA	NA	NA	Yes	Adult_Cortex:GM12878:Mesendoderm:hESC	1.016e-07	rs2293607	4
ENSG00000161956	SENP3	17	7465192	7475287	1	protein_coding	26168	SENP3	0.995995	NA	2	11.37	0	NA	NA	NA	NA	No	NA	2.446e-14	rs143094271;rs78414518	21
ENSG00000183955	SETD8	12	123868320	123893905	1	protein_coding	387893	SETD8	0.945359	0.950256	18	9.622	229	7.5041e-153	0	eQTLcatalogue/BLUEPRINT_ge_monocyte:eQTLcatalogue/BLUEPRINT_ge_neutrophil:eQTLcatalogue/CEDAR_neutrophil_CD15:eQTLcatalogue/Lepik_2017_ge_blood:eQTLcatalogue/TwinsUK_ge_blood:PsychENCODE_eQTLs:eQTLGen_cis_eQTLs:BIOSQTL/BIOS_eQTL_geneLevel:CMC_SVA_cis:GTEx/v8/Whole_Blood:GTEx/v8/Artery_Tibial:GTEx/v8/Brain_Cerebellar_Hemisphere:GTEx/v8/Brain_Cerebellum:GTEx/v8/Esophagus_Gastroesophageal_Junction:G…	NA	Yes	EP_links_oneway:Promoter_anchored_loops:Adult_Cortex:Fetal_Cortex	7.637e-09	rs641760;rs28372579;rs4930719;rs12820906;rs1716162;rs28372579:rs641760	17
ENSG00000156384	SFR1	10	105881816	105886143	1	protein_coding	119392	SFR1	0.000222755	0.0546284	0	0	0	NA	NA	NA	NA	Yes	Adult_Cortex:Fetal_Cortex:Aorta:Dorsolateral_Prefrontal_Cortex:Hippocampus:Left_Ventricle:Liver:Lung:Right_Ventricle:GM12878:IMR90:Mesenchymal_Stem_Cell:Mesendoderm:Trophoblast-like_Cell:hESC	1.204e-09	rs7902587:rs9419958	10
ENSG00000100359	SGSM3	22	40766595	40806293	1	protein_coding	27352	SGSM3	1.00601e-06	-0.227062	0	0	8	0.000121348	0.00996216	PsychENCODE_eQTLs	NA	Yes	Aorta:Left_Ventricle:Liver:GM12878:IMR90:Mesenchymal_Stem_Cell:Mesendoderm:Trophoblast-like_Cell:hESC	1.037e-12	rs112251865;rs6001872:rs112251865	23
ENSG00000107957	SH3PXD2A	10	105348285	105615301	-1	protein_coding	9644	SH3PXD2A	0.232738	-1.21155	0	0	26	2.4966e-23	0	eQTLGen_cis_eQTLs:GTEx/v8/Brain_Frontal_Cortex_BA9	NA	Yes	IMR90:Mesenchymal_Stem_Cell:Mesendoderm:Trophoblast-like_Cell:hESC	1.204e-09	rs7902587;rs9419958;rs7907606;rs7902587:rs9419958	10
ENSG00000129214	SHBG	17	7517382	7536700	1	protein_coding	6462	SHBG	0.000188842	0.23975	0	0	0	NA	NA	NA	NA	Yes	Adult_Cortex:Fetal_Cortex:Hippocampus:GM12878:IMR90:Mesenchymal_Stem_Cell:Mesendoderm:hESC	2.446e-14	rs143094271:rs78414518:rs17879377	21
ENSG00000182199	SHMT2	12	57623110	57628718	1	protein_coding	6472	SHMT2	0.00748753	-0.580842	0	0	1	4.8726e-06	0.0322928	eQTLGen_trans_eQTLs	NA	No	NA	4.12e-11	rs4449583	7
ENSG00000185187	SIGIRR	11	405716	417455	-1	protein_coding	59307	SIGIRR	0.00530889	-0.434585	0	0	1	7.65886e-05	3.32481e-63	GTEx/v8/Artery_Tibial	NA	Yes	Promoter_anchored_loops	4.629e-12	rs547025;rs547025:rs532483	11
ENSG00000142082	SIRT3	11	215458	236931	-1	protein_coding	23410	SIRT3	2.70052e-05	-0.340985	9	29	32	4.72394e-08	4.54184e-05	BIOSQTL/BIOS_eQTL_geneLevel:GTEx/v8/Muscle_Skeletal	NA	Yes	Promoter_anchored_loops:GM12878:IMR90:Mesenchymal_Stem_Cell:Trophoblast-like_Cell:hESC	4.776e-13	rs547025;rs532483;rs12419714;rs547025:rs532483	11
ENSG00000140090	SLC24A4	14	92788925	92962596	1	protein_coding	123041	SLC24A4	3.16711e-06	-0.678266	0	0	2	1.1305e-09	3.9185e-05	eQTLGen_trans_eQTLs	NA	No	NA	1.951e-10	rs1986649;rs7986407;rs9532580	19
ENSG00000102743	SLC25A15	13	41363548	41384247	1	protein_coding	10166	SLC25A15	0.00124732	NA	1	3.125	222	4.1803e-15	0	eQTLcatalogue/GEUVADIS_ge_LCL:eQTLcatalogue/TwinsUK_ge_fat:eQTLcatalogue/TwinsUK_ge_LCL:eQTLGen_cis_eQTLs:BIOSQTL/BIOS_eQTL_geneLevel:GTEx/v8/Adipose_Subcutaneous:GTEx/v8/Artery_Aorta:GTEx/v8/Artery_Tibial:GTEx/v8/Colon_Sigmoid:GTEx/v8/Esophagus_Mucosa:GTEx/v8/Esophagus_Muscularis:GTEx/v8/Heart_Atrial_Appendage:GTEx/v8/Heart_Left_Ventricle:GTEx/v8/Muscle_Skeletal:GTEx/v8/Nerve_Tibial:GTEx/v8/Cell…	NA	Yes	Liver:GM12878:IMR90:Mesenchymal_Stem_Cell:Mesendoderm:hESC	1.066e-11	rs2297014;rs1986649;rs61963209;rs9566605;rs9532585;rs7986407;rs9532580;rs9532583;rs9549260;rs9549296;rs61963209:rs117245733	18:19:00
ENSG00000100372	SLC25A17	22	41165634	41215403	-1	protein_coding	10478	SLC25A17	0.0241848	-0.779479	0	0	2	6.03519e-05	2.71274e-05	GTEx/v8/Lung	NA	Yes	Left_Ventricle:IMR90:Mesenchymal_Stem_Cell:Mesendoderm:hESC	3.144e-12	rs112251865;rs6001872:rs112251865	23
ENSG00000181856	SLC2A4	17	7184986	7191576	1	protein_coding	6517	SLC2A4	0.135387	-0.200421	0	0	0	NA	NA	NA	NA	Yes	Fetal_Cortex	3.419e-07	rs17879377	21
ENSG00000111371	SLC38A1	12	46576846	46663800	-1	protein_coding	81539	SLC38A1	0.975432	-0.330577	0	0	139	8.56394e-08	1.82002e-16	eQTLcatalogue/CEDAR_T-cell_CD4:PsychENCODE_eQTLs:GTEx/v8/Artery_Aorta:GTEx/v8/Esophagus_Mucosa:GTEx/v8/Cells_Cultured_fibroblasts:GTEx/v7/Esophagus_Mucosa	NA	Yes	Left_Ventricle:Liver:GM12878:IMR90:Mesenchymal_Stem_Cell:Mesendoderm:Trophoblast-like_Cell:hESC	1.371e-09	rs7976280;rs11531206	16
ENSG00000134294	SLC38A2	12	46751972	46766650	-1	protein_coding	54407	SLC38A2	0.969357	-1.91804	15	19.81	108	2.86647e-06	0.000351501	PsychENCODE_eQTLs:CMC_SVA_cis:GTEx/v8/Brain_Caudate_basal_ganglia:GTEx/v8/Nerve_Tibial:GTEx/v8/Cells_Cultured_fibroblasts	NA	No	NA	1.371e-09	rs7976280;rs11531206	16
ENSG00000139209	SLC38A4	12	47158546	47226191	-1	protein_coding	55089	SLC38A4	0.942982	0.540139	0	0	2	0.000178989	0.0221363	GTEx/v8/Cells_Cultured_fibroblasts	NA	Yes	Liver:Right_Ventricle:GM12878:IMR90:Mesenchymal_Stem_Cell:Mesendoderm:Trophoblast-like_Cell:hESC	2.087e-09	rs7976280;rs7976280:rs11531206	16
ENSG00000119457	SLC46A2	9	115641200	115653193	-1	protein_coding	57864	SLC46A2	0.000292934	0.0513644	0	0	3	8.5217e-09	0.00014876	eQTLGen_trans_eQTLs	NA	No	NA	1.951e-10	rs1986649;rs7986407;rs9532580;rs9549260	19
ENSG00000174358	SLC6A19	5	1201710	1225232	1	protein_coding	340024	SLC6A19	NA	5.67361	0	0	0	NA	NA	NA	NA	Yes	IMR90	2.256e-11	rs4449583;rs7705526:rs4449583:rs56023411:rs7712562	7
ENSG00000142319	SLC6A3	5	1392909	1445545	-1	protein_coding	6531	SLC6A3	0.997037	1.18782	0	0	0	NA	NA	NA	NA	Yes	IMR90	2.256e-11	rs4449583;rs7705526:rs4449583:rs56023411:rs7712562	7
ENSG00000065613	SLK	10	105726959	105788991	1	protein_coding	9748	SLK	0.428398	-0.261974	0	0	28	1.3856e-42	0	eQTLGen_cis_eQTLs:BIOSQTL/BIOS_eQTL_geneLevel:GTEx/v8/Artery_Aorta:GTEx/v8/Artery_Tibial:GTEx/v8/Skin_Not_Sun_Exposed_Suprapubic:GTEx/v8/Skin_Sun_Exposed_Lower_leg:GTEx/v7/Artery_Tibial:GTEx/v7/Skin_Sun_Exposed_Lower_leg	NA	Yes	Adult_Cortex:Fetal_Cortex:Adrenal:Aorta:Hippocampus:Left_Ventricle:Liver:Psoas:Spleen:GM12878:IMR90:Mesenchymal_Stem_Cell:Mesendoderm:Trophoblast-like_Cell:hESC	1.204e-09	rs7902587;rs9419958;rs7907606;rs7902587:rs9419958	10
ENSG00000084070	SMAP2	1	40810522	40888998	1	protein_coding	64744	SMAP2	0.0142856	-1.1554	0	0	1	3.0521e-07	0.00282185	eQTLGen_trans_eQTLs	NA	No	NA	6.794e-10	rs7986407;rs9532580	19
ENSG00000184209	SNRNP35	12	123942188	123957701	1	protein_coding	11066	SNRNP35	2.28333e-07	-0.463368	0	0	225	8.6274e-13	0	eQTLcatalogue/BLUEPRINT_ge_T-cell:eQTLcatalogue/Kasela_2017_T-cell_CD4:eQTLcatalogue/Kasela_2017_T-cell_CD8:PsychENCODE_eQTLs:eQTLGen_cis_eQTLs	NA	Yes	GM12878:IMR90:Mesenchymal_Stem_Cell	7.637e-09	rs641760;rs28372579;rs12820906;rs1716162;rs4930719;rs28372579:rs28372579:rs4930719;rs28372579:rs4930719	17
ENSG00000156395	SORCS3	10	106400859	107024993	1	protein_coding	22986	SORCS3	0.325134	0.170375	0	0	1	0.000157629	0.0124895	PsychENCODE_eQTLs	NA	No	NA	5.563e-09	rs9419958	10
ENSG00000129194	SOX15	17	7491496	7493488	-1	protein_coding	6665	SOX15	0.361606	-0.211833	1	8.828	0	NA	NA	NA	NA	No	NA	1.438e-07	rs78414518	21
ENSG00000181323	SPEM1	17	7323679	7324951	1	protein_coding	374768	SPEM1	0.0234531	-0.21509	0	0	0	NA	NA	NA	NA	Yes	IMR90	2.446e-14	rs143094271	21
ENSG00000100380	ST13	22	41220539	41253026	-1	protein_coding	6767	ST13	0.659424	-1.5853	0	0	0	NA	NA	NA	NA	Yes	Left_Ventricle:Liver:IMR90:Mesenchymal_Stem_Cell:Mesendoderm:Trophoblast-like_Cell:hESC	1.037e-12	rs6001872:rs112251865	23
ENSG00000010327	STAB1	3	52529354	52558511	1	protein_coding	23166	STAB1	2.79799e-25	-0.149285	0	0	1	4.4459e-07	0.00400778	eQTLGen_trans_eQTLs	NA	No	NA	6.794e-10	rs7986407;rs9532580	19
ENSG00000164506	STXBP5	6	147525561	147706866	1	protein_coding	134957	STXBP5	0.999992	NA	0	0	1	3.1042e-06	0.0222866	eQTLGen_trans_eQTLs	NA	No	NA	6.794e-10	rs7986407;rs9532580	19
ENSG00000173597	SULT1B1	4	70586880	70653679	-1	protein_coding	27284	SULT1B1	6.23607e-05	0.219436	25	7.634	46	1.7839e-22	0	eQTLcatalogue/CEDAR_transverse_colon:eQTLcatalogue/GENCORD_ge_fibroblast:eQTLcatalogue/Lepik_2017_ge_blood:eQTLGen_cis_eQTLs:BIOSQTL/BIOS_eQTL_geneLevel:GTEx/v8/Adipose_Subcutaneous:GTEx/v8/Adipose_Visceral_Omentum:GTEx/v8/Adrenal_Gland:GTEx/v8/Whole_Blood:GTEx/v8/Artery_Aorta:GTEx/v8/Artery_Tibial:GTEx/v8/Esophagus_Muscularis:GTEx/v8/Heart_Atrial_Appendage:GTEx/v8/Heart_Left_Ventricle:GTEx/v8/Lu…	NA	No	NA	3.826e-10	rs4694227;rs12640488	6
ENSG00000109193	SULT1E1	4	70676498	70725870	-1	protein_coding	6783	SULT1E1	7.40467e-05	0.258449	0	0	46	3.75036e-41	0	eQTLcatalogue/GENCORD_ge_fibroblast:BIOSQTL/BIOS_eQTL_geneLevel:GTEx/v8/Liver:GTEx/v8/Nerve_Tibial:GTEx/v7/Nerve_Tibial	NA	No	NA	3.826e-10	rs4694227;rs12640488	6
ENSG00000100242	SUN2	22	39130730	39190148	-1	protein_coding	25777	SUN2	2.40833e-07	0.0720447	0	0	0	NA	NA	NA	NA	Yes	Mesenchymal_Stem_Cell	3.144e-12	rs6001872:rs112251865	23
ENSG00000131018	SYNE1	6	152442819	152958936	-1	protein_coding	23345	SYNE1	3.75068e-27	-0.109891	87	13.8	7	9.41836e-08	5.7246e-05	CMC_SVA_cis:GTEx/v8/Artery_Aorta:GTEx/v8/Liver:GTEx/v8/Pancreas:GTEx/v7/Liver:GTEx/v7/Pancreas	NA	No	NA	3.648e-32	rs73781102;rs1408462;rs7768921;rs4870084;rs6557208;rs7741405;rs12110523;rs58415480;rs9479275;rs75730028;rs6901631;rs75510204;rs633891;rs6904757;rs13211170;rs584336;rs7742927;rs13206045;rs13196107;rs35569312;rs9371587;rs4870098;rs13216059;rs13211693;rs148780923	8
ENSG00000100321	SYNGR1	22	39745930	39781593	1	protein_coding	9145	SYNGR1	0.58149	0.577759	0	0	0	NA	NA	NA	NA	Yes	Left_Ventricle:IMR90:Mesenchymal_Stem_Cell:Mesendoderm:hESC	1.037e-12	rs6001872:rs112251865	23
ENSG00000137501	SYTL2	11	85405267	85522184	-1	protein_coding	54843	SYTL2	2.11827e-19	-0.466325	0	0	5	4.7816e-09	0.000119495	eQTLGen_trans_eQTLs	NA	No	NA	7.126e-08	rs2293607	4
ENSG00000100324	TAB1	22	39795746	39833065	1	protein_coding	10454	TAB1	0.00399581	-0.623712	0	0	0	NA	NA	NA	NA	Yes	Aorta:Left_Ventricle:Liver:GM12878:IMR90:Mesenchymal_Stem_Cell:Mesendoderm:Trophoblast-like_Cell:hESC	1.037e-12	rs6001872:rs112251865	23
ENSG00000176148	TCP11L1	11	33060963	33127489	1	protein_coding	55346	TCP11L1	0.088047	-1.15366	0	0	21	5.2978e-07	1.80741e-31	eQTLGen_cis_eQTLs:GTEx/v7/Artery_Tibial	NA	Yes	Mesenchymal_Stem_Cell	1.755e-20	rs2207548;rs932503;rs11031736;rs11031737;rs7122664;rs3858445;rs11031704:rs7116279;rs11031704:rs11031731:rs61889171:rs12280757:rs11031724	13
ENSG00000168778	TCTN2	12	124155660	124192948	1	protein_coding	79867	TCTN2	1.97172e-05	0.504613	0	0	1	1.6699e-05	0.0460282	eQTLGen_cis_eQTLs	NA	Yes	Adult_Cortex:Fetal_Cortex:Left_Ventricle:GM12878:IMR90:Mesenchymal_Stem_Cell:Mesendoderm:hESC	9.546e-09	rs4930719;rs641760;rs28372579:rs641760:rs641760;rs28372579:rs641760;rs28372579;rs12820906:rs28372579:rs4930719;rs28372579:rs4930719	17
ENSG00000164362	TERT	5	1253262	1295184	-1	protein_coding	7015	TERT	0.866151	NA	21	6.675	9	1.97517e-06	0.00444386	eQTLGen_cis_eQTLs:GTEx/v8/Skin_Not_Sun_Exposed_Suprapubic:GTEx/v8/Skin_Sun_Exposed_Lower_leg:GTEx/v7/Skin_Not_Sun_Exposed_Suprapubic:GTEx/v7/Skin_Sun_Exposed_Lower_leg	NA	No	NA	6.072e-15	rs11742908;rs10069690;rs2242652;rs4449583;rs7705526;rs7713218;rs72709458;rs2736100;rs2853677;rs2736099;rs2853676;rs7712562;rs56023411;rs2853672	7
ENSG00000086598	TMED2	12	124069078	124083116	1	protein_coding	10959	TMED2	0.79768	0.132646	0	0	0	NA	NA	NA	NA	Yes	Promoter_anchored_loops	1.67e-08	rs641760;rs28372579:rs641760;rs4930719;rs28372579:rs28372579	17
ENSG00000181284	TMEM102	17	7338762	7340998	1	protein_coding	284114	TMEM102	NA	0.0166729	0	0	1	2.0473e-05	2.71278e-12	GTEx/v8/Testis	NA	Yes	Adult_Cortex:Fetal_Cortex:IMR90	2.446e-14	rs41283405;rs17879377:rs143094271	21
ENSG00000179029	TMEM107	17	8076555	8079717	-1	protein_coding	84314	TMEM107	0.0289056	-0.522384	0	0	0	NA	NA	NA	NA	Yes	Fetal_Cortex	3.419e-07	rs17879377	21
ENSG00000205544	TMEM256	17	7306294	7307456	-1	protein_coding	254863	TMEM256	2.94821e-05	-0.394809	0	0	0	NA	NA	NA	NA	Yes	Liver:IMR90:Mesenchymal_Stem_Cell	2.446e-14	rs143094271:rs17879377	21
ENSG00000187838	TMEM256-PLSCR3	17	7293046	7307416	-1	protein_coding	57048	TMEM256-PLSCR3	0.245307	NA	0	0	0	NA	NA	NA	NA	Yes	Liver:IMR90:Mesenchymal_Stem_Cell	2.446e-14	rs143094271:rs17879377	21
ENSG00000167874	TMEM88	17	7758383	7759417	1	protein_coding	92162	TMEM88	0.353474	0.00944329	0	0	0	NA	NA	NA	NA	Yes	IMR90	3.419e-07	rs17879377	21
ENSG00000239697	TNFSF12	17	7452208	7464925	1	protein_coding	8742	TNFSF12	0.997954	-0.448531	1	11.37	15	2.6784e-17	0	eQTLcatalogue/Lepik_2017_ge_blood:eQTLGen_cis_eQTLs:BIOSQTL/BIOS_eQTL_geneLevel:GTEx/v8/Whole_Blood	NA	No	NA	3.841e-26	rs143094271;rs78414518;rs41283405;rs78378222;rs17879377;rs35850753	21
ENSG00000248871	TNFSF12-TNFSF13	17	7452416	7464918	1	protein_coding	407977	TNFSF12-TNFSF13	0.997954	-0.561606	1	11.37	11	4.83701e-08	4.53952e-05	BIOSQTL/BIOS_eQTL_geneLevel	NA	No	NA	2.446e-14	rs143094271;rs78414518;rs41283405;rs17879377	21
ENSG00000161955	TNFSF13	17	7461609	7464925	1	protein_coding	8741	TNFSF13	0.877768	-0.927189	1	11.37	11	1.9126e-10	0	eQTLcatalogue/BLUEPRINT_ge_neutrophil:eQTLGen_cis_eQTLs:BIOSQTL/BIOS_eQTL_geneLevel	NA	No	NA	2.446e-14	rs143094271;rs78414518;rs41283405;rs17879377	21
ENSG00000174292	TNK1	17	7283853	7293093	1	protein_coding	8711	TNK1	8.54609e-05	-0.435657	0	0	0	NA	NA	NA	NA	Yes	Fetal_Cortex:Liver:IMR90:Mesenchymal_Stem_Cell	2.446e-14	rs17879377:rs143094271	21
ENSG00000100354	TNRC6B	22	40440821	40731812	1	protein_coding	23112	TNRC6B	1	-2.91639	76	16.12	43	1.20946e-05	5.99801e-06	GTEx/v8/Artery_Tibial:GTEx/v8/Esophagus_Muscularis	NA	Yes	EP_correlation_cell_type_oneway:Adrenal:Aorta:Hippocampus:Left_Ventricle:Liver:Pancreas:Psoas:Right_Ventricle:Spleen:GM12878:IMR90:Mesenchymal_Stem_Cell:Mesendoderm:Neural_Progenitor_Cell:Trophoblast-like_Cell:hESC	1.031e-12	rs112251865;rs6001872;rs6001872:rs112251865	23
ENSG00000131747	TOP2A	17	38544768	38574202	-1	protein_coding	7153	TOP2A	0.996224	-0.398755	0	0	2	6.9368e-08	0.000876601	eQTLGen_trans_eQTLs	NA	No	NA	7.126e-08	rs2293607	4
ENSG00000103460	TOX3	16	52471917	52581714	-1	protein_coding	27324	TOX3	0.994339	NA	0	0	0	NA	NA	NA	NA	Yes	Mesendoderm:hESC	2.816e-07	rs66998222	20
ENSG00000141510	TP53	17	7565097	7590856	-1	protein_coding	7157	TP53	0.912223	-0.120095	11	15.93	16	8.58731e-31	0	eQTLcatalogue/Fairfax_2014_IFN24:eQTLcatalogue/Lepik_2017_ge_blood:eQTLGen_cis_eQTLs:BIOSQTL/BIOS_eQTL_geneLevel:GTEx/v8/Adipose_Subcutaneous:GTEx/v8/Esophagus_Mucosa:GTEx/v8/Cells_Cultured_fibroblasts:GTEx/v8/Skin_Not_Sun_Exposed_Suprapubic:GTEx/v8/Skin_Sun_Exposed_Lower_leg:GTEx/v7/Thyroid	NA	Yes	Promoter_anchored_loops:Fetal_Cortex:Hippocampus:GM12878:IMR90:Mesenchymal_Stem_Cell:Mesendoderm:hESC	3.841e-26	rs41283405;rs78378222;rs17879377;rs35850753;rs143094271;rs78414518;rs138420351;rs143094271:rs78414518	21
ENSG00000171368	TPPP	5	660883	693510	-1	protein_coding	11076	TPPP	0.447861	4.58518	0	0	1	3.92953e-05	3.67145e-08	GTEx/v8/Artery_Tibial	NA	No	NA	2.235e-10	rs2736099	7
ENSG00000159713	TPPP3	16	67423712	67427438	-1	protein_coding	51673	TPPP3	0.311517	0.0216755	0	0	1	3.3194e-06	0.0235196	eQTLGen_trans_eQTLs	NA	No	NA	6.794e-10	rs7986407;rs9532580	19
ENSG00000169902	TPST1	7	65670186	65885530	1	protein_coding	8460	TPST1	0.0114811	-0.81713	0	0	3	2.3124e-11	0	eQTLGen_trans_eQTLs	NA	No	NA	1.951e-10	rs1986649;rs7986407;rs9532580;rs9549260	19
ENSG00000170043	TRAPPC1	17	7833663	7835441	-1	protein_coding	58485	TRAPPC1	0.227722	-0.0158494	0	0	0	NA	NA	NA	NA	Yes	Fetal_Cortex:Liver:GM12878:IMR90:Mesenchymal_Stem_Cell	1.438e-07	rs17879377:rs78414518	21
ENSG00000071539	TRIP13	5	892758	919472	1	protein_coding	9319	TRIP13	0.968635	NA	0	0	0	NA	NA	NA	NA	Yes	Promoter_anchored_loops	2.256e-11	rs56023411:rs7712562	7
ENSG00000118900	UBN1	16	4896666	4932361	1	protein_coding	29855	UBN1	0.997777	1.16893	0	0	1	9.7807e-07	0.00798759	eQTLGen_trans_eQTLs	NA	No	NA	7.578e-10	rs9549260	19
ENSG00000162543	UBXN10	1	20512578	20522541	1	protein_coding	127733	UBXN10	0.000293935	-1.34815	0	0	0	NA	NA	NA	NA	Yes	Left_Ventricle	1.347e-08	rs7521902:rs2092315	1
ENSG00000173610	UGT2A1	4	70454135	70518965	-1	protein_coding	10941	UGT2A1	2.73195e-11	-0.281771	3	2.717	0	NA	NA	NA	NA	No	NA	3.997e-09	rs4694227	6
ENSG00000213759	UGT2B11	4	70065669	70080449	-1	protein_coding	10720	UGT2B11	3.1471e-13	0.706561	0	0	7	6.3436e-06	0.0181127	eQTLGen_cis_eQTLs	NA	No	NA	3.997e-09	rs4694227	6
ENSG00000173915	USMG5	10	105148798	105156223	-1	protein_coding	84833	USMG5	0.243352	-0.219458	0	0	19	1.7873e-07	0.000605909	eQTLGen_cis_eQTLs	NA	Yes	Fetal_Cortex	1.707e-08	rs7902587	10
ENSG00000109189	USP46	4	53457138	53525502	-1	protein_coding	64854	USP46	0.911054	-0.237168	0	0	0	NA	NA	NA	NA	Yes	IMR90:Mesenchymal_Stem_Cell:Mesendoderm:Trophoblast-like_Cell:hESC	6.568e-14	rs55732414:rs67751869:rs4864806;rs62323678:rs62323678:rs4864806:rs66604018	5
ENSG00000090686	USP48	1	22004791	22110099	-1	protein_coding	84196	USP48	0.999997	0.336895	0	0	4	4.5616e-06	0.0131649	eQTLGen_cis_eQTLs	NA	Yes	Adult_Cortex:Fetal_Cortex:GM12878:IMR90:Mesenchymal_Stem_Cell	1.655e-20	rs3765350;rs12404660;rs41307810:rs3765350:rs2235529;rs10917130	1
ENSG00000038427	VCAN	5	82767284	82878122	1	protein_coding	1462	VCAN	0.999751	-0.333731	0	0	1	1.7567e-07	0.00174524	eQTLGen_trans_eQTLs	NA	No	NA	6.794e-10	rs7986407;rs9532580	19
ENSG00000146469	VIP	6	153071933	153080900	1	protein_coding	7432	VIP	0.00582894	-0.126612	0	0	0	NA	NA	NA	NA	Yes	IMR90:Mesendoderm:hESC	3.648e-32	rs35569312:rs1408462:rs58415480:rs12110523:rs4870084:rs6901631:rs75730028:rs633891:rs6904757:rs13206045;rs13196107;rs35569312	8
ENSG00000062716	VMP1	17	57784553	57919616	1	protein_coding	81671	VMP1	0.930656	-0.702995	0	0	3	1.619e-13	0	eQTLGen_trans_eQTLs	NA	No	NA	1.951e-10	rs1986649;rs7986407;rs9532580;rs9549260	19
ENSG00000139719	VPS33A	12	122714111	122751068	-1	protein_coding	65082	VPS33A	0.687969	-0.341571	0	0	0	NA	NA	NA	NA	Yes	Fetal_Cortex	1.17e-08	rs641760	17
ENSG00000139722	VPS37B	12	123349882	123380991	-1	protein_coding	79720	VPS37B	0.67681	-1.60126	0	0	1	1.8127e-05	0.0495673	eQTLGen_cis_eQTLs	NA	Yes	IMR90:Mesenchymal_Stem_Cell	9.546e-09	rs641760;rs641760:rs641760;rs28372579;rs12820906:rs641760;rs28372579:rs641760;rs4930719	17
ENSG00000120688	WBP4	13	41635410	41658137	1	protein_coding	11193	WBP4	0.000482126	-0.669249	0	0	166	2.2613e-19	0	eQTLGen_cis_eQTLs:GTEx/v8/Adipose_Subcutaneous:GTEx/v8/Esophagus_Gastroesophageal_Junction:GTEx/v8/Esophagus_Muscularis:GTEx/v8/Heart_Atrial_Appendage:GTEx/v8/Lung:GTEx/v8/Muscle_Skeletal:GTEx/v8/Nerve_Tibial:GTEx/v8/Skin_Sun_Exposed_Lower_leg:GTEx/v8/Thyroid:GTEx/v7/Heart_Atrial_Appendage:GTEx/v7/Muscle_Skeletal:GTEx/v7/Skin_Sun_Exposed_Lower_leg:GTEx/v6/Lung:GTEx/v6/Muscle_Skeletal	NA	Yes	Aorta:Left_Ventricle:Liver:Spleen:GM12878:IMR90:Mesenchymal_Stem_Cell:Mesendoderm:Trophoblast-like_Cell:hESC	1.185e-11	rs7986407;rs1986649;rs9532580;rs9532583;rs9549260;rs9532585;rs9549296;rs61963209:rs7986407;rs9532583:rs1986649:rs9549260:rs9532583:rs2297014:rs9532583	19
ENSG00000197748	WDR96	10	105889646	105992120	-1	protein_coding	80217	WDR96	1.11043e-14	-0.15501	0	0	4	0.000117219	9.13449e-35	GTEx/v8/Nerve_Tibial	NA	Yes	Fetal_Cortex:Aorta:Left_Ventricle:Liver:Right_Ventricle:Spleen:GM12878:IMR90:Mesenchymal_Stem_Cell:Mesendoderm:Neural_Progenitor_Cell:Trophoblast-like_Cell:hESC	1.204e-09	rs7902587;rs7902587:rs9419958	10
ENSG00000162552	WNT4	1	22443798	22470462	-1	protein_coding	54361	WNT4	0.153838	0.856327	14	20.3	51	2.31945e-12	1.34708e-30	GTEx/v8/Lung:GTEx/v8/Thyroid:GTEx/v7/Thyroid:GTEx/v6/Thyroid	NA	Yes	IMR90:Mesenchymal_Stem_Cell:Mesendoderm:Trophoblast-like_Cell	7.388e-21	rs2235529;rs10917130;rs3765350;rs12404660;rs10799737;rs7519889;rs41307810;rs12410251;rs3971300;rs72478520;rs7521902;rs2092315	1
ENSG00000141499	WRAP53	17	7589389	7606820	1	protein_coding	55135	WRAP53	0.617463	-1.78612	3	2.696	0	NA	NA	NA	NA	Yes	Promoter_anchored_loops:Fetal_Cortex:Hippocampus:GM12878:IMR90:Mesenchymal_Stem_Cell:Mesendoderm:hESC	2.446e-14	rs17879377;rs143094271:rs78414518	21
ENSG00000184937	WT1	11	32409321	32457176	-1	protein_coding	7490	WT1	NA	0.494647	89	19.46	73	6.9984e-06	0.000693854	PsychENCODE_eQTLs:GTEx/v8/Esophagus_Muscularis:GTEx/v8/Heart_Left_Ventricle:GTEx/v7/Brain_Frontal_Cortex_BA9:GTEx/v7/Esophagus_Muscularis	NA	Yes	Fetal_Cortex:Mesenchymal_Stem_Cell:Mesendoderm:Trophoblast-like_Cell	1.755e-20	rs6484574;rs7105538;rs12574749;rs11031751;rs28460016;rs10835904;rs3858445;rs7114908;rs2418910;rs4258351;rs2418911;rs7110547;rs11031783;rs12270749;rs12280757:rs11031724:rs11031704:rs7116279;rs11031704:rs11031731:rs61889171	13
ENSG00000196236	XPNPEP3	22	41253081	41363838	1	protein_coding	63929	XPNPEP3	8.88349e-06	-0.745194	0	0	21	1.0156e-06	3.15711e-29	eQTLGen_cis_eQTLs:BRAINEAC/WHMT:GTEx/v8/Artery_Tibial	NA	Yes	Left_Ventricle:Liver:IMR90:Mesenchymal_Stem_Cell:Mesendoderm:Trophoblast-like_Cell:hESC	1.037e-12	rs6001872;rs112251865;rs6001872:rs112251865	23
ENSG00000181472	ZBTB2	6	151685252	151712683	-1	protein_coding	57621	ZBTB2	0.979835	-0.386614	0	0	0	NA	NA	NA	NA	Yes	IMR90:Mesendoderm	2.766e-31	rs1408462:rs58415480:rs12110523:rs4870084:rs13206045;rs13196107;rs35569312:rs35569312	8
ENSG00000174282	ZBTB4	17	7362685	7387582	-1	protein_coding	57659	ZBTB4	0.99849	-0.565704	0	0	2	1.23121e-05	2.82859e-08	GTEx/v8/Artery_Tibial:GTEx/v8/Brain_Cortex:GTEx/v8/Esophagus_Gastroesophageal_Junction	NA	Yes	Spleen:GM12878:IMR90:Mesenchymal_Stem_Cell:Mesendoderm:Trophoblast-like_Cell	2.446e-14	rs41283405;rs143094271;rs143094271:rs78414518:rs17879377	21
ENSG00000184677	ZBTB40	1	22778344	22857650	1	protein_coding	9923	ZBTB40	1.21208e-05	0.274816	0	0	0	NA	NA	NA	NA	Yes	IMR90:Mesenchymal_Stem_Cell:Mesendoderm:Trophoblast-like_Cell:hESC	1.655e-20	rs2235529;rs10917130	1
ENSG00000149289	ZC3H12C	11	109964087	110042566	1	protein_coding	85463	ZC3H12C	0.998726	-3.14843	0	0	0	NA	NA	NA	NA	Yes	Liver:GM12878:IMR90:Mesenchymal_Stem_Cell:Mesendoderm:Trophoblast-like_Cell:hESC	1.049e-12	rs72993806:rs79088165:rs78142456	15
ENSG00000033030	ZCCHC8	12	122957417	122985518	-1	protein_coding	55596	ZCCHC8	0.777819	NA	0	0	47	2.01266e-05	0.0252615	GTEx/v8/Brain_Cerebellar_Hemisphere	NA	Yes	Adult_Cortex:Fetal_Cortex	7.637e-09	rs641760;rs12820906;rs28372579;rs641760:rs641760	17
ENSG00000151789	ZNF385D	3	21459915	22414812	-1	protein_coding	79750	ZNF385D	0.724322	0.203413	0	0	5	3.0424e-07	0.00282377	eQTLGen_trans_eQTLs	NA	No	NA	4.684e-13	rs2242652;rs4449583;rs7705526;rs2736100;rs2853677	7
ENSG00000179195	ZNF664	12	124456392	124499986	1	protein_coding	144348	ZNF664	0.00162679	-0.308462	0	0	0	NA	NA	NA	NA	Yes	Adult_Cortex:Trophoblast-like_Cell:hESC	9.546e-09	rs641760;rs4930719;rs28372579:rs641760:rs641760;rs28372579;rs12820906:rs641760	17

## Sheet: GWAS_catalog
GenomicLocus	IndSigSNP	chr	bp	snp	DateAddedToCatalog	PMID	FirstAuth	Date	Journal	Link	Study	Trait	InitialN	ReplicationN	Region	ReportedGene	MappedGene	UpGene	DownGene	SNP_Gene_ID	UpGeneDist	DownGeneDist	Strongest	SNPs	marged	SNP_ID_cur	Context	intergenic	RiskAF	P	Pmlog	Ptext	OrBeta	95CI	Platform	CNV
1	rs2235529	1	22422721	rs10917151	2018-10-19	30194396	Rafnar T	2018-09-07	Nat Commun	www.ncbi.nlm.nih.gov/pubmed/30194396	Variants associating with uterine leiomyoma highlight genetic background shared by various cancers and hormone-related traits.	Uterine fibroids	16,595 European ancestry cases, 523,330 European ancestry controls	NA	1p36.12	CDC42	AL031281.2			ENSG00000285721			rs10917151-A	rs10917151	0	10917151	3_prime_UTR_variant	0	0.20124	5e-14	13.301		1.12	[1.09-1.16]	Affymetrix, Illumina [43421991] (imputed)	N
1	rs3765350	1	22444975	rs10737462	2018-03-05	29304378	Medina-Gomez C	2018-01-04	Am J Hum Genet	www.ncbi.nlm.nih.gov/pubmed/29304378	Life-Course Genome-wide Association Study Meta-analysis of Total Body BMD and Assessment of Age-Specific Effects.	Total body bone mineral density (age 0-15)	11,807 European and unknown ancestry individuals	NA	1p36.12	NR	WNT4			ENSG00000162552			rs10737462-T	rs10737462	0	10737462	3_prime_UTR_variant	0	0.2267	2e-09	8.69897		0.0925	unit decrease	Affymetrix, Illumina [~ 23700000] (imputed)	N
1	rs3765350	1	22447316	rs3765350	2014-12-18	24945404	Kemp JP	2014-06-19	PLoS Genet	www.ncbi.nlm.nih.gov/pubmed/24945404	Phenotypic dissection of bone mineral density reveals skeletal site specificity and facilitates the identification of novel loci in the genetic regulation of bone mass attainment.	Bone mineral density (paediatric, lower limb)	8,007 European ancestry children, 289 Surinamese ancestry children, 300 Turkish ancestry children, 232 Moroccan ancestry children, 588 children	NA	1p36.12	WNT4	WNT4			ENSG00000162552			rs3765350-A	rs3765350	0	3765350	intron_variant	0	0.78	3e-08	7.52288		0.097	[0.062-0.132] unit increase	Illumina [~ 2500000] (imputed)	N
1	rs3765350	1	22447316	rs3765350	2014-12-18	24945404	Kemp JP	2014-06-19	PLoS Genet	www.ncbi.nlm.nih.gov/pubmed/24945404	Phenotypic dissection of bone mineral density reveals skeletal site specificity and facilitates the identification of novel loci in the genetic regulation of bone mass attainment.	Bone mineral density (paediatric, lower limb)	8,007 European ancestry children, 289 Surinamese ancestry children, 300 Turkish ancestry children, 232 Moroccan ancestry children, 588 children	NA	1p36.12	WNT4	WNT4			ENSG00000162552			rs3765350-A	rs3765350	0	3765350	intron_variant	0	NR	6e-08	7.22185	(EA)	0.1071	[0.068-0.146] unit increase	Illumina [~ 2500000] (imputed)	N
1	rs3765350	1	22447316	rs3765350	2014-12-18	24945404	Kemp JP	2014-06-19	PLoS Genet	www.ncbi.nlm.nih.gov/pubmed/24945404	Phenotypic dissection of bone mineral density reveals skeletal site specificity and facilitates the identification of novel loci in the genetic regulation of bone mass attainment.	Bone mineral density (paediatric, total body less head)	8,007 European ancestry children, 289 Surinamese ancestry children, 300 Turkish ancestry children, 232 Moroccan ancestry children, 588 children	NA	1p36.12	WNT4	WNT4			ENSG00000162552			rs3765350-A	rs3765350	0	3765350	intron_variant	0	0.78	7e-10	9.1549		0.107	[0.074-0.140] unit increase	Illumina [~ 2500000] (imputed)	N
1	rs3765350	1	22447316	rs3765350	2014-12-18	24945404	Kemp JP	2014-06-19	PLoS Genet	www.ncbi.nlm.nih.gov/pubmed/24945404	Phenotypic dissection of bone mineral density reveals skeletal site specificity and facilitates the identification of novel loci in the genetic regulation of bone mass attainment.	Bone mineral density (paediatric, total body less head)	8,007 European ancestry children, 289 Surinamese ancestry children, 300 Turkish ancestry children, 232 Moroccan ancestry children, 588 children	NA	1p36.12	WNT4	WNT4			ENSG00000162552			rs3765350-A	rs3765350	0	3765350	intron_variant	0	NR	4e-09	8.39794	(EA)	0.1159	[0.077-0.155] unit increase	Illumina [~ 2500000] (imputed)	N
1	rs3765350	1	22447316	rs3765350	2017-09-21	28743860	Medina-Gomez C	2017-07-25	Nat Commun	www.ncbi.nlm.nih.gov/pubmed/28743860	Bivariate genome-wide association meta-analysis of pediatric musculoskeletal traits reveals pleiotropic effects at the SREBF1/TOM1L2 locus.	Bone mineral density (paediatric, total body less head)	8,327 European ancestry individuals, 2,087 individuals	NA	1p36.12	WNT4	WNT4			ENSG00000162552			rs3765350-G	rs3765350	0	3765350	intron_variant	0	0.23	1e-08	8		0.0939	[NR] unit decrease	Illumina [2276811] (imputed)	N
1	rs3765350	1	22447316	rs3765350	2017-09-21	28743860	Medina-Gomez C	2017-07-25	Nat Commun	www.ncbi.nlm.nih.gov/pubmed/28743860	Bivariate genome-wide association meta-analysis of pediatric musculoskeletal traits reveals pleiotropic effects at the SREBF1/TOM1L2 locus.	TB-LM or TBLH-BMD (pleiotropy)	8,327 European ancestry individuals, 2,087 individuals	NA	1p36.12	WNT4	WNT4			ENSG00000162552			rs3765350-G	rs3765350	0	3765350	intron_variant	0	0.23	6e-09	8.22185				Illumina [2276811] (imputed)	N
1	rs2235529	1	22450487	rs2235529	2013-06-20	23472165	Albertsen HM	2013-03-05	PLoS One	www.ncbi.nlm.nih.gov/pubmed/23472165	Genome-wide association study link novel loci to endometriosis.	Endometriosis	1,514 European ancestry cases, 12,660 European ancestry controls	505 European ancestry cases, 1,811 European ancestry controls	1p36.12	LOC100289113, ZBTB40, WNT4	WNT4			ENSG00000162552			rs2235529-A	rs2235529	0	2235529	intron_variant	0	0.153	3e-09	8.52288		1.3	[1.19-1.41]	Illumina [580699]	N
1	rs2235529	1	22450487	rs2235529	2014-12-18	24945404	Kemp JP	2014-06-19	PLoS Genet	www.ncbi.nlm.nih.gov/pubmed/24945404	Phenotypic dissection of bone mineral density reveals skeletal site specificity and facilitates the identification of novel loci in the genetic regulation of bone mass attainment.	Bone mineral density (paediatric, upper limb)	8,007 European ancestry children, 289 Surinamese ancestry children, 300 Turkish ancestry children, 232 Moroccan ancestry children, 588 children	NA	1p36.12	WNT4	WNT4			ENSG00000162552			rs2235529-C	rs2235529	0	2235529	intron_variant	0	0.85	1e-08	8		0.117	[0.076-0.158] unit increase	Illumina [~ 2500000] (imputed)	N
1	rs2235529	1	22450487	rs2235529	2014-12-18	24945404	Kemp JP	2014-06-19	PLoS Genet	www.ncbi.nlm.nih.gov/pubmed/24945404	Phenotypic dissection of bone mineral density reveals skeletal site specificity and facilitates the identification of novel loci in the genetic regulation of bone mass attainment.	Bone mineral density (paediatric, upper limb)	8,007 European ancestry children, 289 Surinamese ancestry children, 300 Turkish ancestry children, 232 Moroccan ancestry children, 588 children	NA	1p36.12	WNT4	WNT4			ENSG00000162552			rs2235529-C	rs2235529	0	2235529	intron_variant	0	NR	3e-07	6.52288	(EA)	0.1173	[0.072-0.162] unit increase	Illumina [~ 2500000] (imputed)	N
1	rs12404660	1	22458794	rs12404660	2019-02-08	30595370	Kichaev G	2018-12-27	Am J Hum Genet	www.ncbi.nlm.nih.gov/pubmed/30595370	Leveraging Polygenic Functional Enrichment to Improve GWAS Power.	Waist-hip ratio	approximately 458,000 European ancestry individuals	NA	1p36.12		WNT4			ENSG00000162552			rs12404660-?	rs12404660	0	12404660	intron_variant	0	NR	2e-13	12.699				NR [~ 8900000] (imputed)	N
1	rs2235529	1	22462111	rs12037376	2017-08-18	28537267	Sapkota Y	2017-05-24	Nat Commun	www.ncbi.nlm.nih.gov/pubmed/28537267	Meta-analysis identifies five novel loci associated with endometriosis highlighting key genes involved in hormone metabolism.	Endometriosis	14,926 European ancestry cases, 189,715 European ancestry controls, 2,119 Japanese ancestry cases, 2,143 Japanese ancestry controls	NA	1p36.12	WNT4	WNT4			ENSG00000162552			rs12037376-A	rs12037376	0	12037376	intron_variant	0	0.17	1e-12	12	(EA)	1.14	1.10-1.19	Affymetrix, Illumina [up to 6979035] (imputed)	N
1	rs2235529	1	22462111	rs12037376	2017-08-18	28537267	Sapkota Y	2017-05-24	Nat Commun	www.ncbi.nlm.nih.gov/pubmed/28537267	Meta-analysis identifies five novel loci associated with endometriosis highlighting key genes involved in hormone metabolism.	Endometriosis	14,926 European ancestry cases, 189,715 European ancestry controls, 2,119 Japanese ancestry cases, 2,143 Japanese ancestry controls	NA	1p36.12	WNT4	WNT4			ENSG00000162552			rs12037376-A	rs12037376	0	12037376	intron_variant	0	0.17	9e-17	16.0458		1.16	1.12–1.19	Affymetrix, Illumina [up to 6979035] (imputed)	N
1	rs2235529	1	22462111	rs12037376	2017-08-18	28537267	Sapkota Y	2017-05-24	Nat Commun	www.ncbi.nlm.nih.gov/pubmed/28537267	Meta-analysis identifies five novel loci associated with endometriosis highlighting key genes involved in hormone metabolism.	Endometriosis	14,926 European ancestry cases, 189,715 European ancestry controls, 2,119 Japanese ancestry cases, 2,143 Japanese ancestry controls	NA	1p36.12	WNT4	WNT4			ENSG00000162552			rs12037376-A	rs12037376	0	12037376	intron_variant	0	0.58	2e-06	5.69897	(Japanese)	1.28	1.16-1.42	Affymetrix, Illumina [up to 6979035] (imputed)	N
1	rs2235529	1	22462111	rs12037376	2018-10-19	30194396	Rafnar T	2018-09-07	Nat Commun	www.ncbi.nlm.nih.gov/pubmed/30194396	Variants associating with uterine leiomyoma highlight genetic background shared by various cancers and hormone-related traits.	Uterine fibroids	16,595 European ancestry cases, 523,330 European ancestry controls	NA	1p36.12	WNT4	WNT4			ENSG00000162552			rs12037376-A	rs12037376	0	12037376	intron_variant	0	NR	4e-08	7.39794		1.15	[1.09-1.21]	Affymetrix, Illumina [43421991] (imputed)	N
1	rs2235529	1	22468215	rs3820282	2015-12-18	25581431	Kuchenbaecker KB	2015-01-12	Nat Genet	www.ncbi.nlm.nih.gov/pubmed/25581431	Identification of six new susceptibility loci for invasive epithelial ovarian cancer.	Epithelial ovarian cancer	4,368 European ancestry cases, 9,123 European ancestry controls,	2,462 European ancestry BRCA1 mutation carrier cases, 12,790 European ancestry BRCA1 mutation carrier controls, up to 631 European ancestry BRCA2 mutation carrier cases, 7,580 European ancestry BRCA2 mutation carrier controls, 9,627 European ancestry serous cases, 1,442 European ancestry non-serous cases, 21,722 European ancestry controls	1p36.12	WNT4	WNT4			ENSG00000162552			rs3820282-?	rs3820282	0	3820282	intron_variant	0	NR	2e-08	7.69897		1.11	[1.06-1.15]	Illumina [up to 10962898] (imputed)	N
1	rs2235529	1	22468215	rs3820282	2015-12-18	25581431	Kuchenbaecker KB	2015-01-12	Nat Genet	www.ncbi.nlm.nih.gov/pubmed/25581431	Identification of six new susceptibility loci for invasive epithelial ovarian cancer.	Epithelial ovarian cancer	4,368 European ancestry cases, 9,123 European ancestry controls,	2,462 European ancestry BRCA1 mutation carrier cases, 12,790 European ancestry BRCA1 mutation carrier controls, up to 631 European ancestry BRCA2 mutation carrier cases, 7,580 European ancestry BRCA2 mutation carrier controls, 9,627 European ancestry serous cases, 1,442 European ancestry non-serous cases, 21,722 European ancestry controls	1p36.12	WNT4	WNT4			ENSG00000162552			rs3820282-?	rs3820282	0	3820282	intron_variant	0	NR	8e-08	7.09691	(Serous)	1.12	[1.07-1.17]	Illumina [up to 10962898] (imputed)	N
1	rs2235529	1	22470407	rs56318008	2017-10-23	28877031	Zhang G	2017-09-07	N Engl J Med	www.ncbi.nlm.nih.gov/pubmed/28877031	Genetic Associations with Gestational Duration and Spontaneous Preterm Birth.	Gestational age at birth (maternal effect)	43,568 European ancestry mothers	8,643 European ancestry mothers	1p36.12	WNT4, CDC42, CELA3A	AL445253.1, WNT4			ENSG00000285873, ENSG00000162552			rs56318008-T	rs56318008	0	56318008	5_prime_UTR_variant	0	0.139	3e-14	13.5229		1.05	[NR] unit increase	Illumina [15635593] (imputed)	N
1	rs2235529	1	22470407	rs56318008	2018-03-05	29304378	Medina-Gomez C	2018-01-04	Am J Hum Genet	www.ncbi.nlm.nih.gov/pubmed/29304378	Life-Course Genome-wide Association Study Meta-analysis of Total Body BMD and Assessment of Age-Specific Effects.	Total body bone mineral density	56,284 European ancestry individuals, up to 1,333 African American individuals, up to 9,328 admixed individuals	NA	1p36.12	NR	AL445253.1, WNT4			ENSG00000285873, ENSG00000162552			rs56318008-T	rs56318008	0	56318008	5_prime_UTR_variant	0	0.1603	2e-25	24.699		0.0838	unit decrease	Affymetrix, Illumina [~ 23700000] (imputed)	N
1	rs2235529	1	22470451	rs55938609	2017-07-19	28333195	Uimari O	2017-04-01	Hum Reprod	www.ncbi.nlm.nih.gov/pubmed/28333195	Genome-wide genetic analyses highlight mitogen-activated protein kinase (MAPK) signaling in the pathogenesis of endometriosis.	Endometriosis	3,194 European ancestry cases, 7,060 European ancestry controls.	NA	1p36.12	WNT4	WNT4, AL445253.1			ENSG00000162552, ENSG00000285873			rs55938609-?	rs55938609	0	55938609	5_prime_UTR_variant	0	NR	6e-07	6.22185		1.24	[1.15-1.35]	Illumina [NR] (imputed)	N
1	rs7519889	1	22472506	rs7519889	2018-09-20	28869591	Kemp JP	2017-09-04	Nat Genet	www.ncbi.nlm.nih.gov/pubmed/28869591	Identification of 153 new loci associated with heel bone mineral density and functional involvement of GPC6 in osteoporosis.	Heel bone mineral density	76,067 European ancestry women, 66,420 European ancestry men	NA	1p36.12	WNT4	AL445253.1			ENSG00000285873			rs7519889-G	rs7519889	0	7519889	intron_variant	0	0.794202	2e-16	15.699	(men)	0.0498186	[0.037-0.062] unit increase	NR [17166351] (imputed)	N
1	rs7519889	1	22472506	rs7519889	2018-09-20	28869591	Kemp JP	2017-09-04	Nat Genet	www.ncbi.nlm.nih.gov/pubmed/28869591	Identification of 153 new loci associated with heel bone mineral density and functional involvement of GPC6 in osteoporosis.	Heel bone mineral density	76,067 European ancestry women, 66,420 European ancestry men	NA	1p36.12	WNT4	AL445253.1			ENSG00000285873			rs7519889-G	rs7519889	0	7519889	intron_variant	0	0.795157	9e-33	32.0458		0.0470323	[0.039-0.055] unit increase	NR [17166351] (imputed)	N
1	rs7519889	1	22472506	rs7519889	2018-09-20	28869591	Kemp JP	2017-09-04	Nat Genet	www.ncbi.nlm.nih.gov/pubmed/28869591	Identification of 153 new loci associated with heel bone mineral density and functional involvement of GPC6 in osteoporosis.	Heel bone mineral density	76,067 European ancestry women, 66,420 European ancestry men	NA	1p36.12	WNT4	AL445253.1			ENSG00000285873			rs7519889-G	rs7519889	0	7519889	intron_variant	0	0.795991	1e-15	15	(women)	0.0421762	[0.031-0.053] unit increase	NR [17166351] (imputed)	N
1	rs7519889	1	22472506	rs7519889	2018-10-18	30048462	Kim SK	2018-07-26	PLoS One	www.ncbi.nlm.nih.gov/pubmed/30048462	Identification of 613 new loci associated with heel bone mineral density and a polygenic risk score for bone mineral density, osteoporosis and fracture.	Heel bone mineral density	394,929 European ancestry individuals	NA	1p36.12		AL445253.1			ENSG00000285873			rs7519889-?	rs7519889	0	7519889	intron_variant	0	NR	1e-56	56		0.0391361	[0.034-0.044] unit increase	Affymetrix [20259828] (imputed)	N
1	rs3971300	1	22484575	rs3971300	2018-03-05	29304378	Medina-Gomez C	2018-01-04	Am J Hum Genet	www.ncbi.nlm.nih.gov/pubmed/29304378	Life-Course Genome-wide Association Study Meta-analysis of Total Body BMD and Assessment of Age-Specific Effects.	Total body bone mineral density	56,284 European ancestry individuals, up to 1,333 African American individuals, up to 9,328 admixed individuals	NA	1p36.12	NR	AL445253.1 - MIR4418	ENSG00000285873	ENSG00000266564		681	108157	rs3971300-T	rs3971300	0	3971300	intergenic_variant	1	0.7092	7e-23	22.1549	(European)	0.0693	unit increase	Affymetrix, Illumina [~ 23700000] (imputed)	N
1	rs3971300	1	22484575	rs3971300	2019-01-28	30598549	Morris JA	2018-12-31	Nat Genet	www.ncbi.nlm.nih.gov/pubmed/30598549	An atlas of genetic influences on osteoporosis in humans and mice.	Heel bone mineral density	426,824 British ancestry individuals	NA	1p36.12	WNT4	AL445253.1 - MIR4418	ENSG00000285873	ENSG00000266564		681	108157	rs3971300-T	rs3971300	0	3971300	intergenic_variant	1	0.735224	7e-23	22.1549		0.022724	[0.018-0.027] unit increase	NR [13737936] (imputed)	N
1	rs3971300	1	22484575	rs3971300	2019-02-08	30595370	Kichaev G	2018-12-27	Am J Hum Genet	www.ncbi.nlm.nih.gov/pubmed/30595370	Leveraging Polygenic Functional Enrichment to Improve GWAS Power.	Heel bone mineral density	approximately 446,000 European ancestry individuals	NA	1p36.12		AL445253.1 - MIR4418	ENSG00000285873	ENSG00000266564		681	108157	rs3971300-?	rs3971300	0	3971300	intergenic_variant	1	NR	7e-90	89.1549				NR [~ 8900000] (imputed)	N
1	rs7521902	1	22490724	rs7521902	2010-10-12	20852632	Goode EL	2010-09-19	Nat Genet	www.ncbi.nlm.nih.gov/pubmed/20852632	A genome-wide association study identifies susceptibility loci for ovarian cancer at 2q31 and 8q24.	Ovarian cancer	1,768 European ancestry cases, 2,354 European ancestry controls	8,709 European ancestry cases, 51,764 European ancestry controls	1p36.12	NR	AL445253.1 - MIR4418	ENSG00000285873	ENSG00000266564		6830	102008	rs7521902-?	rs7521902	0	7521902	intergenic_variant	1	NR	5e-06	5.30103		1.12	[1.07-1.18]	Illumina [2056878] (imputed)	N
1	rs7521902	1	22490724	rs7521902	2013-01-11	23104006	Nyholt DR	2012-10-28	Nat Genet	www.ncbi.nlm.nih.gov/pubmed/23104006	Genome-wide association meta-analysis identifies new endometriosis risk loci.	Endometriosis	3,181 European ancestry cases, 8,075 European ancestry controls, 1,423 Japanese ancestry cases, 1,318 Japanese ancestry controls	1,044 Japanese ancestry, 4,017 Japanese ancestry controls	1p36.12	WNT4	AL445253.1 - MIR4418	ENSG00000285873	ENSG00000266564		6830	102008	rs7521902-A	rs7521902	0	7521902	intergenic_variant	1	0.238	3e-11	10.5229		1.19	[1.13-1.25]	Illumina [407632]	N
1	rs7521902	1	22490724	rs7521902	2013-04-11	22504420	Estrada K	2012-04-15	Nat Genet	www.ncbi.nlm.nih.gov/pubmed/22504420	Genome-wide meta-analysis identifies 56 bone mineral density loci and reveals 14 loci associated with risk of fracture.	Lumbar spine bone mineral density	Up to 32,961 European and East Asian ancestry individuals	Up to 50,933 European and East Asian ancestry individuals	1p36.12	WNT4	AL445253.1 - MIR4418	ENSG00000285873	ENSG00000266564		6830	102008	rs7521902-A	rs7521902	0	7521902	intergenic_variant	1	0.31	1e-10	10		0.05	[NR] unit decrease	Affymetrix, Illumina [~ 2500000] (imputed)	N
1	rs7521902	1	22490724	rs7521902	2017-05-23	25673412	Shungin D	2015-02-12	Nature	www.ncbi.nlm.nih.gov/pubmed/25673412	New genetic loci link adipose and insulin biology to body fat distribution.	Hip circumference adjusted for BMI	up to 56,910 European ancestry men, up to 86,570 European ancestry women	up to 36,570 European ancestry men, 30,172 European ancestry women, 915 Filipino ancestry men, 735 Filipino ancestry women, 2,351 African American/Afro-Caribbean ancestry men, 6,258 African American/Afro-Caribbean ancestry women, 2,285 South Asian ancestry men, 506 South Asian ancestry women, 195 Seychellois ancestry men, 266 Seychellois ancestry women	1p36.12	WNT4	AL445253.1 - MIR4418	ENSG00000285873	ENSG00000266564		6830	102008	rs7521902-A	rs7521902	0	7521902	intergenic_variant	1	0.2247	3e-06	5.52288	(EA,men)	0.029	[0.017-0.041] unit increase	Affymetrix, Illumina, Perlegen [up to 2542447] (imputed)	N
1	rs7521902	1	22490724	rs7521902	2017-05-23	25673412	Shungin D	2015-02-12	Nature	www.ncbi.nlm.nih.gov/pubmed/25673412	New genetic loci link adipose and insulin biology to body fat distribution.	Hip circumference adjusted for BMI	up to 56,910 European ancestry men, up to 86,570 European ancestry women	up to 36,570 European ancestry men, 30,172 European ancestry women, 915 Filipino ancestry men, 735 Filipino ancestry women, 2,351 African American/Afro-Caribbean ancestry men, 6,258 African American/Afro-Caribbean ancestry women, 2,285 South Asian ancestry men, 506 South Asian ancestry women, 195 Seychellois ancestry men, 266 Seychellois ancestry women	1p36.12	WNT4	AL445253.1 - MIR4418	ENSG00000285873	ENSG00000266564		6830	102008	rs7521902-A	rs7521902	0	7521902	intergenic_variant	1	0.2247	3e-08	7.52288	(EA)	0.0242	[0.016-0.033] unit increase	Affymetrix, Illumina, Perlegen [up to 2542447] (imputed)	N
1	rs72478520	1	22492887	rs3920498	2014-12-18	24945404	Kemp JP	2014-06-19	PLoS Genet	www.ncbi.nlm.nih.gov/pubmed/24945404	Phenotypic dissection of bone mineral density reveals skeletal site specificity and facilitates the identification of novel loci in the genetic regulation of bone mass attainment.	Bone mineral density (paediatric, skull)	7,976 European ancestry children, 289 Surinamese ancestry children, 300 Turkish ancestry children, 232 Moroccan ancestry children, 588 children	NA	1p36.12	WNT4	AL445253.1 - MIR4418	ENSG00000285873	ENSG00000266564		8993	99845	rs3920498-G	rs3920498	0	3920498	intergenic_variant	1	0.8	2e-12	11.699		0.134	[0.097-0.171] unit increase	Illumina [~ 2500000] (imputed)	N
1	rs72478520	1	22492887	rs3920498	2014-12-18	24945404	Kemp JP	2014-06-19	PLoS Genet	www.ncbi.nlm.nih.gov/pubmed/24945404	Phenotypic dissection of bone mineral density reveals skeletal site specificity and facilitates the identification of novel loci in the genetic regulation of bone mass attainment.	Bone mineral density (paediatric, skull)	7,976 European ancestry children, 289 Surinamese ancestry children, 300 Turkish ancestry children, 232 Moroccan ancestry children, 588 children	NA	1p36.12	WNT4	AL445253.1 - MIR4418	ENSG00000285873	ENSG00000266564		8993	99845	rs3920498-G	rs3920498	0	3920498	intergenic_variant	1	NR	1e-10	10	(EA)	0.139	[0.097-0.181] unit increase	Illumina [~ 2500000] (imputed)	N
1	rs72478520	1	22492887	rs3920498	2017-07-19	28333195	Uimari O	2017-04-01	Hum Reprod	www.ncbi.nlm.nih.gov/pubmed/28333195	Genome-wide genetic analyses highlight mitogen-activated protein kinase (MAPK) signaling in the pathogenesis of endometriosis.	Deep ovarian and/or rectovaginal disease with dense adhesions	1,364 European ancestry cases, 7,060 European ancestry controls.	NA	1p36.12	WNT4	AL445253.1 - MIR4418	ENSG00000285873	ENSG00000266564		8993	99845	rs3920498-?	rs3920498	0	3920498	intergenic_variant	1	NR	6e-07	6.22185		1.3	[1.18-1.43]	Illumina [NR] (imputed)	N
3	rs10929757	2	11702661	rs10929757	2018-10-19	30194396	Rafnar T	2018-09-07	Nat Commun	www.ncbi.nlm.nih.gov/pubmed/30194396	Variants associating with uterine leiomyoma highlight genetic background shared by various cancers and hormone-related traits.	Uterine fibroids	16,595 European ancestry cases, 523,330 European ancestry controls	NA	2p25.1	GREB1	GREB1			ENSG00000196208			rs10929757-C	rs10929757	0	10929757	missense_variant	0	0.60029	7e-10	9.1549		1.08	[1.05-1.1]	Affymetrix, Illumina [43421991] (imputed)	N
3	rs1529868	2	11721535	rs11674184	2017-08-18	28537267	Sapkota Y	2017-05-24	Nat Commun	www.ncbi.nlm.nih.gov/pubmed/28537267	Meta-analysis identifies five novel loci associated with endometriosis highlighting key genes involved in hormone metabolism.	Endometriosis	14,926 European ancestry cases, 189,715 European ancestry controls, 2,119 Japanese ancestry cases, 2,143 Japanese ancestry controls	NA	2p25.1	GREB1	GREB1			ENSG00000196208			rs11674184-T	rs11674184	0	11674184	intron_variant	0	0.61	3e-14	13.5229	(EA)	1.12	1.09-1.15	Affymetrix, Illumina [up to 6979035] (imputed)	N
3	rs1529868	2	11721535	rs11674184	2017-08-18	28537267	Sapkota Y	2017-05-24	Nat Commun	www.ncbi.nlm.nih.gov/pubmed/28537267	Meta-analysis identifies five novel loci associated with endometriosis highlighting key genes involved in hormone metabolism.	Endometriosis	14,926 European ancestry cases, 189,715 European ancestry controls, 2,119 Japanese ancestry cases, 2,143 Japanese ancestry controls	NA	2p25.1	GREB1	GREB1			ENSG00000196208			rs11674184-T	rs11674184	0	11674184	intron_variant	0	0.61	3e-17	16.5229		1.13	1.10–1.15	Affymetrix, Illumina [up to 6979035] (imputed)	N
3	rs10929759	2	11727507	rs13394619	2013-01-11	23104006	Nyholt DR	2012-10-28	Nat Genet	www.ncbi.nlm.nih.gov/pubmed/23104006	Genome-wide association meta-analysis identifies new endometriosis risk loci.	Endometriosis	3,181 European ancestry cases, 8,075 European ancestry controls, 1,423 Japanese ancestry cases, 1,318 Japanese ancestry controls	1,044 Japanese ancestry, 4,017 Japanese ancestry controls	2p25.1	GREB1	GREB1			ENSG00000196208			rs13394619-G	rs13394619	0	13394619	splice_acceptor_variant	0	0.521	6e-09	8.22185		1.15	[1.09-1.20]	Illumina [407632]	N
4	rs2293607	3	169477506	rs12638862	2013-08-02	23502783	Weinhold N	2013-03-17	Nat Genet	www.ncbi.nlm.nih.gov/pubmed/23502783	The CCND1 c.870G>A polymorphism is a risk factor for t(11;14)(q13;q32) multiple myeloma.	Multiple myeloma (IgH translocation)	up to 1,660 European ancestry cases, 7,306 European ancestry controls		3q26.2	NR	RNU6-637P - TERC	ENSG00000206777	ENSG00000270141		39425	4802	rs12638862-A	rs12638862	0	12638862	regulatory_region_variant	1	0.74	2e-06	5.69897	(Any IgH translocation vs. controls)	1.37	[1.20-1.56]	Illumina [414804] (imputed)	N
4	rs2293607	3	169477506	rs12638862	2017-05-30	28112199	Law PJ	2017-01-23	Sci Rep	www.ncbi.nlm.nih.gov/pubmed/28112199	Genome-wide association analysis of chronic lymphocytic leukaemia, Hodgkin lymphoma and multiple myeloma identifies pleiotropic risk loci.	B-cell malignancies (chronic lymphocytic leukemia, Hodgkin lymphoma or multiple myeloma) (pleiotropy)	1,842 European ancestry chronic lymphocytic leukemia cases, 1,465 European ancestry Hodgkin lymphoma cases, 3,790 European ancestry multiple myeloma cases, 7,324 European ancestry controls	NA	3q26.2	TERC	RNU6-637P - TERC	ENSG00000206777	ENSG00000270141		39425	4802	rs12638862-A	rs12638862	0	12638862	regulatory_region_variant	1	NR	2e-11	10.699				Illumina [10806625] (imputed)	N
4	rs2293607	3	169477506	rs12638862	2018-01-12	29151059	Delgado DA	2017-11-18	J Med Genet	www.ncbi.nlm.nih.gov/pubmed/29151059	Genome-wide association study of telomere length among South Asians identifies a second RTEL1 association signal.	Telomere length	5,075 Bangladeshi ancestry individuals	NA	3q26.2	TERC	RNU6-637P - TERC	ENSG00000206777	ENSG00000270141		39425	4802	rs12638862-G	rs12638862	0	12638862	regulatory_region_variant	1	0.24	2e-08	7.69897		0.13	[0.091-0.169] unit decrease	Illumina [~ 6300000] (imputed)	N
4	rs2293607	3	169477506	rs12638862	2018-07-28	29403010	Kanai M	2018-02-05	Nat Genet	www.ncbi.nlm.nih.gov/pubmed/29403010	Genetic analysis of quantitative traits in the Japanese population links cell types to complex human diseases.	Mean corpuscular hemoglobin	108,054 Japanese ancestry individuals	NA	3q26.2	MECOM, TERC	RNU6-637P - TERC	ENSG00000206777	ENSG00000270141		39425	4802	rs12638862-?	rs12638862	0	12638862	regulatory_region_variant	1	NR	3e-11	10.5229		0.02924	[0.021-0.038] unit increase novel	Illumina [6108953] (imputed)	N
4	rs2293607	3	169477506	rs12638862	2018-07-28	29403010	Kanai M	2018-02-05	Nat Genet	www.ncbi.nlm.nih.gov/pubmed/29403010	Genetic analysis of quantitative traits in the Japanese population links cell types to complex human diseases.	Mean corpuscular volume	108,256 Japanese ancestry individuals	NA	3q26.2	MECOM, TERC	RNU6-637P - TERC	ENSG00000206777	ENSG00000270141		39425	4802	rs12638862-?	rs12638862	0	12638862	regulatory_region_variant	1	NR	3e-11	10.5229		0.02925	[0.021-0.038] unit increase novel	Illumina [6108953] (imputed)	N
4	rs2293607	3	169477506	rs12638862	2018-10-19	30194396	Rafnar T	2018-09-07	Nat Commun	www.ncbi.nlm.nih.gov/pubmed/30194396	Variants associating with uterine leiomyoma highlight genetic background shared by various cancers and hormone-related traits.	Uterine fibroids	16,595 European ancestry cases, 523,330 European ancestry controls	NA	3q26.2	TERC	RNU6-637P - TERC	ENSG00000206777	ENSG00000270141		39425	4802	rs12638862-A	rs12638862	0	12638862	regulatory_region_variant	1	0.7851	3e-08	7.52288		1.07527	[1.05-1.11]	Affymetrix, Illumina [43421991] (imputed)	N
4	rs2293607	3	169477506	rs12638862	2019-03-07	30578418	Giri A	2018-12-21	Nat Genet	www.ncbi.nlm.nih.gov/pubmed/30578418	Trans-ethnic association study of blood pressure determinants in over 750,000 individuals.	Systolic blood pressure	365,998 European ancestry individuals, 63,490 African ancestry individuals, 22,802 Hispanic individuals, 4,792 Asian ancestry individuals, 2,695 Native American ancestry individuals	299,024 European ancestry individuals, 17,277 individuals	3q26.2	TERC	RNU6-637P - TERC	ENSG00000206777	ENSG00000270141		39425	4802	rs12638862-G	rs12638862	0	12638862	regulatory_region_variant	1	0.7348	5e-12	11.301		0.258	[0.18-0.33] mmHg increase	Affymetrix [NR] (imputed)	N
4	rs2293607	3	169481271	rs12696304	2010-03-06	20139977	Codd V	2010-02-07	Nat Genet	www.ncbi.nlm.nih.gov/pubmed/20139977	Common variants near TERC are associated with mean telomere length.	Telomere length	2,917 European ancestry individuals	9,492 European ancestry individuals	3q26.2	TERC	RNU6-637P - TERC	ENSG00000206777	ENSG00000270141		43190	1037	rs12696304-G	rs12696304	0	12696304	regulatory_region_variant	1	0.3	4e-14	13.3979		0.11	[0.08-0.14] unit decrease	Affymetrix [405649]	N
4	rs2293607	3	169481271	rs12696304	2011-05-27	21573004	Prescott J	2011-05-10	PLoS One	www.ncbi.nlm.nih.gov/pubmed/21573004	Genome-wide association study of relative telomere length.	Telomere length	3,554 European ancestry individuals	2,460 European ancestry individuals	3q26.2	TERC	RNU6-637P - TERC	ENSG00000206777	ENSG00000270141		43190	1037	rs12696304-G	rs12696304	0	12696304	regulatory_region_variant	1	0.27	2e-14	13.699		0.03	[0.02-0.04] unit decrease	Illumina [2608509] (imputed)	N
4	rs2293607	3	169481271	rs12696304	2016-06-02	26237428	Law MH	2015-08-03	Nat Genet	www.ncbi.nlm.nih.gov/pubmed/26237428	Genome-wide meta-analysis identifies five new susceptibility loci for cutaneous malignant melanoma.	Cutaneous malignant melanoma	12,874 European ancestry cases, 23,203 European ancestry controls	785 European ancestry cases, 791 European ancestry controls, 2,331 cases, 2,415 controls	3q26.2	TERC	RNU6-637P - TERC	ENSG00000206777	ENSG00000270141		43190	1037	rs12696304-G	rs12696304	0	12696304	regulatory_region_variant	1	0.27	3e-07	6.52288		0.092	[NR] unit decrease	Affymetrix, Illumina [at least 1569314] (imputed)	N
4	rs2293607	3	169481271	rs12696304	2019-02-08	30595370	Kichaev G	2018-12-27	Am J Hum Genet	www.ncbi.nlm.nih.gov/pubmed/30595370	Leveraging Polygenic Functional Enrichment to Improve GWAS Power.	Systolic blood pressure	approximately 422,000 European ancestry individuals	NA	3q26.2		RNU6-637P - TERC	ENSG00000206777	ENSG00000270141		43190	1037	rs12696304-?	rs12696304	0	12696304	regulatory_region_variant	1	NR	5e-09	8.30103				NR [~ 8900000] (imputed)	N
4	rs2293607	3	169481271	rs12696304	2019-04-03	30429480	Duffy DL	2018-11-14	Nat Commun	www.ncbi.nlm.nih.gov/pubmed/30429480	Novel pleiotropic risk loci for melanoma and nevus density implicate multiple biological pathways.	Nevus count	52,506 European ancestry individuals	NA	3q26.2	TERC	RNU6-637P - TERC	ENSG00000206777	ENSG00000270141		43190	1037	rs12696304-?	rs12696304	0	12696304	regulatory_region_variant	1	NR	6e-06	5.22185	(fixed effects)			Affymetrix, Illumina [up to 31337615] (imputed)	N
4	rs2293607	3	169481271	rs12696304	2019-04-03	30429480	Duffy DL	2018-11-14	Nat Commun	www.ncbi.nlm.nih.gov/pubmed/30429480	Novel pleiotropic risk loci for melanoma and nevus density implicate multiple biological pathways.	Nevus count or cutaneous melanoma	52,506 European ancestry individuals, 12,874 European ancestry cases, 23,203 European ancestry controls	NA	3q26.2	TERC	RNU6-637P - TERC	ENSG00000206777	ENSG00000270141		43190	1037	rs12696304-?	rs12696304	0	12696304	regulatory_region_variant	1	NR	8e-10	9.09691				Affymetrix, Illumina [7850345] (imputed)	N
4	rs2293607	3	169482335	rs2293607	2019-03-07	30578418	Giri A	2018-12-21	Nat Genet	www.ncbi.nlm.nih.gov/pubmed/30578418	Trans-ethnic association study of blood pressure determinants in over 750,000 individuals.	Pulse pressure	365,998 European ancestry individuals, 63,490 African ancestry individuals, 22,802 Hispanic individuals, 4,792 Asian ancestry individuals, 2,695 Native American ancestry individuals	299,024 European ancestry individuals, 17,277 individuals	3q26.2	TERC	TERC			ENSG00000270141			rs2293607-C	rs2293607	0	2293607	non_coding_transcript_exon_variant	0	0.752	1e-11	11		0.1976	[0.14-0.25] mmHg increase	Affymetrix [NR] (imputed)	N
4	rs2293607	3	169487437	rs12637184	2018-07-28	29403010	Kanai M	2018-02-05	Nat Genet	www.ncbi.nlm.nih.gov/pubmed/29403010	Genetic analysis of quantitative traits in the Japanese population links cell types to complex human diseases.	Platelet count	108,208 Japanese ancestry individuals	NA	3q26.2	ACTRT3	AC078802.1, ACTRT3			ENSG00000269889, ENSG00000184378			rs12637184-?	rs12637184	0	12637184	5_prime_UTR_variant	0	NR	3e-08	7.52288		0.02466	[0.016-0.033] unit decrease novel	Illumina [6108953] (imputed)	N
4	rs2293607	3	169487437	rs12637184	2019-02-08	30595370	Kichaev G	2018-12-27	Am J Hum Genet	www.ncbi.nlm.nih.gov/pubmed/30595370	Leveraging Polygenic Functional Enrichment to Improve GWAS Power.	Red blood cell count	approximately 445,000 European ancestry individuals	NA	3q26.2		AC078802.1, ACTRT3			ENSG00000269889, ENSG00000184378			rs12637184-?	rs12637184	0	12637184	5_prime_UTR_variant	0	NR	7e-10	9.1549				NR [~ 8900000] (imputed)	N
4	rs2293607	3	169487501	rs9811216	2017-08-30	27863252	Astle WJ	2016-11-17	Cell	www.ncbi.nlm.nih.gov/pubmed/27863252	The Allelic Landscape of Human Blood Cell Trait Variation and Links to Common Complex Disease.	Eosinophil counts	172,275 European ancestry individuals	NA	3q26.2	ACTRT3	AC078802.1, ACTRT3			ENSG00000269889, ENSG00000184378			rs9811216-C	rs9811216	0	9811216	5_prime_UTR_variant	0	0.2616	2e-12	11.699		0.0286991	[0.021-0.037] unit increase	Affymetrix [~ 2500000] (imputed)	N
4	rs2293607	3	169487501	rs9811216	2017-08-30	27863252	Astle WJ	2016-11-17	Cell	www.ncbi.nlm.nih.gov/pubmed/27863252	The Allelic Landscape of Human Blood Cell Trait Variation and Links to Common Complex Disease.	Neutrophil percentage of granulocytes	170,672 European ancestry individuals	NA	3q26.2	ACTRT3	AC078802.1, ACTRT3			ENSG00000269889, ENSG00000184378			rs9811216-C	rs9811216	0	9811216	5_prime_UTR_variant	0	0.2615	6e-14	13.2218		0.0307159	[0.023-0.039] unit decrease	Affymetrix [~ 2500000] (imputed)	N
4	rs2293607	3	169487501	rs9811216	2017-08-30	27863252	Astle WJ	2016-11-17	Cell	www.ncbi.nlm.nih.gov/pubmed/27863252	The Allelic Landscape of Human Blood Cell Trait Variation and Links to Common Complex Disease.	Sum eosinophil basophil counts	171,771 European ancestry individuals	NA	3q26.2	ACTRT3	AC078802.1, ACTRT3			ENSG00000269889, ENSG00000184378			rs9811216-C	rs9811216	0	9811216	5_prime_UTR_variant	0	0.2616	9e-11	10.0458		0.0264671	[0.018-0.034] unit increase	Affymetrix [~ 2500000] (imputed)	N
4	rs2293607	3	169492101	rs10936599	2010-03-29	20190752	Dubois PC	2010-02-28	Nat Genet	www.ncbi.nlm.nih.gov/pubmed/20190752	Multiple common variants for celiac disease influencing immune gene expression.	Celiac disease	4,533 European ancestry cases, 10,750 European ancestry controls	4,918 European ancestry cases, 5,684 European ancestry controls	3q26.2	intergenic	MYNN			ENSG00000085274			rs10936599-A	rs10936599	0	10936599	synonymous_variant	0	0.25	5e-07	6.30103		1.12	[1.07-1.16]	Illumina [292387]	N
4	rs2293607	3	169492101	rs10936599	2010-12-09	20972440	Houlston RS	2010-10-24	Nat Genet	www.ncbi.nlm.nih.gov/pubmed/20972440	Meta-analysis of three genome-wide association studies identifies susceptibility loci for colorectal cancer at 1q41, 3q26.2, 12q13.13 and 20q13.33.	Colorectal cancer	3,334 European ancestry cases, 4,628 European ancestry controls	14,851 European ancestry cases, 15,569 European ancestry controls	3q26.2	MYNN	MYNN			ENSG00000085274			rs10936599-C	rs10936599	0	10936599	synonymous_variant	0	NR	3e-08	7.52288		1.04	[1.04-1.10]	Illumina [up to 550000] (imputed)	N
4	rs2293607	3	169492101	rs10936599	2012-10-24	21833088	Sawcer S	2011-08-11	Nature	www.ncbi.nlm.nih.gov/pubmed/21833088	Genetic risk and a primary role for cell-mediated immune mechanisms in multiple sclerosis.	Multiple sclerosis	9,772 European ancestry cases, 16,849 European ancestry controls	4,218 European ancestry cases, 7,296 European ancestry controls	3q26.2	MYNN	MYNN			ENSG00000085274			rs10936599-G	rs10936599	0	10936599	synonymous_variant	0	NR	7e-07	6.1549		1.1	[1.08-1.11]	Illumina [465434]	N
4	rs2293607	3	169492101	rs10936599	2013-07-09	23535734	Codd V	2013-04-01	Nat Genet	www.ncbi.nlm.nih.gov/pubmed/23535734	Identification of seven loci affecting mean telomere length and their association with disease.	Telomere length	37,684 European ancestry individuals	10,739 European ancestry individuals	3q26.2	TERC	MYNN			ENSG00000085274			rs10936599-T	rs10936599	0	10936599	synonymous_variant	0	0.252	3e-31	30.5229		0.097	[0.081-0.113] unit decrease	Affymetrix, Illumina [2362330]	N
4	rs2293607	3	169492101	rs10936599	2014-03-13	23955597	Chubb D	2013-08-18	Nat Genet	www.ncbi.nlm.nih.gov/pubmed/23955597	Common variation at 3q26.2, 6p21.33, 17p11.2 and 22q13.1 influences multiple myeloma risk.	Multiple myeloma	2,335 European ancestry cases, 7,306 European ancestry controls	2,357 European ancestry cases, 3,684 European ancestry controls	3q26.2	MYNN, TERC	MYNN			ENSG00000085274			rs10936599-G	rs10936599	0	10936599	synonymous_variant	0	0.8	9e-14	13.0458		1.256	[1.18-1.33]	Illumina [414804]	N
4	rs2293607	3	169492101	rs10936599	2014-05-01	24163127	Figueroa JD	2013-10-24	Hum Mol Genet	www.ncbi.nlm.nih.gov/pubmed/24163127	Genome-wide association study identifies multiple loci associated with bladder cancer risk.	Bladder cancer	6,911 European ancestry cases, 11,818 European ancestry controls	801 cases, 1,307 controls	3q26.2	ACTRT3, MYNN, TERC, LRRC34	MYNN			ENSG00000085274			rs10936599-C	rs10936599	0	10936599	synonymous_variant	0	0.76	5e-09	8.30103		1.1765	[1.11-1.23]	Illumina [462190]	N
4	rs2293607	3	169492101	rs10936599	2014-06-19	24292274	Speedy HE	2013-12-01	Nat Genet	www.ncbi.nlm.nih.gov/pubmed/24292274	A genome-wide association study identifies multiple susceptibility loci for chronic lymphocytic leukemia.	Chronic lymphocytic leukemia	1,739 European ancestry cases, 5,199 European ancestry controls	1,144 European ancestry cases, 3,151 European ancestry controls	3q26.2	MYNN	MYNN			ENSG00000085274			rs10936599-C	rs10936599	0	10936599	synonymous_variant	0		2e-09	8.69897		1.26	[1.17-1.35]	Illumina [450000] (imputed)	N
4	rs2293607	3	169492101	rs10936599	2019-04-09	30529582	Lu Y	2018-12-06	Gastroenterology	www.ncbi.nlm.nih.gov/pubmed/30529582	Large-scale Genome-wide Association Study of East Asians Identifies Loci Associated With Risk for Colorectal Cancer.	Colorectal cancer	22,775 East Asian ancestry cases, 47,731 East Asian ancestry controls	NA	3q26.2	MYNN	MYNN			ENSG00000085274			rs10936599-C	rs10936599	0	10936599	synonymous_variant	0	0.39	2e-06	5.69897		1.06	[1.04-1.09]	Affymetrix, Illumina [up to 10700000] (imputed)	N
4	rs2293607	3	169493283	rs3950296	2019-02-08	30595370	Kichaev G	2018-12-27	Am J Hum Genet	www.ncbi.nlm.nih.gov/pubmed/30595370	Leveraging Polygenic Functional Enrichment to Improve GWAS Power.	Eosinophil counts	approximately 440,000 European ancestry individuals	NA	3q26.2		MYNN			ENSG00000085274			rs3950296-?	rs3950296	0	3950296	intron_variant	0	NR	2e-21	20.699				NR [~ 8900000] (imputed)	N
4	rs2293607	3	169497585	rs1317082	2012-12-05	23001564	Mangino M	2012-09-25	Hum Mol Genet	www.ncbi.nlm.nih.gov/pubmed/23001564	Genome-wide meta-analysis points to CTC1 and ZNF676 as genes regulating telomere homeostasis in humans.	Telomere length	9,190 European ancestry individuals	2,226 individuals	3q26.2	TERC	MYNN, AC078795.1			ENSG00000085274, ENSG00000269984			rs1317082-G	rs1317082	0	1317082	non_coding_transcript_exon_variant	0	0.2875	1e-08	8		0.0679	[0.046-0.089] unit increase	Affymetrix, Illumina [~ 2500000] (imputed)	N
4	rs2293607	3	169500487	rs3772190	2017-07-13	28346443	Melin BS	2017-03-27	Nat Genet	www.ncbi.nlm.nih.gov/pubmed/28346443	Genome-wide association study of glioma subtypes identifies specific differences in genetic susceptibility to glioblastoma and non-glioblastoma tumors.	Glioma	12,469 European ancestry cases, 18,190 European ancestry controls.	NA	3q26.2	TERC	MYNN			ENSG00000085274			rs3772190-G	rs3772190	0	3772190	intron_variant	0	0.757	2e-06	5.69897		1.11	1.06-1.15	Illumina [at least 6887412] (imputed)	N
4	rs2293607	3	169500487	rs3772190	2018-07-28	29403010	Kanai M	2018-02-05	Nat Genet	www.ncbi.nlm.nih.gov/pubmed/29403010	Genetic analysis of quantitative traits in the Japanese population links cell types to complex human diseases.	Red blood cell count	108,794 Japanese ancestry individuals	NA	3q26.2	MYNN	MYNN			ENSG00000085274			rs3772190-?	rs3772190	0	3772190	intron_variant	0	NR	4e-08	7.39794		0.02421	[0.016-0.033] unit decrease novel	Illumina [6108953] (imputed)	N
4	rs2293607	3	169514585	rs10936600	2017-08-08	27363682	Mitchell JS	2016-07-01	Nat Commun	www.ncbi.nlm.nih.gov/pubmed/27363682	Genome-wide association study identifies multiple susceptibility loci for multiple myeloma.	Multiple myeloma	7,319 European ancestry cases, 234,385 European ancestry controls	2,547 European ancestry cases, 4,803 European ancestry controls	3q26.2	NR	LRRC34			ENSG00000171757			rs10936600-A	rs10936600	0	10936600	missense_variant	0		6e-15	14.2218		1.2	[1.15-1.26]	Illumina [at least 7182761] (imputed)	N
4	rs2293607	3	169518455	rs6793295	2013-11-01	23583980	Fingerlin TE	2013-04-14	Nat Genet	www.ncbi.nlm.nih.gov/pubmed/23583980	Genome-wide association study identifies multiple susceptibility loci for pulmonary fibrosis.	Interstitial lung disease	1,161 European ancestry cases, 4,683 European ancestry controls	876 European ancestry cases, 1,890 European ancestry controls	3q26.2	LRRC34	LRRC34			ENSG00000171757			rs6793295-C	rs6793295	0	6793295	missense_variant	0	0.26	8e-13	12.0969		1.3	[1.19-1.42]	Illumina [439828]	N
[truncated: 319 more rows]

## Sheet: Annov_stat
Supplementary data 1
	ref.count	ref.prop	count	prop	enrichment	fisher.P
3'-UTR	233824	0.0093225	31	0.0187424	2.01045	0.000432898
5'-UTR	71546	0.00285252	9	0.00544135	1.90756	0.0598429
downstream	284177	0.0113301	14	0.00846433	0.747068	0.3505
exonic	254736	0.0101563	22	0.0133011	1.30965	0.217327
intergenic	11684523	0.465859	452	0.273277	0.586609	7.33537e-58
intronic	9137749	0.36432	844	0.510278	1.40063	1.4182e-33
ncRNA_exonic	259951	0.0103642	19	0.0114873	1.10837	0.625934
ncRNA_intronic	2884355	0.114998	245	0.148126	1.28807	4.31063e-05
[truncated: 4 more rows]

## Sheet: MAGMA_gene_set
GENE	CHR	START	STOP	NSNPS	NPARAM	N	ZSTAT	P	SYMBOL
[truncated: 19,810 more rows]
