# Supplementary material for: Integrating leiomyoma genetics, epigenomics, and single-cell transcriptomics reveals causal genetic variants, genes, and cell types
Source: Nat Commun. 2024 Feb 7;15:1169. doi: 10.1038/s41467-024-45382-0 (PMC10850163; doi:10.1038/s41467-024-45382-0)
Supplement: Supplementary file 5 — Supplementary Data 2 [file 41467_2024_45382_MOESM5_ESM.xlsx]

## Sheet: sgRNA_and_genes_qPCR_primers
Supplementary Data 2
1-SNP region targeted sgRNAs
	Guide_sequence_forward	Guide_sequence_reverse	Location_hg38
ESR1_promoter_targeted_sgRNA	CACCGAGCTCTTTAACAGGCTCGAA	AAACTTCGAGCCTGTTAAAGAGCTC	chr6:151690572-151690594
rs584154480_SNP_region_targeted_sgRNA_1	CACCGATTGATCCTAGTTTCCCCTC	AAACGAGGGGAAACTAGGATCAATC	chr6:152241139-152241161
rs584154480_SNP_region_targeted_sgRNA_2	CACCGATCATTCTGAGTTATTCCAG	AAACCTGGAATAACTCAGAATGATC	chr6:152241155-152241177
rs584154480_SNP_region_Control_sgRNA	CACCGGTTGGGCTTTACATACTAC	AAACGTAGTATGTAAAGCCCAACC	chr6:152539076-152539098
rs10815466_SNP_region_targeted_sgRNA_1	CACCGAACATGCTAGGATGTTACT	AAACAGTAACATCCTAGCATGTTC	chr9:686812-686835
rs10815466_SNP_region_targeted_sgRNA_2	CACCGGGCCACTGTATAAACCGCA	AAACTGCGGTTTATACAGTGGCCC	chr9:694597-694619
rs10815466_SNP_region_Control_sgRNA	CACCGCGTTTCAAATACTTAAAGGG	AAACCCCTTTAAGTATTTGAAACGC	chr9:241244-241266
rs78378222_SNP_region_targeted_sgRNA_1	CACCGTGAACGCCAGTGCAGGCTAC	AAACGTAGCCTGCACTGGCGTTCAC	chr17:7668260-7668517
rs78378222_SNP_region_targeted_sgRNA_2	CACCGTGAGGGGTGAACGCCAGTGC	AAACGCACTGGCGTTCACCCCTCAC	chr17:7668260-7668517
CCDC170 sgRNA 1	CACCGGGTCAGCTGACACACCTGG	AAACCCAGGTGTGTCAGCTGACCC	chr6: 151586011-151586030
CCDC170 sgRNA 2	CACCGCTAGCAGAGAAACGATCATG	AAACCATGATCGTTTCTCTGCTAGC	chr6: 151548394-151548414
Luciferase Control sgRNA	CACCGACAACTTTACCGACCGCGCC	AAACGGCGCGGTCGGTAAAGTTGTC
	Forward_pcr_primer	Reverse_pcr_primer
ARMT1	GTTCTACTCACCGTGGTTGTTGG	GGATTCCTGTGACCCATAGAAATT
CCDC170	GTCCACTGAGGACACCATTTTGG	CCAGACTCCTTTCCCAACTGTTC	CACCGATTGATCCTAGTTTCCCCTC
SYNE1	CTAGTACCTCTACTGGGCATGC	TGACGCATACGGTCCAGAGACA
MYCT1	CACAACAAGTTTAGGGAGTCCATG	CAAGTACCAGCCCGATTGCCAT
VIP	CCAGTCAAACGTCACTCAGATGC	CTGGAAAGTCGGGAGATTCTCC
ESR1	GCTTACTGACCAACCTGGCAGA	GGATCTCTAGCCAGGCACATTC
WASHC1	GGAATATGGCTCCATCTTCACGG	TTGGTGCTCACGCACACAGGAA
FOXD4	TGCGCCTTCATTAGTGACCGCT	TGACGAAGCAGTCGTTCAGCGA
CBWD1	GAAACGGTTGCCTCTGCTGTTC	AGGGTCTGCTAATCCAGTGGTC
DOCK8	GCTCCTCTTCACAGAACTGGCT	TCACCTCTGGTTTGACACAGCG
KANK1	CACTGAAGAGCTGAGGAACCCT	TCTTGCTCAGGCTGGGATGTCT
DMRT1	CCTTATGTGCCTGGTCAGACAG	GCATCCTCAAAAGTGAAGAACTGG
DMRT2	TTCGAGCGCAAAGCTGTGTACC	TCCCTCCTACATAAGTCTCCGC
DMRT3	CGCTGCGTTGGACTGCCGAG	ATTGTCTGCCGACTTGCCGTCT
SMARCA2	GAAGAGTCCAGTAGGCAGGAAAC	CATCCACGTCTTGCTTAGCTGTC
WRAP53	TTTGGAGACTCAACCGTTAGC	CGGTGGCATCAGTTCAGAG
ATB1B2	GAGGACGCACCAGTTTATGGG	GGGGTATGGTCGGAGACAGT
TNSF12	GAGGGGAAGGCTGTCTACCT	GAACCTGGAAGAGTCCGAAGTA
EIF4A1	AAGGCGTCATCGAGAGTAACT	ATGTGGCCGTTTTCCCAGTC
TP53	ACAGCTTTGAGGTGCGTGTTT	CCCTTTCTTGCGGAGATTCTCT
	Forward_pcr_primer	Reverse_pcr_primer	Location_hg38
Region_A_qPCR_primers	GAAATGGCAGCATCACGTCA	AGTGTCCTGAGGTGTTGTGA	chr9:686699-686878
Region_B_qPCR_primers	AGTTGGGGTTGCACTTAGGA	CTAGGGAGGCATGTGATGGT	chr9:694493-694647
Region_C_qPCR_primers	ACCCTGCTTCCCTCATGAAA	ACTCAGTTCTCATAACAGCCCT	chr9:240754-240905
ZNF333_qPCR_primers (Negative Control)	TGCAGCCAGTGTGGGAAAGC	GTGCTCGTCCGGAAGGGCTTG	chr19:14718765-14718883
RPL10_qPCR_Primers (Positive Control)	ACCCGTCTTCGACAGGACT	GGAACGGAAGACGAGAACAG	chrX:154,398,297-154,398,474
RS78378222_qPCR_primers	CCAGTCTCCAGCCTTTGTTCC	GCACATCTGCATTTTCACCCC	chr17:7668260-7668517
