# Supplementary material for: Integrating leiomyoma genetics, epigenomics, and single-cell transcriptomics reveals causal genetic variants, genes, and cell types
Source: Nat Commun. 2024 Feb 7;15:1169. doi: 10.1038/s41467-024-45382-0 (PMC10850163; doi:10.1038/s41467-024-45382-0)
Supplement: Supplementary file 7 — Source Data [file 41467_2024_45382_MOESM7_ESM.xlsx]

## Sheet: Fig 1 b
Ind Sig SNP
No	GenomicLocus	uniqID	rsID	chr	pos	p	nSNPs	nGWASSNPs
1	1	1:22354045:C:T	rs41307810	1	22354045	4.34e-10	1	1
2	1	1:22358457:C:T	rs2473290	1	22358457	2.82e-09	3	2
3	1	1:22371065:G:T	rs10917130	1	22371065	2.37e-17	26	26
4	1	1:22447316:A:G	rs3765350	1	22447316	8.02e-14	4	4
5	1	1:22450487:C:T	rs2235529	1	22450487	7.39e-21	17	17
6	1	1:22458794:A:G	rs12404660	1	22458794	2.38e-16	4	4
7	1	1:22462131:G:T	rs10799737	1	22462131	2.99e-08	1	1
8	1	1:22472506:A:G	rs7519889	1	22472506	8.21e-14	3	3
9	1	1:22482629:G:T	rs12410251	1	22482629	3.23e-14	2	2
10	1	1:22484575:C:T	rs3971300	1	22484575	2.44e-08	1	1
11	1	1:22489567:C:T	rs72478520	1	22489567	6.4e-15	3	3
12	1	1:22490724:A:C	rs7521902	1	22490724	1.35e-08	3	2
13	1	1:22507684:C:T	rs2092315	1	22507684	9.05e-09	11	11
14	2	1:172167002:C:T	rs59760198	1	172167002	2.76e-08	3	3
15	3	2:11670305:A:T	rs10929753	2	11670305	8.38e-10	6	6
16	3	2:11683074:G:T	rs10929754	2	11683074	7.13e-12	22	21
17	3	2:11683965:C:T	rs12994384	2	11683965	2.74e-10	12	11
18	3	2:11691224:C:T	rs974163	2	11691224	2.65e-08	3	2
19	3	2:11692472:A:G	rs4669748	2	11692472	5.87e-09	6	6
20	3	2:11698375:C:G	rs6728828	2	11698375	2.48e-10	1	1
21	3	2:11702661:A:C	rs10929757	2	11702661	1.19e-12	2	2
22	3	2:11710716:A:G	rs6432220	2	11710716	5.38e-11	1	1
23	3	2:11712075:G:T	rs13028479	2	11712075	1.5e-09	1	1
24	3	2:11716919:A:T	rs4668732	2	11716919	6.62e-11	2	2
25	3	2:11717429:A:G	rs7570979	2	11717429	3.48e-09	1	1
26	3	2:11718591:C:T	rs1529868	2	11718591	5.73e-11	2	2
27	3	2:11722012:C:G	rs10929759	2	11722012	6.02e-10	24	22
28	3	2:11722468:A:G	rs11679605	2	11722468	3.89e-08	3	3
29	3	2:11723110:A:G	rs16857668	2	11723110	7.67e-10	13	10
30	4	3:169482335:C:T	rs2293607	3	169482335	4.06e-08	37	35
31	5	4:54464421:A:G	rs62325482	4	54464421	6.24e-09	3	3
32	5	4:54465373:C:T	rs55732414	4	54465373	1.91e-10	2	2
33	5	4:54500538:A:G	rs4864806	4	54500538	5.95e-14	15	15
34	5	4:54541340:A:T	rs62323678	4	54541340	7.02e-10	10	10
35	5	4:54550315:A:G	rs66604018	4	54550315	1.71e-12	1	1
36	5	4:54568834:C:T	rs67751869	4	54568834	1.96e-09	3	3
37	6	4:70524658:A:T	rs4694227	4	70524658	4e-09	39	38
38	6	4:70600738:A:G	rs12640488	4	70600738	3.83e-10	7	7
39	7	5:1270983:C:G	rs11742908	5	1270983	2e-11	1	1
40	7	5:1279790:C:T	rs10069690	5	1279790	4.82e-14	1	1
41	7	5:1280028:A:G	rs2242652	5	1280028	4.68e-13	1	1
42	7	5:1283312:A:G	rs7713218	5	1283312	2.29e-08	1	1
43	7	5:1283755:C:T	rs72709458	5	1283755	6.07e-15	1	1
44	7	5:1284135:C:T	rs4449583	5	1284135	4.12e-11	3	3
45	7	5:1285974:A:C	rs7705526	5	1285974	1.85e-10	2	2
46	7	5:1286516:A:C	rs2736100	5	1286516	1.6e-12	1	1
47	7	5:1287194:A:G	rs2853677	5	1287194	2.55e-08	1	1
48	7	5:1287340:A:G	rs2736099	5	1287340	2.24e-10	1	1
49	7	5:1288547:C:T	rs2853676	5	1288547	1.15e-11	1	1
50	7	5:1291740:G:T	rs56023411	5	1291740	4.47e-10	1	1
51	7	5:1292983:A:C	rs2853672	5	1292983	3.26e-09	3	2
52	7	5:1296072:A:G	rs7712562	5	1296072	2.26e-11	4	4
53	8	6:152538985:C:T	rs73781102	6	152538985	5.9e-10	5	5
54	8	6:152539181:C:T	rs1408462	6	152539181	4.24e-12	11	9
55	8	6:152543241:A:G	rs7768921	6	152543241	4.11e-10	1	1
56	8	6:152543949:C:T	rs4870084	6	152543949	6.36e-10	5	4
57	8	6:152544484:C:T	rs6557208	6	152544484	8.05e-15	5	4
58	8	6:152545171:A:T	rs7741405	6	152545171	1.44e-16	1	1
59	8	6:152556258:C:T	rs12110523	6	152556258	2.89e-25	9	9
60	8	6:152560916:A:G	rs9479275	6	152560916	5.06e-12	1	1
61	8	6:152562271:C:G	rs58415480	6	152562271	3.65e-32	2	2
62	8	6:152567047:C:T	rs6901631	6	152567047	3.89e-11	1	1
63	8	6:152567983:A:G	rs75730028	6	152567983	2.03e-08	6	6
64	8	6:152592680:G:T	rs75510204	6	152592680	2.07e-08	2	1
65	8	6:152592751:C:T	rs633891	6	152592751	3.09e-10	1	1
66	8	6:152593102:A:G	rs6904757	6	152593102	9.96e-13	1	1
67	8	6:152610972:A:G	rs13211170	6	152610972	1.37e-18	1	1
68	8	6:152616173:A:G	rs584336	6	152616173	6.88e-18	1	1
69	8	6:152630180:A:G	rs7742927	6	152630180	3.65e-17	4	4
70	8	6:152649967:C:G	rs13206045	6	152649967	8.07e-15	7	7
71	8	6:152660082:A:G	rs13196107	6	152660082	1.96e-14	6	6
72	8	6:152660837:G:T	rs9371587	6	152660837	1.83e-09	1	1
73	8	6:152664539:C:T	rs35569312	6	152664539	4.85e-14	17	16
74	8	6:152670989:A:G	rs4870098	6	152670989	1.91e-08	1	1
75	8	6:152786963:C:T	rs13211693	6	152786963	1.57e-10	2	1
76	8	6:152870702:C:T	rs13216059	6	152870702	4.46e-10	5	5
77	8	6:152880372:A:G	rs148780923	6	152880372	4.13e-08	1	1
78	9	9:660851:C:T	rs10739107	9	660851	1.13e-08	2	2
79	9	9:674217:C:G	rs138821078	9	674217	2.43e-08	1	1
80	9	9:677986:A:T	rs4740851	9	677986	6.8e-10	4	4
81	9	9:680585:C:T	rs10975803	9	680585	9.67e-09	11	11
82	9	9:680714:A:G	rs10815466	9	680714	5.63e-13	4	4
83	9	9:720492:G:T	rs10976044	9	720492	1.69e-08	1	1
84	9	9:802053:A:G	rs10115078	9	802053	1.2e-10	3	3
85	9	9:803158:A:C	rs10976679	9	803158	2.25e-08	3	3
86	9	9:803879:C:T	rs7036783	9	803879	6.9e-10	21	19
87	9	9:805074:C:G	rs1812266	9	805074	9e-13	4	4
88	9	9:806736:C:G	rs34800401	9	806736	1.11e-12	12	12
89	9	9:811972:C:T	rs4742423	9	811972	6.98e-11	4	4
90	9	9:815682:C:T	rs114680331	9	815682	1.86e-09	1	1
91	9	9:827224:A:G	rs2277163	9	827224	2.88e-08	24	22
92	10	10:105675946:C:T	rs9419958	10	105675946	1.2e-09	7	7
93	10	10:105680632:G:T	rs7907606	10	105680632	6.14e-09	4	4
94	10	10:105694301:C:T	rs7902587	10	105694301	1.71e-08	20	19
95	11	11:232855:C:T	rs547025	11	232855	4.78e-13	22	20
96	11	11:248044:C:T	rs11246035	11	248044	7.89e-09	1	1
97	11	11:257030:A:G	rs532483	11	257030	8.25e-13	9	9
98	11	11:275752:C:G	rs12419714	11	275752	1.81e-08	4	4
99	12	11:30226528:A:G	rs11031006	11	30226528	2.91e-08	22	20
100	13	11:32297640:G:T	rs3920533	11	32297640	5.41e-10	1	1
101	13	11:32306208:A:C	rs11031691	11	32306208	1.59e-16	6	6
102	13	11:32318295:A:C	rs7116279	11	32318295	3.14e-16	15	15
103	13	11:32322197:C:T	rs11031698	11	32322197	1.24e-09	3	3
104	13	11:32322859:A:C	rs10835881	11	32322859	1.14e-11	2	2
105	13	11:32330118:C:T	rs11031704	11	32330118	6e-14	13	13
106	13	11:32335233:A:C	rs61889171	11	32335233	1.01e-08	2	2
107	13	11:32353264:A:G	rs12280757	11	32353264	4.27e-16	3	3
108	13	11:32358913:A:G	rs11031724	11	32358913	3.85e-18	9	7
109	13	11:32360852:A:G	rs11031726	11	32360852	5.7e-15	10	8
110	13	11:32365430:A:G	rs11031731	11	32365430	2.04e-21	21	21
111	13	11:32368744:A:C	rs2207548	11	32368744	7.04e-15	4	4
112	13	11:32371215:C:T	rs932503	11	32371215	3.53e-10	1	1
113	13	11:32371754:A:G	rs11031736	11	32371754	4.92e-10	1	1
114	13	11:32372772:A:G	rs11031737	11	32372772	2.76e-11	6	6
115	13	11:32381647:A:T	rs7122664	11	32381647	7.58e-12	9	9
116	13	11:32387919:G:T	rs7105538	11	32387919	2.16e-14	36	32
117	13	11:32388502:C:G	rs56911719	11	32388502	1.38e-13	4	3
118	13	11:32391535:C:T	rs11031751	11	32391535	3.78e-09	26	25
119	13	11:32398371:G:T	rs28460016	11	32398371	3.02e-12	10	10
120	13	11:32404795:C:G	rs6484574	11	32404795	2.82e-15	46	43
121	13	11:32405355:A:C	rs12574749	11	32405355	1.45e-11	36	34
122	13	11:32430601:A:G	rs10835904	11	32430601	7.8e-09	9	9
123	13	11:32441111:C:T	rs7114908	11	32441111	1.26e-08	1	1
124	13	11:32442636:A:G	rs3858445	11	32442636	1.55e-10	30	29
125	13	11:32444020:A:G	rs2418910	11	32444020	5.4e-11	3	3
126	13	11:32446135:C:G	rs4258351	11	32446135	1.42e-09	1	1
127	13	11:32446336:A:G	rs2418911	11	32446336	4.16e-09	1	1
128	13	11:32447347:C:G	rs7110547	11	32447347	5.46e-10	24	22
129	13	11:32459923:A:C	rs11031783	11	32459923	9.28e-11	1	1
130	13	11:32469259:A:T	rs12270749	11	32469259	1.57e-09	4	3
131	13	11:32507733:A:G	rs12282155	11	32507733	4.67e-08	2	2
132	14	11:35085453:G:T	rs2553772	11	35085453	1.2e-08	36	34
133	15	11:107965390:A:G	rs71488291	11	107965390	2.16e-10	1	1
134	15	11:108254454:C:G	rs111559044	11	108254454	6.97e-13	1	1
135	15	11:108274615:A:G	rs182609357	11	108274615	3.12e-16	5	4
136	15	11:108315606:C:T	rs149934734	11	108315606	7.05e-19	4	4
137	15	11:108326327:A:G	rs189426461	11	108326327	1.31e-16	7	6
138	15	11:108359689:C:G	rs72993806	11	108359689	7.69e-13	77	73
139	15	11:108371924:G:T	rs79088165	11	108371924	6.41e-09	9	9
140	15	11:108406943:A:G	rs117706999	11	108406943	1.83e-16	2	2
141	15	11:108431166:C:T	rs78142456	11	108431166	1.05e-12	5	4
142	16	12:46798900:A:G	rs9669403	12	46798900	1.57e-09	1	1
143	16	12:46800825:A:G	rs7976280	12	46800825	1.71e-08	47	44
144	16	12:46817735:G:T	rs11531206	12	46817735	1.37e-09	99	84
145	17	12:123493123:A:G	rs12820906	12	123493123	1.93e-08	6	6
146	17	12:123518866:C:T	rs641760	12	123518866	7.64e-09	200	190
147	17	12:123642538:A:T	rs1716162	12	123642538	8.49e-09	1	1
148	17	12:123881176:A:G	rs28372579	12	123881176	1.67e-08	208	198
149	17	12:123908948:A:G	rs4930719	12	123908948	8.44e-09	53	49
150	18	13:40723944:A:G	rs117245733	13	40723944	2.52e-10	1	1
151	19	13:41178824:C:T	rs1986649	13	41178824	1.07e-11	31	26
152	19	13:41179798:A:G	rs7986407	13	41179798	1.19e-11	102	97
153	19	13:41244260:C:T	rs9532580	13	41244260	1.95e-09	2	2
154	19	13:41254104:A:C	rs9549260	13	41254104	7.58e-10	2	1
155	19	13:41256473:G:T	rs9532583	13	41256473	2.96e-09	88	83
156	19	13:41268086:A:G	rs9532585	13	41268086	1.01e-08	72	68
157	19	13:41372960:A:G	rs2297014	13	41372960	4.33e-10	32	30
158	19	13:41397195:C:T	rs9549296	13	41397195	1.92e-08	4	4
159	19	13:41481958:G:T	rs9566605	13	41481958	4.07e-08	1	1
160	19	13:41502588:A:G	rs61963209	13	41502588	4.15e-09	8	8
161	20	16:51481596:A:G	rs66998222	16	51481596	2.29e-08	16	14
162	21	17:7463102:A:G	rs143094271	17	7463102	2.45e-14	2	2
163	21	17:7478402:C:G	rs78414518	17	7478402	4.93e-08	2	2
164	21	17:7557060:A:G	rs41283405	17	7557060	1.99e-08	1	1
165	21	17:7571752:G:T	rs78378222	17	7571752	3.84e-26	1	1
166	21	17:7574721:C:T	rs17879377	17	7574721	1.28e-08	8	8
167	21	17:7578671:C:T	rs35850753	17	7578671	3.06e-16	1	1
168	21	17:7700063:C:T	rs138420351	17	7700063	6.83e-17	1	1
169	22	20:5948227:A:G	rs16991615	20	5948227	2.83e-08	1	1
170	23	22:40665225:C:T	rs112251865	22	40665225	1.03e-12	38	34
171	23	22:40703245:A:G	rs6001872	22	40703245	4.88e-12	38	31
172	24	23:14194731:C:T	rs181473301	23	14194731	2.24e-11	1	1
Lead SNP
No	GenomicLocus	uniqID	rsID	chr	pos	p	nIndSigSNPs	IndSigSNPs
1	1	1:22450487:C:T	rs2235529	1	22450487	7.39e-21	13	rs2235529;rs12404660;rs10799737;rs7519889;rs12410251;rs3971300;rs72478520;rs7521902;rs2092315;rs41307810;rs2473290;rs10917130;rs3765350
2	2	1:172167002:C:T	rs59760198	1	172167002	2.76e-08	1	rs59760198
3	3	2:11702661:A:C	rs10929757	2	11702661	1.19e-12	15	rs10929757;rs6432220;rs13028479;rs4668732;rs7570979;rs1529868;rs10929759;rs11679605;rs16857668;rs10929753;rs10929754;rs12994384;rs974163;rs4669748;rs6728828
4	4	3:169482335:C:T	rs2293607	3	169482335	4.06e-08	1	rs2293607
5	5	4:54500538:A:G	rs4864806	4	54500538	5.95e-14	6	rs4864806;rs62323678;rs66604018;rs67751869;rs62325482;rs55732414
6	6	4:70600738:A:G	rs12640488	4	70600738	3.83e-10	2	rs12640488;rs4694227
7	7	5:1283755:C:T	rs72709458	5	1283755	6.07e-15	13	rs72709458;rs4449583;rs7705526;rs2736100;rs2736099;rs2853676;rs56023411;rs2853672;rs7712562;rs11742908;rs10069690;rs2242652;rs7713218
8	7	5:1287194:A:G	rs2853677	5	1287194	2.55e-08	10	rs2853677;rs2736099;rs2853676;rs56023411;rs2853672;rs7712562;rs7713218;rs4449583;rs7705526;rs2736100
9	8	6:152562271:C:G	rs58415480	6	152562271	3.65e-32	18	rs58415480;rs633891;rs6904757;rs13211170;rs584336;rs7742927;rs13206045;rs13196107;rs9371587;rs35569312;rs4870098;rs13211693;rs13216059;rs1408462;rs6557208;rs7741405;rs12110523;rs9479275
10	8	6:152567047:C:T	rs6901631	6	152567047	3.89e-11	9	rs6901631;rs75730028;rs633891;rs6904757;rs73781102;rs7768921;rs4870084;rs6557208;rs9479275
11	8	6:152592680:G:T	rs75510204	6	152592680	2.07e-08	1	rs75510204
12	8	6:152880372:A:G	rs148780923	6	152880372	4.13e-08	1	rs148780923
13	9	9:674217:C:G	rs138821078	9	674217	2.43e-08	3	rs138821078;rs10975803;rs10976044
14	9	9:680714:A:G	rs10815466	9	680714	5.63e-13	5	rs10815466;rs10976044;rs10739107;rs4740851;rs10975803
15	9	9:805074:C:G	rs1812266	9	805074	9e-13	7	rs1812266;rs34800401;rs4742423;rs114680331;rs10115078;rs10976679;rs7036783
16	9	9:827224:A:G	rs2277163	9	827224	2.88e-08	1	rs2277163
17	10	10:105675946:C:T	rs9419958	10	105675946	1.2e-09	3	rs9419958;rs7907606;rs7902587
18	11	11:232855:C:T	rs547025	11	232855	4.78e-13	4	rs547025;rs11246035;rs532483;rs12419714
19	12	11:30226528:A:G	rs11031006	11	30226528	2.91e-08	1	rs11031006
20	13	11:32365430:A:G	rs11031731	11	32365430	2.04e-21	28	rs11031731;rs2207548;rs11031736;rs7122664;rs7105538;rs56911719;rs11031751;rs28460016;rs6484574;rs12574749;rs3858445;rs2418910;rs4258351;rs2418911;rs7110547;rs11031783;rs12270749;rs12282155;rs3920533;rs11031691;rs7116279;rs11031698;rs10835881;rs11031704;rs61889171;rs12280757;rs11031724;rs11031726
21	13	11:32372772:A:G	rs11031737	11	32372772	2.76e-11	18	rs11031737;rs7122664;rs7105538;rs56911719;rs11031751;rs6484574;rs12574749;rs10835904;rs3858445;rs2418910;rs2418911;rs7110547;rs11031783;rs12270749;rs12282155;rs7116279;rs2207548;rs932503
22	13	11:32441111:C:T	rs7114908	11	32441111	1.26e-08	10	rs7114908;rs3858445;rs4258351;rs7110547;rs3920533;rs61889171;rs7122664;rs28460016;rs6484574;rs10835904
23	14	11:35085453:G:T	rs2553772	11	35085453	1.2e-08	1	rs2553772
24	15	11:108315606:C:T	rs149934734	11	108315606	7.05e-19	8	rs149934734;rs189426461;rs79088165;rs117706999;rs78142456;rs71488291;rs111559044;rs182609357
25	15	11:108359689:C:G	rs72993806	11	108359689	7.69e-13	1	rs72993806
26	16	12:46817735:G:T	rs11531206	12	46817735	1.37e-09	3	rs11531206;rs9669403;rs7976280
27	17	12:123518866:C:T	rs641760	12	123518866	7.64e-09	5	rs641760;rs1716162;rs28372579;rs4930719;rs12820906
28	18	13:40723944:A:G	rs117245733	13	40723944	2.52e-10	1	rs117245733
29	19	13:41178824:C:T	rs1986649	13	41178824	1.07e-11	10	rs1986649;rs7986407;rs9532580;rs9549260;rs9532583;rs9532585;rs2297014;rs9549296;rs9566605;rs61963209
30	20	16:51481596:A:G	rs66998222	16	51481596	2.29e-08	1	rs66998222
31	21	17:7571752:G:T	rs78378222	17	7571752	3.84e-26	7	rs78378222;rs17879377;rs35850753;rs138420351;rs143094271;rs78414518;rs41283405
32	22	20:5948227:A:G	rs16991615	20	5948227	2.83e-08	1	rs16991615
33	23	22:40665225:C:T	rs112251865	22	40665225	1.03e-12	2	rs112251865;rs6001872
34	24	23:14194731:C:T	rs181473301	23	14194731	2.24e-11	1	rs181473301
Candidade SNPs
uniqID	rsID	chr	pos	non_effect_allele	effect_allele	MAF	gwasP	se	r2	IndSigSNP	GenomicLocus	nearestGene	dist	func	CADD	RDB	minChrState	commonChrState	posMapFilt	eqtlMapFilt	ciMapFilt
1:22347396:A:G	rs12407439	1	22347396	G	A	0.1551	1.8e-05	0.0243	0.845282	rs10917130	1	RP1-224A6.3	3090	intergenic	6.103	6	5	5	1	1	0
1:22348409:A:G	rs10917119	1	22348409	G	A	0.1431	3.04e-15	0.0138	0.900867	rs10917130	1	RP1-224A6.3	2077	intergenic	0.124	7	5	5	1	1	0
1:22349386:C:T	rs79050195	1	22349386	C	T	0.1451	6.99e-16	0.0137	0.915708	rs10917130	1	RP1-224A6.3	1100	intergenic	0.433	2b	5	5	0	1	1
1:22353136:A:G	rs3768579	1	22353136	G	A	0.1501	7.38e-16	0.0134	0.96908	rs10917130	1	LINC00339	0	ncRNA_intronic	1.308	NA	1	2	0	1	0
1:22354045:C:T	rs41307810	1	22354045	C	T	0.03777	4.34e-10	0.0239	1	rs41307810	1	LINC00339	0	ncRNA_intronic	15.23	4	2	5	0	1	1
1:22354538:A:C	rs80173514	1	22354538	C	A	0.1501	4.28e-16	0.0134	0.96908	rs10917130	1	LINC00339	0	ncRNA_intronic	1.328	7	4	5	0	1	0
1:22355978:A:G	rs10917123	1	22355978	G	A	0.1988	1.03e-10	0.0119	0.824415	rs3765350	1	LINC00339	0	ncRNA_intronic	0.128	6	4	5	0	1	1
1:22357229:A:T	rs3820687	1	22357229	T	A	0.1988	1.24e-10	0.0119	0.824415	rs3765350	1	LINC00339	0	ncRNA_exonic	9.682	3a	4	5	0	1	1
1:22358457:C:T	rs2473290	1	22358457	C	T	0.2147	2.82e-09	0.0116	1	rs2473290	1	LINC00339	740	downstream	4.146	NA	2	5	0	1	0
1:22358595:A:G	rs61778045	1	22358595	G	A	0.1511	2.18e-16	0.0132	0.976765	rs10917130	1	LINC00339	878	downstream	3.617	7	2	5	0	1	0
1:22358789:G:T	rs61778046	1	22358789	G	T	0.1511	2.75e-16	0.0132	0.976765	rs10917130	1	LINC00339	1072	intergenic	1.083	7	2	5	0	1	0
1:22358836:C:T	rs12027753	1	22358836	C	T	0.1511	4.62e-16	0.0132	0.976765	rs10917130	1	LINC00339	1119	intergenic	0.106	7	4	5	0	1	0
1:22359839:C:T	rs72665313	1	22359839	C	T	0.1501	2.18e-16	0.0132	0.984515	rs10917130	1	LINC00339	2122	intergenic	0.42	6	4	5	0	1	0
1:22360148:C:CT	rs112239193	1	22360148	CT	C	0.2435	NA	NA	0.835206	rs2473290	1	LINC00339	2431	intergenic	0.69	NA	4	5	0	1	0
1:22361229:C:T	rs111992780	1	22361229	C	T	0.1501	1.87e-16	0.0132	0.984515	rs10917130	1	LINC00339	3512	intergenic	10.48	6	4	5	0	1	0
1:22365689:C:T	rs12405695	1	22365689	C	T	0.1511	2.07e-16	0.0132	0.976765	rs10917130	1	LINC00339	7972	intergenic	1.94	7	5	5	0	1	0
1:22365829:C:T	rs10799731	1	22365829	C	T	0.1511	4.06e-06	0.0218	0.976765	rs10917130	1	LINC00339	8112	intergenic	2.344	7	2	5	0	1	0
1:22366102:C:T	rs10917128	1	22366102	C	T	0.1511	1.34e-16	0.0132	0.976765	rs10917130	1	LINC00339	8385	intergenic	1.332	5	1	5	0	1	0
1:22367073:G:T	rs72665317	1	22367073	G	T	0.1531	3.05e-17	0.0131	0.99226	rs10917130	1	LINC00339	9356	intergenic	1.315	7	2	5	0	1	0
1:22371065:G:T	rs10917130	1	22371065	G	T	0.1521	2.37e-17	0.0131	1	rs10917130	1	CDC42	8054	intergenic	4.496	6	5	15	1	1	0
1:22378280:A:T	rs725158	1	22378280	T	A	0.16	2.35e-18	0.013	0.910854	rs10917130	1	CDC42	839	upstream	3.649	5	2	5	1	1	0
1:22378880:A:C	rs3754496	1	22378880	C	A	0.16	2.96e-18	0.013	0.910854	rs10917130	1	CDC42	239	upstream	5.245	NA	1	1	1	1	0
1:22388872:C:T	rs17837951	1	22388872	C	T	0.16	2.07e-18	0.013	0.925601	rs10917130	1	CDC42:CDC42-IT1	00:00:00	ncRNA_intronic	4.645	5	2	5	1	1	0
1:22390577:C:T	rs2473321	1	22390577	C	T	0.2247	1.98e-07	0.0124	0.918603	rs10917130	1	CDC42:CDC42-IT1	00:00:00	ncRNA_exonic	3.325	NA	4	5	1	1	0
1:22396998:C:T	rs56319427	1	22396998	C	T	0.16	1.93e-18	0.0131	0.910854	rs10917130	1	CDC42	0	intronic	0.278	5	4	5	1	1	1
1:22403357:A:G	rs12038474	1	22403357	G	A	0.16	4.98e-19	0.0131	0.910854	rs10917130	1	CDC42	0	intronic	2.677	7	3	5	1	1	0
1:22414785:G:T	rs2268179	1	22414785	G	T	0.16	9.53e-19	0.0131	0.910854	rs10917130	1	CDC42	0	intronic	4.243	NA	2	6	1	1	0
1:22415410:A:T	rs2268177	1	22415410	T	A	0.16	8.99e-19	0.0131	0.910854	rs10917130	1	CDC42	0	intronic	6.336	5	2	6	1	1	0
1:22420852:A:G	rs16826582	1	22420852	G	A	0.159	0.0002548	0.0262	0.917853	rs10917130	1	CDC42	1414	intergenic	0.87	6	4	4	1	1	0
1:22422721:A:G	rs10917151	1	22422721	G	A	0.1471	1.66e-20	0.0135	0.942443	rs2235529	1	CDC42	3283	intergenic	2.461	5	4	4	1	1	1
1:22436446:C:G	rs7412010	1	22436446	G	C	0.1481	1.74e-20	0.0135	0.950985	rs2235529	1	WNT4	7351	intergenic	2.849	7	4	5	1	1	0
1:22444975:C:T	rs10737462	1	22444975	C	T	0.1938	9.96e-14	0.0121	1	rs3765350	1	WNT4	0	UTR3	0.602	5	4	5	1	1	1
1:22447316:A:G	rs3765350	1	22447316	G	A	0.1938	8.02e-14	0.0121	1	rs3765350	1	WNT4	0	intronic	0.35	NA	4	5	1	1	0
1:22450487:C:T	rs2235529	1	22450487	C	T	0.1421	7.39e-21	0.0137	1	rs2235529	1	WNT4	0	intronic	9.234	NA	4	5	1	1	0
1:22458794:A:G	rs12404660	1	22458794	G	A	0.166	2.38e-16	0.0128	1	rs12404660	1	WNT4	0	intronic	6.625	2b	5	7	1	1	1
1:22462111:A:G	rs12037376	1	22462111	G	A	0.1421	2.58e-20	0.0137	0.883289	rs2235529	1	WNT4	0	intronic	6.212	5	5	14	1	1	0
1:22462131:G:T	rs10799737	1	22462131	G	T	0.3211	2.99e-08	0.0106	1	rs10799737	1	WNT4	0	intronic	0.692	5	5	14	1	1	0
1:22465820:C:T	rs61768001	1	22465820	C	T	0.1421	3.92e-20	0.0137	0.883289	rs2235529	1	WNT4	0	intronic	4.259	5	5	14	1	1	1
1:22468215:C:T	rs3820282	1	22468215	C	T	0.1421	3.02e-20	0.0137	0.883289	rs2235529	1	WNT4	0	intronic	20.3	NA	1	13	1	1	1
1:22470407:C:T	rs56318008	1	22470407	C	T	0.1352	6.47e-20	0.014	0.874547	rs2235529	1	WNT4	0	UTR5	8.542	4	1	13	1	1	0
1:22470451:C:G	rs55938609	1	22470451	G	C	0.1352	8.97e-20	0.014	0.874547	rs2235529	1	WNT4	0	UTR5	8.263	4	1	13	1	1	0
1:22472506:A:G	rs7519889	1	22472506	G	A	0.1988	8.21e-14	0.0124	1	rs7519889	1	WNT4	2043	intergenic	0.084	5	13	14	1	1	0
1:22472732:A:G	rs12042083	1	22472732	G	A	0.1988	9.99e-14	0.0123	1	rs7519889	1	WNT4	2269	intergenic	1.087	7	13	14	1	1	0
1:22473410:C:T	rs7515106	1	22473410	C	T	0.2038	3.23e-13	0.0122	0.969377	rs7519889	1	WNT4	2947	intergenic	3.471	2b	13	14	1	1	0
1:22482629:G:T	rs12410251	1	22482629	G	T	0.1948	3.23e-14	0.0127	1	rs12410251	1	WNT4	12166	intergenic	0.002	5	5	15	0	1	0
1:22484575:C:T	rs3971300	1	22484575	C	T	0.2515	2.44e-08	0.0114	1	rs3971300	1	WNT4	14112	intergenic	1.492	NA	5	14	0	1	0
1:22485179:A:AAAC	rs144302562	1	22485179	AAAC	A	0.1998	NA	NA	0.858328	rs7521902	1	WNT4	14716	intergenic	3.446	NA	5	14	0	0	0
1:22486029:A:G	rs56104760	1	22486029	G	A	0.17	1.57e-14	0.0129	0.929499	rs72478520	1	WNT4	15566	intergenic	6.222	6	5	15	0	1	0
1:22489567:C:T	rs72478520	1	22489567	C	T	0.16	6.4e-15	0.013	1	rs72478520	1	WNT4	19104	intergenic	6.909	4	5	15	0	1	0
1:22490724:A:C	rs7521902	1	22490724	C	A	0.2058	1.35e-08	0.0118	1	rs7521902	1	WNT4	20261	intergenic	2.33	5	2	15	0	1	1
1:22491843:A:G	rs4654785	1	22491843	G	A	0.2326	1.71e-07	0.0117	0.848584	rs7521902	1	WNT4	21380	intergenic	4.72	3a	5	15	0	1	0
1:22492887:C:G	rs3920498	1	22492887	G	C	0.175	1.25e-14	0.0127	0.895658	rs72478520	1	WNT4	22424	intergenic	2.171	5	5	15	0	1	0
1:22498765:A:C	rs2179378	1	22498765	C	A	0.2266	2.26e-08	0.0115	0.954556	rs2092315	1	WNT4	28302	intergenic	0.134	2b	5	15	0	1	1
1:22498824:C:G	rs1014987	1	22498824	G	C	0.2286	1.93e-08	0.0115	0.95489	rs2092315	1	WNT4	28361	intergenic	5.112	2b	5	15	0	1	1
1:22501846:A:G	rs742356	1	22501846	G	A	0.2266	1.44e-08	0.0114	0.977024	rs2092315	1	WNT4	31383	intergenic	3.376	5	5	15	0	1	1
1:22504091:A:G	rs10917167	1	22504091	G	A	0.2286	2.05e-08	0.0114	0.988461	rs2092315	1	WNT4	33628	intergenic	9.467	4	5	15	0	1	1
1:22504565:C:G	rs12032458	1	22504565	G	C	0.2286	2.4e-08	0.0114	0.988461	rs2092315	1	WNT4	34102	intergenic	2.906	5	5	15	0	1	0
1:22505609:A:G	rs6695779	1	22505609	G	A	0.2644	3.72e-07	0.011	0.800293	rs2092315	1	WNT4	35146	intergenic	2.571	5	5	15	0	1	0
1:22506437:A:G	rs12023766	1	22506437	G	A	0.2644	3.46e-07	0.011	0.81006	rs2092315	1	WNT4	35974	intergenic	4.515	7	5	14	0	1	0
1:22507684:C:T	rs2092315	1	22507684	C	T	0.2286	9.05e-09	0.0114	1	rs2092315	1	WNT4	37221	intergenic	1.154	6	5	14	0	1	0
1:22507901:C:T	rs2092316	1	22507901	C	T	0.2634	1.48e-07	0.0111	0.814314	rs2092315	1	WNT4	37438	intergenic	4.94	6	5	14	0	1	0
1:22507980:C:T	rs3971296	1	22507980	C	T	0.2624	0.02044	0.0186	0.808778	rs2092315	1	WNT4	37517	intergenic	2.318	NA	5	14	0	1	0
1:22511594:C:T	rs12119429	1	22511594	C	T	0.2276	1.43e-08	0.0115	0.994232	rs2092315	1	WNT4	41131	intergenic	11.63	2b	5	14	0	1	1
1:172166548:C:T	rs10911257	1	172166548	C	T	0.3539	3.12e-08	0.0102	1	rs59760198	2	DNM3	0	intronic	1.047	7	5	15	1	1	0
1:172167002:C:T	rs59760198	1	172167002	C	T	0.3539	2.76e-08	0.0102	1	rs59760198	2	DNM3	0	intronic	1.884	6	5	15	1	1	0
1:172184793:A:C	rs511206	1	172184793	C	A	0.3519	8.89e-08	0.0104	0.883299	rs59760198	2	DNM3	0	intronic	0.422	6	5	15	1	1	0
2:11662178:C:T	rs4669743	2	11662178	C	T	0.3002	6.09e-10	0.0112	0.817022	rs10929754	3	RNA5SP84	4548	intergenic	0.935	4	5	15	0	1	0
2:11663338:A:T	rs35592769	2	11663338	T	A	0.4463	8.98e-09	0.0101	0.981013	rs10929753	3	RNA5SP84	5708	intergenic	8.106	7	4	15	0	1	0
2:11663420:C:T	rs12466575	2	11663420	C	T	0.2982	3.03e-10	0.0112	0.833177	rs10929754	3	RNA5SP84	5790	intergenic	1.186	7	4	15	0	1	0
2:11664349:C:T	rs7582396	2	11664349	C	T	0.2992	4.56e-10	0.0111	0.846656	rs10929754	3	RNA5SP84	6719	intergenic	2.631	5	4	15	1	1	1
2:11666339:G:T	rs12479436	2	11666339	G	T	0.4473	6.1e-09	0.0101	0.9848	rs10929753	3	GREB1	7902	intergenic	1.492	5	4	15	1	1	0
2:11667627:A:G	rs10803739	2	11667627	G	A	0.2992	2.6e-10	0.0112	0.846656	rs10929754	3	GREB1	6614	intergenic	0.367	5	4	15	1	1	0
2:11668593:C:T	rs7597563	2	11668593	C	T	0.4473	6.93e-09	0.0101	0.9848	rs10929753	3	GREB1	5648	intergenic	0.951	4	5	15	1	1	0
2:11670305:A:T	rs10929753	2	11670305	T	A	0.4493	8.38e-10	0.0101	1	rs10929753	3	GREB1	3936	intergenic	3.448	7	4	14	1	1	0
2:11674295:A:C	rs11685032	2	11674295	C	A	0.4443	1.92e-09	0.0101	0.973486	rs10929753	3	GREB1	0	UTR5	1.843	4	2	14	1	1	1
2:11678822:C:T	rs142034631	2	11678822	C	T	0.3917	0.01031	0.0187	0.883133	rs12994384	3	GREB1	0	intronic	0.805	6	5	14	1	1	0
2:11680403:C:T	rs35417544	2	11680403	C	T	0.3151	1.27e-11	0.011	0.964744	rs10929754	3	GREB1	0	intronic	0.968	4	1	7	1	1	0
2:11681043:G:T	rs13021546	2	11681043	G	T	0.3091	3.8e-11	0.0111	0.955816	rs10929754	3	GREB1	0	intronic	0.42	4	1	14	1	1	1
2:11681438:A:G	rs1865574	2	11681438	G	A	0.3062	2.41e-11	0.0111	0.969057	rs10929754	3	GREB1	0	intronic	4.18	NA	1	14	1	1	1
2:11681568:C:T	rs4669744	2	11681568	C	T	0.3052	0.02848	0.0237	0.964761	rs10929754	3	GREB1	0	intronic	3.227	2b	1	14	1	1	0
2:11681572:A:G	rs4669745	2	11681572	G	A	0.3062	0.03122	0.0237	0.969057	rs10929754	3	GREB1	0	intronic	6.631	2b	1	14	1	1	0
2:11681579:C:G	rs9789514	2	11681579	G	C	0.3062	9.4e-05	0.0193	0.969057	rs10929754	3	GREB1	0	intronic	1.068	2b	1	14	1	1	0
2:11682018:A:G	rs4669746	2	11682018	G	A	0.3111	9.31e-12	0.011	0.991081	rs10929754	3	GREB1	0	intronic	3.824	2b	1	14	1	1	0
2:11682796:A:T	rs12620490	2	11682796	T	A	0.3072	3.13e-11	0.0111	0.973385	rs10929754	3	GREB1	0	intronic	0.448	4	1	14	1	1	0
2:11683074:G:T	rs10929754	2	11683074	G	T	0.3111	7.13e-12	0.011	1	rs10929754	3	GREB1	0	intronic	0.042	5	1	14	1	1	1
2:11683324:A:G	rs7568108	2	11683324	G	A	0.3072	2.1e-11	0.0111	0.973385	rs10929754	3	GREB1	0	intronic	1.885	5	1	14	1	1	0
2:11683423:G:T	rs7568223	2	11683423	G	T	0.3062	3.12e-11	0.0111	0.968915	rs10929754	3	GREB1	0	intronic	0.012	5	1	14	1	1	0
2:11683450:C:T	rs7558961	2	11683450	C	T	0.3062	2.72e-11	0.0111	0.968915	rs10929754	3	GREB1	0	intronic	5.058	5	1	14	1	1	0
2:11683631:A:G	rs7609384	2	11683631	G	A	0.3072	2.78e-11	0.0111	0.973385	rs10929754	3	GREB1	0	intronic	8.465	4	1	14	1	1	1
2:11683898:A:C	rs12994182	2	11683898	C	A	0.3072	2.45e-11	0.0111	0.973385	rs10929754	3	GREB1	0	intronic	0.243	3a	1	14	1	1	1
2:11683965:C:T	rs12994384	2	11683965	C	T	0.3986	2.74e-10	0.0103	1	rs12994384	3	GREB1	0	intronic	1.007	3a	1	14	1	1	1
2:11684007:C:G	rs11686574	2	11684007	G	C	0.3996	3.71e-10	0.0103	0.995899	rs12994384	3	GREB1	0	intronic	0.042	4	1	14	1	1	1
2:11684315:C:T	rs4669747	2	11684315	C	T	0.3062	3.1e-11	0.0111	0.969057	rs10929754	3	GREB1	0	intronic	0.761	5	1	14	1	1	0
2:11684405:C:T	rs4668730	2	11684405	C	T	0.3052	3.64e-11	0.0111	0.955969	rs10929754	3	GREB1	0	intronic	0.736	5	1	14	1	1	0
2:11684484:A:G	rs11692588	2	11684484	G	A	0.4483	2.27e-09	0.0102	0.861614	rs10929753	3	GREB1	0	intronic	5.389	7	1	14	1	1	0
2:11684852:C:T	rs4668731	2	11684852	C	T	0.4036	1.25e-09	0.0103	0.971846	rs12994384	3	GREB1	0	intronic	0.037	4	2	14	1	1	0
2:11685558:A:G	rs12623299	2	11685558	G	A	0.3121	2.45e-10	0.011	0.934262	rs10929754	3	GREB1	0	intronic	2.888	5	3	14	1	1	0
2:11685694:A:C	rs12623350	2	11685694	C	A	0.4036	1.81e-09	0.0102	0.964018	rs12994384	3	GREB1	0	intronic	2.185	6	1	14	1	1	0
2:11685731:C:T	rs12624009	2	11685731	C	T	0.4036	1.87e-09	0.0102	0.964018	rs12994384	3	GREB1	0	intronic	2.319	6	1	14	1	1	0
2:11686192:A:C	rs1814385	2	11686192	C	A	0.4036	2.1e-09	0.0102	0.964018	rs12994384	3	GREB1	0	intronic	6.846	NA	1	14	1	1	0
2:11686298:A:G	rs11692389	2	11686298	G	A	0.4056	2.79e-09	0.0102	0.956084	rs12994384	3	GREB1	0	intronic	0.221	5	1	14	1	1	1
2:11686315:T:TA	rs5829315	2	11686315	TA	T	0.3171	NA	NA	0.904304	rs10929754	3	GREB1	0	intronic	0.643	NA	1	14	1	0	1
2:11686872:C:T	rs2082831	2	11686872	C	T	0.3986	5.99e-09	0.0103	0.94411	rs12994384	3	GREB1	0	intronic	0.475	NA	1	14	1	1	1
2:11687069:C:CTT	rs386354826	2	11687069	C	CTT	0.3986	NA	NA	0.943808	rs12994384	3	GREB1	0	intronic	0.899	NA	1	14	1	0	0
2:11687506:A:G	rs2043543	2	11687506	G	A	0.3986	6.56e-09	0.0103	0.94411	rs12994384	3	GREB1	0	intronic	2.304	NA	1	14	1	1	0
2:11688417:C:CAT	rs34558240	2	11688417	CAT	C	0.2843	NA	NA	0.812087	rs974163	3	GREB1	0	intronic	1.546	NA	2	14	1	0	0
2:11691224:C:T	rs974163	2	11691224	C	T	0.3111	2.65e-08	0.0108	1	rs974163	3	GREB1	0	intronic	3.376	NA	3	14	1	1	1
2:11692236:C:T	rs17600933	2	11692236	C	T	0.4264	7.49e-09	0.0101	0.93485	rs4669748	3	GREB1	0	intronic	1.986	7	3	14	1	1	0
2:11692472:A:G	rs4669748	2	11692472	G	A	0.4105	5.87e-09	0.0102	1	rs4669748	3	GREB1	0	intronic	0.619	4	3	14	1	1	1
2:11692664:A:C	rs4669749	2	11692664	C	A	0.337	3.58e-08	0.0107	0.851982	rs974163	3	GREB1	0	intronic	0.703	4	3	14	1	1	0
2:11698375:C:G	rs6728828	2	11698375	G	C	0.329	2.48e-10	0.0108	1	rs6728828	3	GREB1	0	intronic	0.079	5	1	14	1	1	1
2:11702661:A:C	rs10929757	2	11702661	C	A	0.4573	1.19e-12	0.0101	1	rs10929757	3	GREB1	0	exonic	12.18	5	4	15	1	1	0
2:11704836:G:T	rs1898003	2	11704836	G	T	0.4672	4.29e-11	0.01	0.901732	rs10929757	3	GREB1	0	intronic	4.344	NA	4	15	1	1	1
2:11708833:C:G	rs9287732	2	11708833	G	C	0.3738	7.04e-11	0.0105	0.887463	rs4668732	3	GREB1	0	intronic	7.539	4	4	15	1	1	1
2:11710716:A:G	rs6432220	2	11710716	G	A	0.327	5.38e-11	0.0108	1	rs6432220	3	GREB1	0	intronic	8.494	7	4	15	1	1	0
2:11712075:G:T	rs13028479	2	11712075	G	T	0.4861	1.5e-09	0.0101	1	rs13028479	3	GREB1	0	intronic	0.825	6	4	15	1	1	0
2:11716919:A:T	rs4668732	2	11716919	T	A	0.3946	6.62e-11	0.0105	1	rs4668732	3	GREB1	0	intronic	2.756	7	4	15	1	1	0
2:11717429:A:G	rs7570979	2	11717429	G	A	0.33	3.48e-09	0.0113	1	rs7570979	3	GREB1	0	intronic	0.715	5	4	15	1	1	0
2:11718591:C:T	rs1529868	2	11718591	C	T	0.4493	5.73e-11	0.0104	1	rs1529868	3	GREB1	0	intronic	0.234	NA	4	15	1	1	1
2:11718858:C:T	rs7578132	2	11718858	C	T	0.4801	6.44e-08	0.0102	0.819429	rs10929759	3	GREB1	0	intronic	0.596	3a	4	15	1	1	0
2:11721535:G:T	rs11674184	2	11721535	G	T	0.4423	6.95e-11	0.0102	0.863465	rs1529868	3	GREB1	0	intronic	14.54	5	4	15	1	1	0
2:11722012:C:G	rs10929759	2	11722012	G	C	0.4811	6.02e-10	0.01	1	rs10929759	3	GREB1	0	intronic	0.131	5	4	15	1	1	1
2:11722082:C:T	rs10200851	2	11722082	C	T	0.4781	1.13e-09	0.01	0.988097	rs10929759	3	GREB1	0	intronic	0.031	5	4	15	1	1	0
2:11722102:A:T	rs10165819	2	11722102	T	A	0.4781	1.09e-09	0.01	0.988097	rs10929759	3	GREB1	0	intronic	4.734	5	4	15	1	1	0
2:11722188:C:CG	2:11722188:C:CG	2	11722188	C	CG	0.3907	NA	NA	0.942162	rs16857668	3	GREB1	0	intronic	0.912	NA	4	15	1	0	1
2:11722188:C:CA	2:11722188:C:CA	2	11722188	C	CA	0.1282	NA	NA	0.942162	rs16857668	3	GREB1	0	NA	0.912	NA	4	15	1	1	1
2:11722468:A:G	rs11679605	2	11722468	G	A	0.327	3.89e-08	0.0109	1	rs11679605	3	GREB1	0	intronic	0.768	5	1	15	1	1	1
2:11722575:A:G	rs11674605	2	11722575	G	A	0.4722	6.2e-09	0.01	0.957019	rs10929759	3	GREB1	0	intronic	2.614	5	1	15	1	1	1
2:11723021:C:T	rs7576826	2	11723021	C	T	0.4702	1.86e-08	0.0099	0.949479	rs10929759	3	GREB1	0	intronic	3.865	2a	1	15	1	1	1
2:11723110:A:G	rs16857668	2	11723110	G	A	0.4006	7.67e-10	0.0104	1	rs16857668	3	GREB1	0	intronic	3.08	4	1	15	1	1	1
2:11723858:A:G	rs1865573	2	11723858	G	A	0.4006	9.63e-10	0.0104	1	rs16857668	3	GREB1	0	intronic	2.136	NA	4	15	1	1	0
2:11724475:A:G	rs9287734	2	11724475	G	A	0.4602	1.78e-08	0.0099	0.905677	rs10929759	3	GREB1	0	intronic	6.963	4	4	15	1	1	1
2:11724580:G:T	rs9789525	2	11724580	G	T	0.3986	1.96e-09	0.0104	0.9831	rs16857668	3	GREB1	0	intronic	5.589	4	4	15	1	1	1
2:11724684:A:G	rs9789414	2	11724684	G	A	0.4662	1.03e-08	0.0099	0.880669	rs10929759	3	GREB1	0	intronic	4.586	4	4	15	1	1	1
2:11725049:C:T	rs12468019	2	11725049	C	T	0.4692	4.79e-09	0.0099	0.868612	rs10929759	3	GREB1:RN7SL674P	00:00:00	ncRNA_exonic	3.208	5	4	15	1	1	1
2:11725241:A:G	rs12470971	2	11725241	G	A	0.3956	9.8e-10	0.0104	0.979035	rs16857668	3	GREB1	0	intronic	1.17	5	4	15	1	1	0
2:11727087:G:T	rs17529680	2	11727087	G	T	0.329	8.59e-08	0.0109	0.91761	rs11679605	3	GREB1	0	intronic	1.278	5	4	15	1	1	0
2:11727507:A:G	rs13394619	2	11727507	G	A	0.4722	6.96e-09	0.0099	0.856737	rs10929759	3	GREB1	0	splicing	1.243	7	4	15	1	1	0
2:11727847:A:ACACACACACACACACACAC	rs535036786	2	11727847	ACACACACACACACACACAC	A	0.4771	NA	NA	0.852893	rs10929759	3	GREB1	0	UTR3	0.628	NA	4	15	1	0	0
2:11727988:C:G	rs4669752	2	11727988	G	C	0.4732	6.51e-09	0.0099	0.852657	rs10929759	3	GREB1	0	UTR3	2.56	7	4	15	1	1	0
2:11728080:A:G	rs4669753	2	11728080	G	A	0.3926	2.13e-09	0.0104	0.966659	rs16857668	3	GREB1	0	UTR3	3.199	7	4	15	1	1	0
2:11728089:C:T	rs4669754	2	11728089	C	T	0.3956	2.23e-09	0.0104	0.953784	rs16857668	3	GREB1	0	UTR3	0.004	7	4	15	1	1	0
2:11728381:C:T	rs6746291	2	11728381	C	T	0.4751	2.48e-09	0.0099	0.852993	rs10929759	3	GREB1	0	intronic	3.79	5	4	15	1	1	0
2:11728388:C:T	rs59129126	2	11728388	C	T	0.3926	1.87e-09	0.0104	0.966659	rs16857668	3	GREB1	0	UTR5	4.241	5	4	15	1	1	0
2:11729606:A:G	rs2358039	2	11729606	G	A	0.3499	5.12e-09	0.0107	0.802759	rs16857668	3	GREB1	0	intronic	4.032	NA	4	15	1	1	0
2:11731774:G:T	rs2358040	2	11731774	G	T	0.4761	1.25e-08	0.0099	0.842081	rs10929759	3	GREB1	0	UTR3	3.807	5	4	15	1	1	0
2:11731846:C:T	rs2884374	2	11731846	C	T	0.4751	1.26e-08	0.0099	0.845561	rs10929759	3	GREB1	0	UTR3	5.624	4	4	15	1	1	0
2:11733488:G:T	rs57439315	2	11733488	G	T	0.3877	4.11e-09	0.0105	0.946446	rs16857668	3	GREB1	0	intronic	1.23	2b	4	15	1	1	1
2:11733545:A:AACTC	rs10693974	2	11733545	A	AACTC	0.3877	NA	NA	0.937977	rs16857668	3	GREB1	0	intronic	2.644	NA	4	15	1	0	1
2:11734315:C:T	rs9798272	2	11734315	C	T	0.4811	5.3e-09	0.0099	0.823362	rs10929759	3	GREB1	0	intronic	3.165	5	4	15	1	1	0
2:11734335:A:C	rs9678410	2	11734335	C	A	0.4791	1.06e-08	0.0099	0.83067	rs10929759	3	GREB1	0	intronic	4.005	5	4	15	1	1	0
2:11734814:T:TTTG	rs111264548	2	11734814	TTTG	T	0.4861	NA	NA	0.802588	rs10929759	3	GREB1	0	intronic	1.518	NA	4	15	1	0	0
2:11734880:A:G	rs12993278	2	11734880	G	A	0.4811	7.3e-09	0.01	0.823362	rs10929759	3	GREB1	0	intronic	1.659	7	4	15	1	1	0
2:11734905:A:G	rs13016186	2	11734905	G	A	0.4821	5.58e-09	0.01	0.827359	rs10929759	3	GREB1	0	intronic	1.025	6	4	15	1	1	0
2:11734909:C:G	rs13017593	2	11734909	G	C	0.4821	6.38e-09	0.01	0.827359	rs10929759	3	GREB1	0	intronic	0.702	6	4	15	1	1	0
2:11735061:A:C	rs28689909	2	11735061	C	A	0.3857	4.43e-09	0.0106	0.938491	rs16857668	3	GREB1	0	intronic	0.808	6	4	15	1	1	0
2:11735115:C:T	rs12473442	2	11735115	C	T	0.4781	0.002929	0.0171	0.826711	rs10929759	3	GREB1	0	intronic	2.099	6	4	15	1	1	0
2:11735135:A:T	rs11686429	2	11735135	T	A	0.4871	0.002094	0.0173	0.809196	rs10929759	3	GREB1	0	intronic	1.13	6	4	15	1	1	0
2:11736037:A:G	rs11679686	2	11736037	G	A	0.4791	2.07e-08	0.0099	0.83067	rs10929759	3	GREB1	0	intronic	0.136	6	4	15	1	1	0
3:169476991:C:CAA	rs146997182	3	169476991	CAA	C	0.2455	NA	NA	0.979301	rs2293607	4	TERC	5316	intergenic	1.661	NA	5	15	1	1	0
3:169477506:A:G	rs12638862	3	169477506	G	A	0.2545	1.07e-07	0.0114	0.935433	rs2293607	4	TERC	4801	intergenic	1.499	5	2	15	1	1	0
3:169480204:A:G	rs12630450	3	169480204	G	A	0.2644	8.69e-08	0.0113	0.891432	rs2293607	4	TERC	2103	intergenic	2.038	7	5	15	1	1	0
3:169481271:C:G	rs12696304	3	169481271	G	C	0.2654	1.02e-07	0.0113	0.887007	rs2293607	4	TERC	1036	intergenic	0.105	3a	1	15	1	1	1
3:169482335:C:T	rs2293607	3	169482335	C	T	0.2416	4.06e-08	0.0116	1	rs2293607	4	TERC	0	ncRNA_exonic	3.641	NA	1	1	1	1	0
3:169486144:A:G	rs9822885	3	169486144	G	A	0.2644	1.18e-07	0.0113	0.891432	rs2293607	4	ACTRT3	0	intronic	6.19	5	5	15	1	1	1
3:169486271:A:C	rs9860874	3	169486271	C	A	0.2644	1.18e-07	0.0113	0.891432	rs2293607	4	ACTRT3	0	intronic	4.666	6	5	5	1	1	1
3:169486508:A:G	rs35446936	3	169486508	G	A	0.2416	4.26e-08	0.0116	1	rs2293607	4	ACTRT3	0	intronic	0.585	5	5	5	1	1	0
3:169487437:A:G	rs12637184	3	169487437	G	A	0.2416	4.47e-08	0.0116	1	rs2293607	4	ACTRT3:RP11-816J6.3	00:00:00	ncRNA_exonic	6.657	4	1	1	1	1	0
3:169487501:C:T	rs9811216	3	169487501	C	T	0.2575	1.39e-07	0.0113	0.92182	rs2293607	4	ACTRT3:RP11-816J6.3	00:00:00	ncRNA_exonic	6.241	4	1	1	1	1	0
3:169487651:A:C	rs9866776	3	169487651	C	A	0.2644	1.23e-07	0.0113	0.891432	rs2293607	4	ACTRT3:RP11-816J6.3	00:00:00	ncRNA_exonic	5.49	2a	1	1	1	1	0
3:169489946:A:G	rs3821383	3	169489946	G	A	0.2654	2.43e-07	0.0112	0.887007	rs2293607	4	RP11-816J6.3	114	upstream:downstream	6.251	NA	1	1	1	1	0
3:169492101:C:T	rs10936599	3	169492101	C	T	0.2425	7.13e-08	0.0114	0.994688	rs2293607	4	MYNN	0	exonic	21.9	5	1	2	1	1	0
3:169493283:C:G	rs3950296	3	169493283	G	C	0.2425	8.33e-08	0.0114	0.994688	rs2293607	4	MYNN	0	intronic	1.256	4	3	6	1	1	0
3:169494627:A:G	rs9866116	3	169494627	G	A	0.2664	3.1e-07	0.0112	0.882609	rs2293607	4	MYNN	0	intronic	0.15	7	4	5	1	1	0
3:169497585:A:G	rs1317082	3	169497585	G	A	0.2425	8.02e-08	0.0115	0.994688	rs2293607	4	MYNN:RP11-362K14.5	00:00:00	ncRNA_exonic	13.51	6	4	4	1	1	0
3:169500487:A:G	rs3772190	3	169500487	G	A	0.2425	9.45e-08	0.0115	0.994688	rs2293607	4	MYNN	0	intronic	7.209	NA	4	4	1	1	0
3:169502180:C:T	rs1920120	3	169502180	C	T	0.2654	3.58e-07	0.0112	0.887007	rs2293607	4	MYNN	0	intronic	1.975	6	4	4	1	1	0
3:169503432:C:T	rs2141595	3	169503432	C	T	0.2664	3.5e-07	0.0112	0.882609	rs2293607	4	MYNN	0	intronic	4.655	7	4	4	1	1	0
3:169506141:C:T	rs1920122	3	169506141	C	T	0.2654	3.24e-07	0.0112	0.887007	rs2293607	4	MYNN	0	UTR3	6.491	5	4	5	1	1	0
3:169506173:C:T	rs1920123	3	169506173	C	T	0.2654	3.25e-07	0.0112	0.887007	rs2293607	4	MYNN	0	UTR3	1.542	7	4	5	1	1	0
3:169508272:A:G	rs13069553	3	169508272	G	A	0.2425	8.36e-08	0.0115	0.994688	rs2293607	4	MYNN	767	downstream	11.32	5	4	5	1	1	0
3:169508915:C:T	rs7625734	3	169508915	C	T	0.2654	3.44e-07	0.0112	0.887007	rs2293607	4	MYNN	1410	intergenic	3.127	3a	4	5	1	1	1
3:169509244:A:G	rs7633750	3	169509244	G	A	0.2664	3.73e-07	0.0112	0.882609	rs2293607	4	MYNN	1739	intergenic	1.807	5	4	5	1	1	0
3:169509652:C:T	rs1997392	3	169509652	C	T	0.2654	3.74e-07	0.0112	0.887007	rs2293607	4	LRRC34	1563	intergenic	1.113	7	4	5	1	1	0
3:169510789:A:G	rs9868000	3	169510789	G	A	0.2654	3.64e-07	0.0112	0.887007	rs2293607	4	LRRC34	426	upstream:downstream	0.925	6	4	5	1	1	0
3:169512145:A:C	rs7621631	3	169512145	C	A	0.2445	1.21e-07	0.0115	0.984171	rs2293607	4	LRRC34	0	intronic	5.569	7	5	5	1	1	0
3:169512241:A:G	rs7643115	3	169512241	G	A	0.2425	7.58e-08	0.0115	0.994688	rs2293607	4	LRRC34	0	intronic	0.404	7	5	5	1	1	0
3:169513706:T:TAA	rs139385377	3	169513706	TAA	T	0.2425	NA	NA	0.994688	rs2293607	4	LRRC34:RP11-362K14.6	00:00:00	ncRNA_exonic	2.912	NA	4	5	1	1	0
3:169514585:A:T	rs10936600	3	169514585	T	A	0.2425	7.37e-08	0.0115	0.994688	rs2293607	4	LRRC34	0	exonic	14.74	7	5	5	1	1	0
3:169517436:C:T	rs9876206	3	169517436	C	T	0.2525	5.72e-08	0.0114	0.944611	rs2293607	4	LRRC34	0	intronic	1.047	7	4	5	1	1	0
3:169518455:C:T	rs6793295	3	169518455	C	T	0.2654	3.04e-07	0.0112	0.887007	rs2293607	4	LRRC34	0	exonic	11.05	7	4	5	1	1	0
3:169524016:C:T	rs11711621	3	169524016	C	T	0.2425	6.52e-08	0.0115	0.994688	rs2293607	4	LRRC34	0	intronic	8.217	6	4	5	1	1	0
3:169524862:A:C	rs3796145	3	169524862	C	A	0.2425	6.58e-08	0.0115	0.994688	rs2293607	4	LRRC34	0	intronic	3.099	5	4	5	1	1	0
3:169526272:C:T	rs28626343	3	169526272	C	T	0.2425	6.6e-08	0.0115	0.994688	rs2293607	4	LRRC34	0	intronic	6.703	5	5	5	1	1	0
3:169528449:C:T	rs10936601	3	169528449	C	T	0.2664	2.05e-07	0.0113	0.882609	rs2293607	4	LRRC34	0	intronic	0.614	5	5	5	1	1	0
3:169528523:G:T	rs9831661	3	169528523	G	T	0.2664	2.06e-07	0.0113	0.882609	rs2293607	4	LRRC34	0	intronic	1.005	5	5	5	1	1	0
4:54460856:C:G	rs55731250	4	54460856	G	C	0.05765	2.38e-08	0.0208	0.950002	rs62325482	5	FIP1L1:LNX1:LNX1-AS2	00:00:00	ncRNA_intronic	0.221	6	5	15	1	0	0
4:54463665:C:T	rs62325481	4	54463665	C	T	0.05765	1.54e-08	0.0207	0.950002	rs62325482	5	FIP1L1:LNX1:LNX1-AS2	00:00:00	ncRNA_intronic	2.729	7	5	15	1	0	0
4:54464421:A:G	rs62325482	4	54464421	G	A	0.06064	6.24e-09	0.0203	1	rs62325482	5	FIP1L1:LNX1:LNX1-AS2	00:00:00	ncRNA_intronic	2.735	6	5	15	1	0	0
4:54464861:A:G	rs62325483	4	54464861	G	A	0.06362	2.38e-10	0.0205	0.983536	rs55732414	5	FIP1L1:LNX1:LNX1-AS2	00:00:00	ncRNA_intronic	2.166	5	5	15	1	0	1
4:54465373:C:T	rs55732414	4	54465373	C	T	0.06461	1.91e-10	0.0205	1	rs55732414	5	FIP1L1:LNX1:LNX1-AS2	00:00:00	ncRNA_intronic	5.494	4	5	15	1	1	1
4:54500538:A:G	rs4864806	4	54500538	G	A	0.06163	5.95e-14	0.0199	1	rs4864806	5	FIP1L1:LNX1	00:00:00	intronic	2.082	6	5	15	1	1	0
4:54506784:C:G	rs62325510	4	54506784	G	C	0.06163	9.32e-14	0.0199	0.964827	rs4864806	5	FIP1L1:LNX1	00:00:00	intronic	1.641	3a	5	15	1	1	1
4:54507087:C:T	rs56314005	4	54507087	C	T	0.06163	2.38e-13	0.02	0.964827	rs4864806	5	FIP1L1:LNX1	00:00:00	intronic	11.73	4	5	15	1	1	1
4:54512721:G:T	rs73250977	4	54512721	G	T	0.06163	7.21e-14	0.02	0.964827	rs4864806	5	FIP1L1:LNX1	00:00:00	intronic	3.457	5	5	15	1	1	1
4:54523173:C:T	rs55843256	4	54523173	C	T	0.06163	1.22e-13	0.0201	0.964827	rs4864806	5	FIP1L1:LNX1	00:00:00	intronic	1.378	4	1	15	1	1	1
4:54532494:A:G	rs62325515	4	54532494	G	A	0.06163	0.0004072	0.0526	0.964827	rs4864806	5	FIP1L1:LNX1:RP11-317M11.1	00:00:00	ncRNA_intronic	3.886	6	9	15	1	1	0
4:54537769:C:T	rs62323674	4	54537769	C	T	0.06163	1.34e-13	0.0202	0.964827	rs4864806	5	FIP1L1:LNX1:RP11-317M11.1	00:00:00	ncRNA_intronic	1.809	6	5	15	1	1	0
4:54538873:A:C	rs62323675	4	54538873	C	A	0.06163	1.25e-13	0.0202	0.964827	rs4864806	5	FIP1L1:LNX1:RP11-317M11.1	00:00:00	ncRNA_intronic	5.315	6	5	15	1	1	0
4:54539424:C:T	rs62323676	4	54539424	C	T	0.06163	1.19e-13	0.0202	0.964827	rs4864806	5	FIP1L1:LNX1:RP11-317M11.1	00:00:00	ncRNA_intronic	3.326	5	5	15	1	1	0
4:54540498:C:T	rs62323677	4	54540498	C	T	0.06163	1.23e-13	0.0202	0.964827	rs4864806	5	FIP1L1:LNX1:RP11-317M11.1	00:00:00	ncRNA_intronic	5.141	7	5	15	1	1	0
4:54541340:A:T	rs62323678	4	54541340	T	A	0.0507	7.02e-10	0.0233	1	rs62323678	5	FIP1L1:LNX1:RP11-317M11.1	00:00:00	ncRNA_intronic	3.285	5	5	15	1	0	1
4:54541575:A:C	rs73250980	4	54541575	C	A	0.06461	3.87e-13	0.0197	0.91555	rs4864806	5	FIP1L1:LNX1:RP11-317M11.1	00:00:00	ncRNA_intronic	1.656	5	5	15	1	1	0
4:54543809:C:T	rs62323679	4	54543809	C	T	0.06262	1.13e-13	0.0202	0.947896	rs4864806	5	FIP1L1:LNX1:RP11-317M11.1	00:00:00	ncRNA_intronic	8.558	6	5	15	1	1	0
4:54546192:A:G	rs62323680	4	54546192	G	A	0.06362	9.78e-14	0.0202	0.931478	rs4864806	5	FIP1L1:LNX1:RP11-317M11.1	00:00:00	ncRNA_intronic	4.294	7	5	15	1	1	0
4:54548347:A:G	rs62323681	4	54548347	G	A	0.06362	1.15e-13	0.0203	0.931478	rs4864806	5	FIP1L1:LNX1:RP11-317M11.1	00:00:00	ncRNA_intronic	6.513	5	5	15	1	1	0
4:54550174:C:T	rs62323682	4	54550174	C	T	0.06461	6.57e-14	0.0205	0.91555	rs4864806	5	FIP1L1:LNX1:RP11-317M11.1	00:00:00	ncRNA_intronic	5.893	5	5	15	1	1	1
4:54550315:A:G	rs66604018	4	54550315	G	A	0.04175	1.71e-12	0.0244	1	rs66604018	5	FIP1L1:LNX1:RP11-317M11.1	00:00:00	ncRNA_intronic	0.397	7	5	15	1	0	1
4:54568834:C:T	rs67751869	4	54568834	C	T	0.06561	1.96e-09	0.0213	1	rs67751869	5	FIP1L1:RP11-317M11.1	00:00:00	ncRNA_intronic	4.769	2b	1	2	1	0	1
4:54579459:A:G	rs73250983	4	54579459	G	A	0.06461	1.59e-08	0.0212	0.983186	rs67751869	5	FIP1L1:RP11-317M11.1	00:00:00	ncRNA_intronic	1.275	6	5	15	1	0	0
4:54581990:C:T	rs66529708	4	54581990	C	T	0.06561	1.04e-08	0.0211	1	rs67751869	5	FIP1L1:RP11-317M11.1	00:00:00	ncRNA_intronic	3.019	5	2	15	1	0	0
4:70524658:A:T	rs4694227	4	70524658	T	A	0.3718	4e-09	0.0105	1	rs4694227	6	UGT2A1	5690	intergenic	0.848	6	5	15	1	1	0
4:70526756:A:G	rs7683082	4	70526756	G	A	0.3718	4.25e-09	0.0105	1	rs4694227	6	UGT2A1	7788	intergenic	1.417	6	5	15	1	1	0
4:70528508:A:G	rs4694228	4	70528508	G	A	0.3787	0.02057	0.0338	0.971059	rs4694227	6	UGT2A1	9540	intergenic	2.717	7	9	15	1	1	0
4:70528993:C:T	rs4464623	4	70528993	C	T	0.3648	0.01035	0.0189	0.970002	rs4694227	6	UGT2A1	10025	intergenic	2.394	NA	9	15	0	1	0
4:70536561:C:T	rs1604749	4	70536561	C	T	0.3718	4.86e-09	0.0104	1	rs4694227	6	UGT2A1	17593	intergenic	1.314	NA	9	15	0	1	0
4:70538240:G:T	rs1587767	4	70538240	G	T	0.3718	4.94e-09	0.0104	1	rs4694227	6	UGT2A1	19272	intergenic	0.599	7	14	15	0	1	0
4:70541291:A:G	rs12648919	4	70541291	G	A	0.3569	1.19e-08	0.0105	0.937329	rs4694227	6	UGT2A1	22323	intergenic	5.891	6	9	15	0	1	0
4:70544253:C:T	rs28667569	4	70544253	C	T	0.3658	0.007327	0.0185	0.965626	rs4694227	6	UGT2A1	25285	intergenic	1.696	6	14	15	0	1	0
4:70546867:A:C	rs4133652	4	70546867	C	A	0.3728	6.44e-09	0.0104	0.995689	rs4694227	6	UGT2A1	27899	intergenic	0.033	6	14	15	0	1	0
4:70553113:G:GTATT	rs35727462	4	70553113	GTATT	G	0.3658	0.01468	0.0829	0.965553	rs4694227	6	SULT1B1	33766	intergenic	0.451	NA	14	15	0	1	0
4:70557072:A:G	rs2221366	4	70557072	G	A	0.3728	6.61e-09	0.0103	0.995689	rs4694227	6	SULT1B1	29807	intergenic	1.641	NA	5	15	0	1	0
4:70557974:C:T	rs11249457	4	70557974	C	T	0.3728	6.67e-09	0.0103	0.995689	rs4694227	6	SULT1B1	28905	intergenic	1.275	7	5	15	0	1	0
4:70560582:C:T	rs77661587	4	70560582	C	T	0.3728	6.09e-09	0.0103	0.995689	rs4694227	6	SULT1B1	26297	intergenic	1.075	6	5	15	0	1	0
4:70561066:C:T	rs4608874	4	70561066	C	T	0.3728	7.62e-09	0.0103	0.995689	rs4694227	6	SULT1B1	25813	intergenic	0.859	7	5	15	0	1	0
4:70561288:C:T	rs113003275	4	70561288	C	T	0.3718	0.0001279	0.0308	1	rs4694227	6	SULT1B1	25591	intergenic	1.158	6	5	15	0	1	0
4:70561621:C:G	rs79141681	4	70561621	G	C	0.3718	0.000316	0.0287	1	rs4694227	6	SULT1B1	25258	intergenic	0.566	6	5	15	0	1	0
4:70567095:C:T	rs1587766	4	70567095	C	T	0.3648	1.02e-08	0.0103	0.970002	rs4694227	6	SULT1B1	19784	intergenic	0.024	NA	5	15	0	1	0
4:70571098:A:G	rs6835502	4	70571098	G	A	0.3569	1.64e-07	0.0103	0.911757	rs4694227	6	SULT1B1	15781	intergenic	0.758	6	5	15	0	1	0
4:70571973:C:T	rs1827562	4	70571973	C	T	0.3787	1.12e-07	0.0102	0.95342	rs4694227	6	SULT1B1	14906	intergenic	1.825	NA	5	15	0	1	0
4:70572711:G:T	rs13108694	4	70572711	G	T	0.3787	1.61e-07	0.0102	0.95342	rs4694227	6	SULT1B1	14168	intergenic	1.83	5	5	15	0	1	0
4:70575464:C:T	rs6820448	4	70575464	C	T	0.3787	1.35e-07	0.0102	0.95342	rs4694227	6	SULT1B1	11415	intergenic	2.415	7	5	15	0	1	0
4:70579214:C:T	rs2331759	4	70579214	C	T	0.3797	1.88e-07	0.0101	0.94926	rs4694227	6	SULT1B1	7665	intergenic	2.698	7	2	15	1	1	0
4:70584038:A:G	rs4694242	4	70584038	G	A	0.3797	1.97e-07	0.0101	0.94926	rs4694227	6	SULT1B1	2841	intergenic	0.894	6	2	15	1	1	0
4:70584083:G:T	rs13138435	4	70584083	G	T	0.3618	4.61e-07	0.0103	0.881527	rs4694227	6	SULT1B1	2796	intergenic	0.535	6	2	15	1	1	0
4:70585782:C:T	rs1354361	4	70585782	C	T	0.3797	2e-07	0.0101	0.94926	rs4694227	6	SULT1B1	1097	intergenic	3.638	5	5	15	1	1	0
4:70591705:A:G	rs13146467	4	70591705	G	A	0.3797	0.04817	0.0172	0.94926	rs4694227	6	SULT1B1	0	UTR3	1.166	6	5	15	1	1	0
4:70596977:A:G	rs7660770	4	70596977	G	A	0.498	9.05e-10	0.01	0.877933	rs12640488	6	SULT1B1	0	intronic	2.013	7	4	15	1	1	0
4:70600199:C:G	rs13133166	4	70600199	G	C	0.4771	4.41e-10	0.0099	1	rs12640488	6	SULT1B1	0	intronic	0.65	7	1	15	1	1	0
4:70600738:A:G	rs12640488	4	70600738	G	A	0.4771	3.83e-10	0.01	1	rs12640488	6	SULT1B1	0	intronic	0.066	7	4	15	1	1	0
4:70603518:C:T	rs12651239	4	70603518	C	T	0.3787	2.42e-07	0.0101	0.920324	rs4694227	6	SULT1B1	0	intronic	2.483	6	4	15	1	1	0
4:70604338:A:G	rs7442218	4	70604338	G	A	0.3787	2.35e-05	0.0109	0.920324	rs4694227	6	SULT1B1	0	intronic	2.741	7	5	15	1	1	0
4:70604516:A:G	rs2102221	4	70604516	G	A	0.4732	5.38e-10	0.0099	0.983518	rs12640488	6	SULT1B1	0	intronic	2.889	NA	1	15	1	1	0
4:70606026:A:G	rs11249460	4	70606026	G	A	0.3787	3.42e-07	0.0101	0.920324	rs4694227	6	SULT1B1	0	intronic	6.829	7	5	15	1	1	0
4:70606523:C:T	rs1847363	4	70606523	C	T	0.3787	2.74e-07	0.0101	0.920324	rs4694227	6	SULT1B1	0	intronic	7.076	NA	5	15	1	1	0
4:70617201:A:G	rs55951664	4	70617201	G	A	0.4771	7.79e-10	0.0099	1	rs12640488	6	SULT1B1	0	intronic	0.631	5	2	15	1	1	0
4:70620708:A:G	rs2134668	4	70620708	G	A	0.3777	3.37e-07	0.0101	0.899312	rs4694227	6	SULT1B1	0	intronic	0.145	5	5	15	1	1	0
4:70623615:A:G	rs12646552	4	70623615	G	A	0.3777	3.38e-07	0.0101	0.899312	rs4694227	6	SULT1B1	0	intronic	1.178	5	1	15	1	1	0
4:70628711:A:AT	rs140010885	4	70628711	AT	A	0.3847	NA	NA	0.88189	rs4694227	6	SULT1B1	0	intronic	1.559	NA	5	15	1	1	0
4:70629413:C:T	rs1847359	4	70629413	C	T	0.3777	4.36e-07	0.0101	0.899312	rs4694227	6	SULT1B1	0	intronic	0.114	7	2	15	1	1	0
4:70631373:A:G	rs13151720	4	70631373	G	A	0.3777	3.51e-07	0.0101	0.899312	rs4694227	6	SULT1B1	0	intronic	1.399	5	5	15	1	1	0
4:70631926:G:T	rs4694035	4	70631926	G	T	0.3777	4.25e-07	0.0101	0.899312	rs4694227	6	SULT1B1	0	intronic	0.444	6	5	15	1	1	0
4:70633038:A:G	rs1503720	4	70633038	G	A	0.3777	3.52e-07	0.0101	0.899312	rs4694227	6	SULT1B1	0	intronic	0.303	7	5	15	1	1	0
4:70634441:C:T	rs2202282	4	70634441	C	T	0.4742	5.22e-10	0.0099	0.979296	rs12640488	6	SULT1B1	0	intronic	1.003	4	5	15	1	1	0
4:70634605:C:T	rs6813544	4	70634605	C	T	0.4742	7.28e-10	0.0099	0.979296	rs12640488	6	SULT1B1	0	intronic	7.634	6	5	15	1	1	0
4:70634636:C:T	rs2331761	4	70634636	C	T	0.3827	3.21e-07	0.0101	0.871952	rs4694227	6	SULT1B1	0	intronic	2.004	7	5	15	1	1	0
4:70639497:C:T	rs4280806	4	70639497	C	T	0.3787	4.43e-07	0.0101	0.8952	rs4694227	6	SULT1B1	0	intronic	0.46	4	5	15	1	1	0
5:1270983:C:G	rs11742908	5	1270983	G	C	0.2087	2e-11	0.0142	1	rs11742908	7	TERT	0	intronic	0.319	5	4	15	1	0	0
5:1279790:C:T	rs10069690	5	1279790	C	T	0.2763	4.82e-14	0.0118	1	rs10069690	7	TERT	0	intronic	0.133	5	4	15	1	1	0
5:1280028:A:G	rs2242652	5	1280028	G	A	0.2117	4.68e-13	0.0132	1	rs2242652	7	TERT	0	intronic	0.009	NA	4	15	1	1	0
5:1282319:A:C	rs7726159	5	1282319	C	A	0.3499	5.64e-11	0.0109	0.995767	rs4449583	7	TERT	0	intronic	1.732	5	4	15	1	0	1
5:1282414:A:G	rs7725218	5	1282414	G	A	0.3668	2.12e-09	0.0108	0.895597	rs4449583	7	TERT	0	intronic	1.945	5	4	15	1	1	1
5:1283312:A:G	rs7713218	5	1283312	G	A	0.494	2.29e-08	0.0103	1	rs7713218	7	TERT	0	intronic	6.675	5	5	15	1	0	0
5:1283755:C:T	rs72709458	5	1283755	C	T	0.2306	6.07e-15	0.0128	1	rs72709458	7	TERT	0	intronic	1.788	5	1	15	1	1	0
5:1284135:C:T	rs4449583	5	1284135	C	T	0.3489	4.12e-11	0.0109	1	rs4449583	7	TERT	0	intronic	2.018	NA	4	15	1	1	0
5:1285974:A:C	rs7705526	5	1285974	C	A	0.337	1.85e-10	0.011	1	rs7705526	7	TERT	0	intronic	0.244	7	4	15	1	1	0
5:1286516:A:C	rs2736100	5	1286516	C	A	0.499	1.6e-12	0.0098	1	rs2736100	7	TERT	0	intronic	0.315	NA	4	15	1	1	0
5:1287194:A:G	rs2853677	5	1287194	G	A	0.4135	2.55e-08	0.0101	1	rs2853677	7	TERT	0	intronic	2.832	5	4	15	1	1	0
5:1287340:A:G	rs2736099	5	1287340	G	A	0.332	2.24e-10	0.0108	1	rs2736099	7	TERT	0	intronic	2.363	NA	4	15	1	1	0
5:1288547:C:T	rs2853676	5	1288547	C	T	0.2753	1.15e-11	0.0112	1	rs2853676	7	TERT	0	intronic	1.443	NA	4	15	1	1	0
5:1289975:A:C	rs74682426	5	1289975	C	A	0.1531	0.01841	0.0265	0.978138	rs7712562	7	TERT	0	intronic	2.473	6	5	14	1	0	0
5:1291740:G:T	rs56023411	5	1291740	G	T	0.2306	4.47e-10	0.0135	1	rs56023411	7	TERT	0	intronic	0.038	4	5	14	1	0	1
5:1292643:T:TA	rs570266982	5	1292643	T	TA	0.4871	NA	NA	1	rs2853672	7	TERT	0	intronic	1.112	NA	5	14	1	0	0
5:1292983:A:C	rs2853672	5	1292983	C	A	0.4871	3.26e-09	0.0102	1	rs2853672	7	TERT	0	intronic	0.64	NA	5	14	1	1	0
5:1296072:A:G	rs7712562	5	1296072	G	A	0.1561	2.26e-11	0.0148	1	rs7712562	7	TERT	887	upstream	2.562	5	1	13	1	1	1
5:1296486:A:G	rs2735940	5	1296486	G	A	0.4891	3.99e-09	0.0102	0.985045	rs2853672	7	TERT	1301	intergenic	4.268	NA	5	13	1	1	0
5:1297258:C:T	rs6554754	5	1297258	C	T	0.1402	6.12e-10	0.016	0.814381	rs7712562	7	TERT	2073	intergenic	0.503	6	5	14	1	1	0
5:1297918:C:T	rs7449190	5	1297918	C	T	0.159	5.5e-11	0.0148	0.950005	rs7712562	7	TERT	2733	intergenic	0.46	5	5	14	1	1	0
6:152538985:C:T	rs73781102	6	152538985	C	T	0.1044	5.9e-10	0.0183	1	rs73781102	8	SYNE1	0	intronic	2.157	7	4	4	1	0	0
6:152539054:A:C	rs1408461	6	152539054	C	A	0.4225	4.33e-12	0.0103	0.996247	rs1408462	8	SYNE1	0	intronic	3.521	6	4	4	1	0	0
6:152539181:C:T	rs1408462	6	152539181	C	T	0.4235	4.24e-12	0.0102	1	rs1408462	8	SYNE1	0	intronic	1.439	7	4	4	1	0	0
6:152540031:C:T	rs78900103	6	152540031	C	T	0.1044	8.99e-10	0.0182	1	rs73781102	8	SYNE1	0	intronic	5.28	7	4	4	1	0	0
6:152540357:C:T	rs17195304	6	152540357	C	T	0.1034	1.98e-09	0.0182	0.989508	rs73781102	8	SYNE1	0	intronic	0.363	7	4	4	1	0	0
6:152542868:G:T	rs9397493	6	152542868	G	T	0.4245	9.83e-12	0.0101	0.981295	rs1408462	8	SYNE1	0	intronic	3.122	6	4	4	1	0	0
6:152543241:A:G	rs7768921	6	152543241	G	A	0.3847	4.11e-10	0.0103	1	rs7768921	8	SYNE1	0	intronic	3.914	4	4	8	1	0	0
6:152543949:C:T	rs4870084	6	152543949	C	T	0.2097	6.36e-10	0.0136	1	rs4870084	8	SYNE1	0	intronic	3.003	7	4	8	1	0	0
6:152544484:C:T	rs6557208	6	152544484	C	T	0.4901	8.05e-15	0.01	1	rs6557208	8	SYNE1	0	intronic	3.375	7	4	4	1	0	0
6:152545171:A:T	rs7741405	6	152545171	T	A	0.2485	1.44e-16	0.0116	1	rs7741405	8	SYNE1	0	intronic	5.023	4	4	4	1	0	0
6:152545865:C:T	rs17082358	6	152545865	C	T	0.1839	2.9e-25	0.0126	0.916004	rs12110523	8	SYNE1	0	intronic	0.031	6	4	4	1	1	0
6:152546094:A:G	rs6928363	6	152546094	G	A	0.499	1.45e-14	0.01	0.959275	rs6557208	8	SYNE1	0	intronic	8.818	6	4	5	1	0	0
6:152546325:A:G	rs55885054	6	152546325	G	A	0.4274	9.59e-11	0.01	0.919066	rs1408462	8	SYNE1	0	intronic	4.589	6	4	5	1	0	0
6:152546390:C:T	rs56086011	6	152546390	C	T	0.4274	8.35e-11	0.01	0.919066	rs1408462	8	SYNE1	0	intronic	0.581	5	4	5	1	0	0
6:152546740:A:G	rs1998620	6	152546740	G	A	0.4274	9.15e-11	0.01	0.919066	rs1408462	8	SYNE1	0	intronic	8.531	5	4	5	1	0	0
6:152547151:C:T	rs1359323	6	152547151	C	T	0.4274	6.25e-11	0.01	0.919066	rs1408462	8	SYNE1	0	intronic	1.957	5	4	5	1	0	0
6:152547454:T:TC	rs59166088	6	152547454	TC	T	0.4274	NA	NA	0.919066	rs1408462	8	SYNE1	0	intronic	0.23	NA	4	5	1	0	1
6:152547456:A:ACC	rs59307383	6	152547456	ACC	A	0.4274	NA	NA	0.919066	rs1408462	8	SYNE1	0	intronic	1.442	NA	4	5	1	0	1
6:152547684:C:T	rs4870085	6	152547684	C	T	0.4274	9.59e-11	0.01	0.919066	rs1408462	8	SYNE1	0	intronic	10.75	6	4	5	1	0	1
6:152548027:G:T	rs17803505	6	152548027	G	T	0.1034	1.81e-09	0.0177	0.947976	rs73781102	8	SYNE1	0	intronic	4.586	7	4	5	1	0	0
6:152548051:A:C	rs9479272	6	152548051	C	A	0.2286	6.96e-10	0.012	0.870572	rs4870084	8	SYNE1	0	intronic	0.34	7	4	5	1	0	0
6:152549309:C:T	rs13206305	6	152549309	C	T	0.1839	2.29e-24	0.0125	0.928718	rs12110523	8	SYNE1	0	intronic	13.8	7	4	5	1	1	0
6:152552167:A:G	rs73005444	6	152552167	G	A	0.2286	7.98e-10	0.012	0.870572	rs4870084	8	SYNE1	0	intronic	0.063	5	4	4	1	0	0
6:152553718:A:T	rs17803970	6	152553718	T	A	0.1034	1.5e-09	0.0177	0.947976	rs73781102	8	SYNE1	0	intronic	9.581	5	4	5	1	0	0
6:152554014:C:G	rs71575922	6	152554014	G	C	0.1551	2.77e-31	0.0137	0.927869	rs58415480	8	SYNE1	0	intronic	2.014	4	2	5	1	0	1
6:152554396:C:T	rs12110479	6	152554396	C	T	0.1859	3.13e-25	0.0125	0.993503	rs12110523	8	SYNE1	0	intronic	4.482	2b	2	5	1	1	1
6:152554737:A:G	rs35764603	6	152554737	G	A	0.1859	3.41e-25	0.0125	0.993503	rs12110523	8	SYNE1	0	intronic	2.603	6	2	4	1	1	0
6:152555112:C:T	rs2296254	6	152555112	C	T	0.2227	1.8e-09	0.0121	0.836566	rs4870084	8	SYNE1	0	intronic	4.219	5	1	4	1	0	1
6:152555433:C:G	rs9383979	6	152555433	G	C	0.4911	5e-13	0.0106	0.922454	rs6557208	8	SYNE1	0	intronic	0.027	6	2	4	1	0	0
6:152555441:C:CT	rs34441971	6	152555441	CT	C	0.4891	NA	NA	0.915577	rs6557208	8	SYNE1	0	intronic	0.444	NA	2	4	1	0	0
6:152555448:A:G	rs35194179	6	152555448	G	A	0.4911	0.004071	0.0209	0.922454	rs6557208	8	SYNE1	0	intronic	0.62	6	2	4	1	0	0
6:152556258:C:T	rs12110523	6	152556258	C	T	0.1849	2.89e-25	0.0125	1	rs12110523	8	SYNE1	0	intronic	5.922	6	4	4	1	1	0
6:152556526:C:T	rs12111427	6	152556526	C	T	0.1909	2.95e-25	0.0125	0.962649	rs12110523	8	SYNE1	0	intronic	1.53	6	4	4	1	1	0
6:152556600:A:G	rs35429109	6	152556600	G	A	0.1909	3.14e-25	0.0125	0.962649	rs12110523	8	SYNE1	0	intronic	2.279	7	4	4	1	1	0
6:152558111:T:TA	rs36215566	6	152558111	T	TA	0.2227	NA	NA	0.836566	rs4870084	8	SYNE1	0	intronic	9.052	NA	4	4	1	0	0
6:152558197:A:G	rs11751190	6	152558197	G	A	0.1909	3.25e-25	0.0125	0.962649	rs12110523	8	SYNE1	0	intronic	6.369	7	4	4	1	1	0
6:152558552:C:T	rs13192494	6	152558552	C	T	0.1909	3.44e-25	0.0125	0.962649	rs12110523	8	SYNE1	0	intronic	3.574	6	4	4	1	1	0
6:152558623:A:T	rs6927162	6	152558623	T	A	0.4165	1.6e-11	0.01	0.864934	rs1408462	8	SYNE1	0	intronic	0.005	6	4	4	1	0	0
6:152560916:A:G	rs9479275	6	152560916	G	A	0.2843	5.06e-12	0.0112	1	rs9479275	8	SYNE1	0	intronic	1.014	7	4	4	1	0	0
6:152562271:C:G	rs58415480	6	152562271	G	C	0.159	3.65e-32	0.0137	1	rs58415480	8	SYNE1	0	intronic	13.54	NA	4	4	1	0	1
6:152564752:A:G	rs74636305	6	152564752	G	A	0.09145	2.41e-08	0.0188	0.988556	rs75730028	8	SYNE1	0	intronic	8.008	7	4	5	1	0	0
6:152564994:C:G	rs17082381	6	152564994	G	C	0.09145	2.28e-08	0.0188	0.988556	rs75730028	8	SYNE1	0	intronic	2.407	7	4	5	1	0	0
6:152567047:C:T	rs6901631	6	152567047	C	T	0.1402	3.89e-11	0.0147	1	rs6901631	8	SYNE1	0	intronic	3.897	6	2	5	1	0	1
6:152567983:A:G	rs75730028	6	152567983	G	A	0.09046	2.03e-08	0.0188	1	rs75730028	8	SYNE1	0	intronic	13.33	2b	1	5	1	0	1
6:152570274:A:G	rs17215781	6	152570274	G	A	0.08847	9.24e-08	0.0189	0.976997	rs75730028	8	SYNE1	0	intronic	7.716	5	2	5	1	0	0
6:152585213:A:G	rs111407432	6	152585213	G	A	0.09543	2.3e-07	0.0187	0.947304	rs75730028	8	SYNE1	0	intronic	2.133	6	4	5	1	0	0
6:152588120:C:CTA	rs562646706	6	152588120	CTA	C	0.00497	NA	NA	0.83166	rs75510204	8	SYNE1	0	intronic	1.365	NA	4	5	1	0	0
6:152592115:C:G	rs36069217	6	152592115	G	C	0.09245	3e-07	0.0189	0.933516	rs75730028	8	SYNE1	0	intronic	5.07	7	4	5	1	0	1
6:152592680:G:T	rs75510204	6	152592680	G	T	0.005964	2.07e-08	0.0596	1	rs75510204	8	SYNE1	0	intronic	9.181	5	2	5	1	0	0
6:152592751:C:T	rs633891	6	152592751	C	T	0.4036	3.09e-10	0.01	1	rs633891	8	SYNE1	0	intronic	5.088	5	2	5	1	1	1
6:152593102:A:G	rs6904757	6	152593102	G	A	0.3767	9.96e-13	0.0105	1	rs6904757	8	SYNE1	0	intronic	0.941	2b	2	5	1	0	1
6:152610972:A:G	rs13211170	6	152610972	G	A	0.2068	1.37e-18	0.0124	1	rs13211170	8	SYNE1	0	intronic	1.638	6	4	5	1	0	0
6:152616173:A:G	rs584336	6	152616173	G	A	0.2356	6.88e-18	0.0116	1	rs584336	8	SYNE1	0	intronic	10.36	6	4	5	1	1	0
6:152627953:A:G	rs36019875	6	152627953	G	A	0.2256	7.04e-17	0.0121	1	rs7742927	8	SYNE1	0	intronic	0.951	7	4	5	1	0	0
6:152629099:C:T	rs9479289	6	152629099	C	T	0.2256	3.68e-17	0.0121	1	rs7742927	8	SYNE1	0	intronic	5.403	NA	4	15	1	0	0
6:152630180:A:G	rs7742927	6	152630180	G	A	0.2256	3.65e-17	0.0121	1	rs7742927	8	SYNE1	0	intronic	0.337	6	4	4	1	0	0
6:152631265:A:G	rs34118755	6	152631265	G	A	0.2247	0.01855	0.0263	0.983405	rs7742927	8	SYNE1	0	intronic	1.501	6	2	5	1	0	0
6:152649967:C:G	rs13206045	6	152649967	G	C	0.164	8.07e-15	0.0134	1	rs13206045	8	SYNE1	0	intronic	3.507	6	4	5	1	0	0
6:152653137:C:T	rs13218956	6	152653137	C	T	0.163	1.72e-14	0.0134	0.99302	rs13206045	8	SYNE1	0	intronic	5.125	7	4	15	1	0	0
6:152658342:A:T	rs35950798	6	152658342	T	A	0.1471	0.000549	0.0242	0.880634	rs35569312	8	SYNE1	0	intronic	6.77	6	4	15	1	0	0
6:152658374:A:G	rs28385620	6	152658374	G	A	0.1481	1.46e-13	0.0142	0.8892	rs35569312	8	SYNE1	0	intronic	7.759	7	4	15	1	0	0
6:152659814:A:C	rs11756362	6	152659814	C	A	0.1491	9.39e-14	0.0143	0.897825	rs35569312	8	SYNE1	0	intronic	3.277	4	4	5	1	1	1
6:152660082:A:G	rs13196107	6	152660082	G	A	0.166	1.96e-14	0.0136	1	rs13196107	8	SYNE1	0	intronic	5.28	7	4	5	1	1	0
6:152660451:A:G	rs71575926	6	152660451	G	A	0.1471	1.07e-13	0.0143	0.896095	rs35569312	8	SYNE1	0	exonic	7.811	5	4	5	1	0	1
6:152660837:G:T	rs9371587	6	152660837	G	T	0.2078	1.83e-09	0.0122	1	rs9371587	8	SYNE1	0	intronic	4.188	7	4	5	1	0	0
6:152661172:C:T	rs11755383	6	152661172	C	T	0.1481	8.96e-14	0.0143	0.903677	rs35569312	8	SYNE1	0	intronic	3.075	6	4	5	1	0	0
6:152664539:C:T	rs35569312	6	152664539	C	T	0.1431	4.85e-14	0.0148	1	rs35569312	8	SYNE1	0	intronic	2.435	5	4	5	1	0	0
6:152669117:A:G	rs10223515	6	152669117	G	A	0.1431	8.72e-14	0.0148	1	rs35569312	8	SYNE1	0	intronic	1.01	7	4	5	1	0	0
6:152670989:A:G	rs4870098	6	152670989	G	A	0.2425	1.91e-08	0.012	1	rs4870098	8	SYNE1	0	intronic	0.236	6	4	4	1	0	0
6:152672540:C:T	rs4632900	6	152672540	C	T	0.163	1.3e-11	0.0137	0.836687	rs35569312	8	SYNE1	0	intronic	2.569	5	4	5	1	0	0
6:152676785:G:T	rs9478323	6	152676785	G	T	0.163	1.77e-11	0.0137	0.836687	rs35569312	8	SYNE1	0	intronic	0.217	7	4	5	1	0	0
6:152678110:C:G	rs6906442	6	152678110	G	C	0.163	1.19e-11	0.0137	0.836687	rs35569312	8	SYNE1	0	intronic	3.592	4	4	15	1	0	1
6:152679087:A:G	rs9478325	6	152679087	G	A	0.163	1.73e-11	0.0137	0.836687	rs35569312	8	SYNE1	0	intronic	0.791	7	4	4	1	0	0
6:152679729:A:G	rs9478326	6	152679729	G	A	0.163	1.77e-11	0.0137	0.836687	rs35569312	8	SYNE1	0	intronic	5.356	6	4	5	1	0	0
6:152680764:G:GGTGTGT	6:152680764:G:GGTGTGT	6	152680764	G	GGTGTGT	0.1451	NA	NA	0.877061	rs35569312	8	SYNE1	0	intronic	2.003	NA	4	5	1	0	0
6:152680844:C:T	rs34082537	6	152680844	C	T	0.1481	1.61e-12	0.0143	0.91827	rs35569312	8	SYNE1	0	intronic	2.074	6	4	5	1	0	0
6:152681049:A:T	rs4286796	6	152681049	T	A	0.1511	4.72e-12	0.0142	0.926664	rs35569312	8	SYNE1	0	intronic	1.737	5	4	5	1	0	0
6:152683594:A:G	rs34721749	6	152683594	G	A	0.1511	7.59e-12	0.0142	0.926664	rs35569312	8	SYNE1	0	intronic	0.432	7	4	4	1	0	1
6:152684585:C:T	rs144444583	6	152684585	C	T	0.1402	1.56e-12	0.0149	0.886508	rs35569312	8	SYNE1	0	intronic	0.056	6	4	5	1	0	0
6:152715554:G:GATT	rs143735924	6	152715554	GATT	G	0.1909	0.007229	0.0782	0.82627	rs13216059	8	SYNE1	0	intronic	3.496	NA	4	15	1	1	0
6:152743632:C:CT	rs147582479	6	152743632	C	CT	0.2256	NA	NA	0.885595	rs13211693	8	SYNE1	0	intronic	0.52	NA	4	15	1	0	0
6:152764690:C:T	rs56263396	6	152764690	C	T	0.1918	1.01e-09	0.0131	0.830036	rs13216059	8	SYNE1	0	intronic	0.595	7	4	15	1	1	0
6:152786963:C:T	rs13211693	6	152786963	C	T	0.2386	1.57e-10	0.012	1	rs13211693	8	SYNE1	0	intronic	1.963	7	4	15	1	1	0
6:152826627:C:T	rs13200897	6	152826627	C	T	0.2038	1.14e-09	0.0125	0.955343	rs13216059	8	SYNE1	0	intronic	0.951	5	4	15	1	1	0
6:152849375:A:C	rs2141151	6	152849375	C	A	0.1968	1.94e-09	0.0125	1	rs13216059	8	SYNE1	0	intronic	5.245	NA	5	15	1	1	0
6:152870702:C:T	rs13216059	6	152870702	C	T	0.1968	4.46e-10	0.0128	1	rs13216059	8	SYNE1	0	intronic	2.097	7	5	15	1	1	0
6:152880372:A:G	rs148780923	6	152880372	G	A	0.0169	4.13e-08	0.0409	1	rs148780923	8	SYNE1	0	intronic	9.932	6	5	15	1	0	0
9:655962:G:T	rs9408651	9	655962	G	T	0.2664	1.41e-08	0.0114	0.986068	rs10739107	9	KANK1	0	intronic	6.044	5	2	15	1	1	1
9:660851:C:T	rs10739107	9	660851	C	T	0.2634	1.13e-08	0.0114	1	rs10739107	9	KANK1	0	intronic	1.236	7	4	15	1	1	0
9:672416:C:T	rs12378111	9	672416	C	T	0.09245	2.1e-08	0.0174	0.968411	rs10975803	9	KANK1	0	intronic	5.776	6	5	15	1	1	0
9:674217:C:G	rs138821078	9	674217	G	C	0.01789	2.43e-08	0.037	1	rs138821078	9	KANK1:RP11-130C19.3	00:00:00	ncRNA_exonic	2.006	4	2	15	1	1	1
9:676009:G:T	rs79160146	9	676009	G	T	0.09245	1.84e-08	0.0174	0.989435	rs10975803	9	KANK1:RP11-130C19.3	00:00:00	ncRNA_intronic	5.116	4	5	15	1	1	1
9:676741:A:G	rs10975740	9	676741	G	A	0.09245	1.71e-08	0.0174	0.989435	rs10975803	9	KANK1:RP11-130C19.3	00:00:00	ncRNA_intronic	1.49	7	2	15	1	1	0
9:676954:C:T	rs2296055	9	676954	C	T	0.2217	9.3e-10	0.0121	0.99492	rs4740851	9	KANK1:RP11-130C19.3	00:00:00	ncRNA_intronic	7.932	NA	2	15	1	1	0
9:677509:A:T	rs10975748	9	677509	T	A	0.09344	1.93e-08	0.0174	1	rs10975803	9	KANK1:RP11-130C19.3	00:00:00	ncRNA_intronic	4.749	4	1	1	1	1	0
9:677886:C:G	rs10975749	9	677886	G	C	0.09245	1.84e-08	0.0174	0.989435	rs10975803	9	KANK1:RP11-130C19.3	00:00:00	ncRNA_intronic	12.4	4	1	2	1	1	0
9:677986:A:T	rs4740851	9	677986	T	A	0.2207	6.8e-10	0.0121	1	rs4740851	9	KANK1:RP11-130C19.3	00:00:00	ncRNA_intronic	7.468	4	1	2	1	1	0
9:679970:C:T	rs10975776	9	679970	C	T	0.09344	1.32e-08	0.0175	0.978933	rs10975803	9	KANK1:RP11-130C19.3	00:00:00	ncRNA_intronic	1.864	6	5	5	1	1	1
9:680323:C:T	rs10975792	9	680323	C	T	0.09245	1.17e-08	0.0174	0.989435	rs10975803	9	KANK1:RP11-130C19.3	00:00:00	ncRNA_intronic	3.462	5	4	5	1	1	0
9:680585:C:T	rs10975803	9	680585	C	T	0.09344	9.67e-09	0.0174	1	rs10975803	9	KANK1:RP11-130C19.3	00:00:00	ncRNA_intronic	0.431	7	4	5	1	1	0
9:680714:A:G	rs10815466	9	680714	G	A	0.1769	5.63e-13	0.014	1	rs10815466	9	KANK1:RP11-130C19.3	00:00:00	ncRNA_intronic	5.244	6	4	5	1	1	0
9:682816:A:T	rs12379640	9	682816	T	A	0.09443	1.31e-08	0.0174	0.968618	rs10975803	9	KANK1:RP11-130C19.3	00:00:00	ncRNA_intronic	13.06	4	1	7	1	1	0
9:683299:A:T	rs10491592	9	683299	T	A	0.09443	1.13e-08	0.0174	0.968618	rs10975803	9	KANK1:RP11-130C19.3	00:00:00	ncRNA_intronic	0.142	4	1	7	1	1	0
9:683402:C:T	rs73372926	9	683402	C	T	0.09245	1.27e-08	0.0175	0.989435	rs10975803	9	KANK1:RP11-130C19.3	00:00:00	ncRNA_intronic	0.747	4	1	7	1	1	0
9:683423:C:T	rs73639400	9	683423	C	T	0.1849	8.72e-13	0.014	0.941254	rs10815466	9	KANK1:RP11-130C19.3	00:00:00	ncRNA_intronic	5.124	4	1	7	1	1	0
9:683430:C:T	rs12004436	9	683430	C	T	0.1849	8.98e-13	0.014	0.941254	rs10815466	9	KANK1:RP11-130C19.3	00:00:00	ncRNA_intronic	2.111	4	1	7	1	1	0
9:684160:A:G	rs10975820	9	684160	G	A	0.1769	1.31e-12	0.0147	0.855934	rs10815466	9	KANK1:RP11-130C19.3	00:00:00	ncRNA_intronic	12.55	4	1	7	1	1	0
9:720492:G:T	rs10976044	9	720492	G	T	0.0338	1.69e-08	0.0275	1	rs10976044	9	KANK1	0	intronic	2.462	5	4	7	1	1	1
9:801571:A:G	rs10815717	9	801571	G	A	0.3986	3.83e-12	0.0104	0.832903	rs34800401	9	DMRT1	40118	intergenic	20.3	2b	2	15	0	0	1
9:801602:C:T	rs1323267	9	801602	C	T	0.4602	1.39e-08	0.0103	0.929915	rs10115078	9	DMRT1	40087	intergenic	6.364	NA	1	15	0	0	1
9:801706:C:G	rs4742415	9	801706	G	C	0.4463	3.75e-09	0.0102	0.901223	rs10115078	9	DMRT1	39983	intergenic	9.102	2b	1	15	0	0	1
9:802053:A:G	rs10115078	9	802053	G	A	0.4533	1.2e-10	0.0103	1	rs10115078	9	DMRT1	39636	intergenic	5.887	2b	1	15	0	0	1
9:802228:A:T	rs7027685	9	802228	T	A	0.4076	1.13e-12	0.0103	0.800715	rs34800401	9	DMRT1	39461	intergenic	1.868	4	2	15	0	0	1
9:802325:C:T	rs7031713	9	802325	C	T	0.4881	2.09e-08	0.01	0.82016	rs7036783	9	DMRT1	39364	intergenic	14.6	4	2	15	0	0	1
9:802801:A:G	rs2370200	9	802801	G	A	0.2664	2.4e-08	0.0117	0.995322	rs10976679	9	DMRT1	38888	intergenic	3.238	5	2	15	0	1	0
9:803158:A:C	rs10976679	9	803158	C	A	0.2674	2.25e-08	0.0117	1	rs10976679	9	DMRT1	38531	intergenic	5.868	7	2	15	0	1	0
9:803481:C:T	rs10120425	9	803481	C	T	0.4692	9.95e-08	0.0099	0.918105	rs7036783	9	DMRT1	38208	intergenic	2.743	6	2	15	0	0	0
9:803506:A:C	rs10815720	9	803506	C	A	0.4881	4.22e-08	0.01	0.991794	rs7036783	9	DMRT1	38183	intergenic	0.68	7	2	15	0	0	0
9:803606:A:G	rs10119680	9	803606	G	A	0.4692	9.04e-08	0.0099	0.918105	rs7036783	9	DMRT1	38083	intergenic	3.151	6	5	15	0	0	0
9:803879:C:T	rs7036783	9	803879	C	T	0.4881	6.9e-10	0.0106	1	rs7036783	9	DMRT1	37810	intergenic	0.097	6	5	15	0	0	0
9:803946:A:C	rs7026907	9	803946	C	A	0.492	1.42e-08	0.01	0.923104	rs7036783	9	DMRT1	37743	intergenic	5.938	7	5	15	0	0	0
9:804166:G:T	rs4742417	9	804166	G	T	0.4881	3.2e-08	0.0099	1	rs7036783	9	DMRT1	37523	intergenic	13.05	5	2	15	0	0	0
9:804191:A:G	rs4742418	9	804191	G	A	0.4881	4.54e-08	0.0099	1	rs7036783	9	DMRT1	37498	intergenic	2.211	5	2	15	0	0	0
9:804231:C:T	rs7030354	9	804231	C	T	0.4006	1.27e-12	0.0101	0.987987	rs34800401	9	DMRT1	37458	intergenic	3.367	5	2	15	0	0	0
9:804436:C:T	rs4742419	9	804436	C	T	0.4692	8.27e-08	0.0099	0.918105	rs7036783	9	DMRT1	37253	intergenic	1.477	7	2	15	0	0	0
9:804603:A:C	rs10815729	9	804603	C	A	0.4891	2.47e-08	0.0099	0.995905	rs7036783	9	DMRT1	37086	intergenic	4.775	5	5	15	0	0	0
9:804793:C:T	rs10976687	9	804793	C	T	0.4016	1.26e-12	0.0101	0.984003	rs34800401	9	DMRT1	36896	intergenic	0.899	7	5	15	0	0	0
9:804847:C:G	rs10976688	9	804847	G	C	0.4016	1.72e-12	0.0101	0.984003	rs34800401	9	DMRT1	36842	intergenic	2.088	7	5	15	0	0	0
9:804886:A:G	rs10976689	9	804886	G	A	0.4016	1.19e-12	0.0101	0.984003	rs34800401	9	DMRT1	36803	intergenic	1.254	6	5	15	0	0	0
9:804924:A:G	rs10976690	9	804924	G	A	0.4026	2.36e-12	0.0101	0.979943	rs34800401	9	DMRT1	36765	intergenic	2.275	7	5	15	0	0	0
9:805074:C:G	rs1812266	9	805074	G	C	0.3668	9e-13	0.0108	1	rs1812266	9	DMRT1	36615	intergenic	12	5	5	15	0	0	1
9:805427:G:T	rs1812264	9	805427	G	T	0.4006	1.39e-12	0.0101	0.987987	rs34800401	9	DMRT1	36262	intergenic	6.178	NA	5	15	0	0	0
9:805815:A:G	rs10815732	9	805815	G	A	0.4006	1.3e-12	0.0101	0.987987	rs34800401	9	DMRT1	35874	intergenic	0.065	7	5	15	0	0	0
9:806121:A:G	rs10758918	9	806121	G	A	0.4781	7.68e-08	0.0099	0.959826	rs7036783	9	DMRT1	35568	intergenic	0.232	7	5	15	0	0	0
9:806240:C:T	rs10758919	9	806240	C	T	0.4781	6.23e-08	0.0099	0.959826	rs7036783	9	DMRT1	35449	intergenic	0.012	6	5	15	0	0	0
9:806736:C:G	rs34800401	9	806736	G	C	0.4036	1.11e-12	0.0101	1	rs34800401	9	DMRT1	34953	intergenic	0.998	2b	5	15	0	0	0
9:806912:C:G	rs35469085	9	806912	G	C	0.3926	4.53e-12	0.0106	0.831943	rs34800401	9	DMRT1	34777	intergenic	7.874	2b	5	15	0	0	0
9:807095:G:T	rs34212511	9	807095	G	T	0.3887	1.41e-12	0.0102	0.933162	rs34800401	9	DMRT1	34594	intergenic	4.877	3a	5	15	0	0	0
9:807449:C:T	rs7043658	9	807449	C	T	0.497	1.49e-08	0.01	0.909838	rs7036783	9	DMRT1	34240	intergenic	8.131	5	5	15	0	0	0
9:807796:A:G	rs932700	9	807796	G	A	0.4811	1.86e-07	0.01	0.884177	rs7036783	9	DMRT1	33893	intergenic	1.044	NA	5	15	0	0	0
9:808529:G:T	rs11794578	9	808529	G	T	0.4712	3.73e-07	0.01	0.841517	rs7036783	9	DMRT1	33160	intergenic	2.506	5	5	15	0	0	0
9:809502:A:C	rs7021644	9	809502	C	A	0.3598	8.81e-12	0.0103	0.923901	rs4742423	9	DMRT1	32187	intergenic	0.194	7	5	15	0	0	0
9:811618:A:G	rs7035551	9	811618	G	A	0.3579	5.92e-12	0.0103	0.940504	rs4742423	9	DMRT1	30071	intergenic	0.153	4	7	15	0	0	0
9:811972:C:T	rs4742423	9	811972	C	T	0.3728	6.98e-11	0.0102	1	rs4742423	9	DMRT1	29717	intergenic	3.236	7	14	15	0	0	0
9:813385:A:C	rs6477253	9	813385	C	A	0.3658	1.44e-10	0.0103	0.963417	rs4742423	9	DMRT1	28304	intergenic	1.816	6	14	15	0	0	0
9:813821:C:T	rs6477254	9	813821	C	T	0.4771	1.81e-06	0.01	0.812264	rs7036783	9	DMRT1	27868	intergenic	1.353	7	14	15	0	0	0
9:813854:A:G	rs7031923	9	813854	G	A	0.4771	1.61e-06	0.01	0.812264	rs7036783	9	DMRT1	27835	intergenic	2.6	6	14	15	0	0	0
9:813904:A:G	rs7044477	9	813904	G	A	0.4781	1.97e-06	0.01	0.815082	rs7036783	9	DMRT1	27785	intergenic	0.276	7	14	15	0	0	0
9:814210:A:T	rs7039253	9	814210	T	A	0.4781	1.89e-06	0.01	0.815082	rs7036783	9	DMRT1	27479	intergenic	0.735	5	14	15	0	0	0
9:815682:C:T	rs114680331	9	815682	C	T	0.1193	1.86e-09	0.017	1	rs114680331	9	DMRT1	26007	intergenic	2.457	6	14	15	0	0	0
9:818778:C:T	rs12379383	9	818778	C	T	0.2396	8.13e-07	0.012	0.85032	rs10976679	9	DMRT1	22911	intergenic	6.179	6	7	15	0	1	0
9:823802:A:AAC	rs377041300	9	823802	AAC	A	0.4712	NA	NA	0.839694	rs7036783	9	DMRT1	17887	intergenic	NA	6	14	15	0	0	0
9:823806:A:AC	rs202102962	9	823806	AC	A	0.4712	NA	NA	0.839694	rs7036783	9	DMRT1	17883	intergenic	NA	NA	14	15	0	0	0
9:826427:C:G	rs10976818	9	826427	G	C	0.05467	1.02e-05	0.0203	0.816264	rs2277163	9	DMRT1	15262	intergenic	0.391	5	1	15	0	0	0
9:827224:A:G	rs2277163	9	827224	G	A	0.0507	2.88e-08	0.0223	1	rs2277163	9	DMRT1	14465	intergenic	0.673	NA	7	15	0	0	0
9:827768:A:C	rs6477271	9	827768	C	A	0.05368	2.35e-05	0.0204	0.868291	rs2277163	9	DMRT1	13921	intergenic	0.675	7	7	15	0	0	0
9:827867:G:T	rs7020715	9	827867	G	T	0.05368	4.32e-05	0.0205	0.868291	rs2277163	9	DMRT1	13822	intergenic	0.342	7	14	15	0	0	0
9:827875:C:T	rs7032992	9	827875	C	T	0.05368	4.31e-05	0.0205	0.868291	rs2277163	9	DMRT1	13814	intergenic	0.235	6	14	15	0	0	0
9:828348:C:T	rs4742452	9	828348	C	T	0.05368	4.01e-05	0.0205	0.868291	rs2277163	9	DMRT1	13341	intergenic	7.497	6	14	15	0	0	0
9:828638:A:C	rs2370202	9	828638	C	A	0.05368	2.79e-05	0.0205	0.868291	rs2277163	9	DMRT1	13051	intergenic	0.202	NA	14	15	0	0	0
9:828654:C:T	rs2370203	9	828654	C	T	0.05368	2.15e-05	0.0205	0.868291	rs2277163	9	DMRT1	13035	intergenic	0.746	7	14	15	0	0	0
9:828733:A:G	rs2370204	9	828733	G	A	0.0497	1.46e-06	0.0226	0.940329	rs2277163	9	DMRT1	12956	intergenic	0.114	7	14	15	0	0	0
9:828737:C:T	rs2370205	9	828737	C	T	0.0497	1.63e-06	0.0226	0.940329	rs2277163	9	DMRT1	12952	intergenic	1.669	7	14	15	0	0	0
9:828907:C:T	rs2370206	9	828907	C	T	0.0497	1.26e-06	0.0226	0.940329	rs2277163	9	DMRT1	12782	intergenic	4.404	7	14	15	0	0	0
9:828985:G:T	rs2370207	9	828985	G	T	0.0497	1.62e-06	0.0226	0.940329	rs2277163	9	DMRT1	12704	intergenic	1.172	7	14	15	0	0	0
9:829054:A:G	rs2370208	9	829054	G	A	0.0497	1.85e-06	0.0227	0.940329	rs2277163	9	DMRT1	12635	intergenic	8.808	7	14	15	0	0	0
9:831837:A:AAG	rs112582118	9	831837	AAG	A	0.04771	NA	NA	0.824312	rs2277163	9	DMRT1	9852	intergenic	0.998	NA	13	15	1	0	0
9:831919:A:G	rs4742459	9	831919	G	A	0.0497	2e-06	0.0227	0.940329	rs2277163	9	DMRT1	9770	intergenic	1.217	6	13	15	1	0	0
9:832361:C:G	rs7030954	9	832361	G	C	0.0497	1.97e-06	0.0226	0.940329	rs2277163	9	DMRT1	9328	intergenic	0.204	7	13	14	1	0	0
9:834091:C:G	rs1885926	9	834091	G	C	0.05368	2.83e-05	0.0207	0.868291	rs2277163	9	DMRT1	7598	intergenic	0.701	6	13	14	1	0	0
9:834977:A:ATATT	rs5895863	9	834977	A	ATATT	0.05467	NA	NA	0.851809	rs2277163	9	DMRT1	6712	intergenic	1.29	NA	13	14	1	0	0
9:836356:A:T	rs7023608	9	836356	T	A	0.05368	4.02e-05	0.0205	0.832135	rs2277163	9	DMRT1	5333	intergenic	0.752	6	13	14	1	0	0
9:836994:C:T	rs7856097	9	836994	C	T	0.05368	7.07e-05	0.0205	0.832135	rs2277163	9	DMRT1	4695	intergenic	0.78	6	13	14	1	0	0
9:837210:C:T	rs7859321	9	837210	C	T	0.05268	5.88e-05	0.0206	0.848563	rs2277163	9	DMRT1	4479	intergenic	0.01	6	13	14	1	0	0
9:837514:C:T	rs10117611	9	837514	C	T	0.05268	6.35e-05	0.0206	0.848563	rs2277163	9	DMRT1	4175	intergenic	7.506	7	13	14	1	0	0
9:838422:A:T	rs7860095	9	838422	T	A	0.04871	2.96e-06	0.0227	0.920479	rs2277163	9	DMRT1	3267	intergenic	0.04	5	13	14	1	0	0
9:840023:A:G	rs912064	9	840023	G	A	0.04871	3.46e-06	0.0228	0.920479	rs2277163	9	DMRT1	1666	intergenic	1.377	NA	12	13	1	0	0
10:105631657:C:T	rs35623220	10	105631657	C	T	0.09642	4.71e-07	0.0161	0.879117	rs7902587	10	RP11-541N10.3	5474	intergenic	6.01	3a	2	5	0	1	1
10:105637026:C:T	rs34547036	10	105637026	C	T	0.09642	3.39e-07	0.0161	0.879117	rs7902587	10	RP11-541N10.3	105	downstream	4.834	6	4	5	1	1	0
10:105644323:C:G	rs10786774	10	105644323	G	C	0.08946	5.36e-08	0.0168	0.954223	rs7902587	10	OBFC1	0	intronic	3.749	4	4	5	1	1	1
10:105644473:A:T	rs34379047	10	105644473	T	A	0.08946	2.46e-08	0.0168	0.954223	rs7902587	10	OBFC1	0	intronic	7.12	2b	4	5	1	1	1
10:105645181:A:G	rs11598840	10	105645181	G	A	0.08946	4.88e-08	0.0167	0.954223	rs7902587	10	OBFC1	0	intronic	1.178	5	4	5	1	1	0
10:105649752:C:T	rs11597399	10	105649752	C	T	0.08946	4.28e-08	0.0168	0.954223	rs7902587	10	OBFC1	0	intronic	0.244	5	4	5	1	1	0
10:105655228:C:T	rs35007589	10	105655228	C	T	0.08946	4.87e-08	0.0168	0.954223	rs7902587	10	OBFC1	0	intronic	17	4	2	7	1	1	1
10:105656616:A:G	rs1977230	10	105656616	G	A	0.09145	2.04e-07	0.0166	0.93171	rs7902587	10	OBFC1	0	intronic	0.141	NA	4	5	1	1	0
10:105657316:C:G	rs10786775	10	105657316	G	C	0.09145	1.83e-07	0.0166	0.93171	rs7902587	10	OBFC1	0	exonic	4.981	4	2	4	1	1	1
10:105658088:C:T	rs2984131	10	105658088	C	T	0.08946	8.65e-08	0.0168	0.954223	rs7902587	10	OBFC1	0	intronic	0.965	NA	4	4	1	1	0
10:105659826:C:T	rs2487999	10	105659826	C	T	0.09145	2.57e-07	0.0166	0.93171	rs7902587	10	OBFC1	0	exonic	8.211	4	4	4	1	1	1
10:105660702:C:T	rs2475215	10	105660702	C	T	0.09145	2.15e-07	0.0167	0.93171	rs7902587	10	OBFC1	0	intronic	5.474	NA	3	5	1	1	0
10:105668179:C:CTT	rs71019701	10	105668179	CTT	C	0.08946	NA	NA	0.954223	rs7902587	10	OBFC1	0	intronic	11.78	NA	1	2	1	1	1
10:105668843:A:G	rs2995264	10	105668843	G	A	0.08946	8.62e-08	0.0168	0.954223	rs7902587	10	OBFC1	0	intronic	5.892	5	1	7	1	1	1
10:105671109:G:T	rs2488000	10	105671109	G	T	0.09145	1.56e-07	0.0167	0.93171	rs7902587	10	OBFC1	0	intronic	4.014	4	2	5	1	1	1
10:105671132:A:G	rs2488001	10	105671132	G	A	0.09145	1.89e-07	0.0167	0.93171	rs7902587	10	OBFC1	0	intronic	0.713	4	2	5	1	1	1
10:105671527:C:T	rs1265165	10	105671527	C	T	0.09145	1.99e-07	0.0167	0.93171	rs7902587	10	OBFC1	0	intronic	4.793	NA	2	5	1	1	1
10:105671804:C:T	rs2756116	10	105671804	C	T	0.09145	1.47e-07	0.0167	0.93171	rs7902587	10	OBFC1	0	intronic	3.208	NA	2	5	1	1	1
10:105672015:C:T	rs2475218	10	105672015	C	T	0.09145	1.46e-07	0.0167	0.93171	rs7902587	10	OBFC1	0	intronic	6.163	NA	2	5	1	1	1
10:105674854:A:G	rs1265164	10	105674854	G	A	0.1322	1.99e-09	0.0145	0.983111	rs9419958	10	OBFC1	0	intronic	6.339	NA	1	5	1	1	1
10:105675946:C:T	rs9419958	10	105675946	C	T	0.1302	1.2e-09	0.0145	1	rs9419958	10	OBFC1	0	intronic	6.364	3a	1	2	1	1	1
10:105676465:A:C	rs9420907	10	105676465	C	A	0.1302	1.31e-09	0.0145	1	rs9419958	10	OBFC1	0	intronic	7.997	5	1	1	1	1	1
10:105677897:A:C	rs4387287	10	105677897	C	A	0.1541	5.28e-09	0.0135	0.955961	rs7907606	10	OBFC1	0	UTR5	9.921	4	1	1	1	1	0
10:105679341:C:T	rs2488002	10	105679341	C	T	0.1551	1.03e-08	0.0136	0.963343	rs7907606	10	OBFC1	1377	intergenic	0.387	6	5	5	1	1	0
10:105680632:G:T	rs7907606	10	105680632	G	T	0.1561	6.14e-09	0.0137	1	rs7907606	10	OBFC1	2668	intergenic	1.722	6	5	5	1	1	0
10:105682296:C:T	rs11813268	10	105682296	C	T	0.1551	2.25e-08	0.0136	0.963343	rs7907606	10	OBFC1	4332	intergenic	2.951	7	5	15	1	1	0
10:105687632:A:C	rs11591710	10	105687632	C	A	0.1252	5.56e-09	0.0147	0.939894	rs9419958	10	OBFC1	9668	intergenic	1.657	7	5	15	1	1	0
10:105694301:C:T	rs7902587	10	105694301	C	T	0.09145	1.71e-08	0.0167	1	rs7902587	10	OBFC1	16337	intergenic	0.032	5	5	15	0	1	0
11:183094:A:G	rs568742522	11	183094	G	A	0.0835	NA	NA	0.918596	rs547025	11	RP11-304M2.3:BET1L	00:00:00	ncRNA_intronic	4.286	NA	14	15	1	1	0
11:197557:A:G	rs7103852	11	197557	G	A	0.0825	2.98e-12	0.0195	0.959361	rs547025	11	BET1L:ODF3	00:00:00	intronic	16.83	NA	5	5	1	1	1
11:199492:A:G	rs72878024	11	199492	G	A	0.08052	5.17e-12	0.0196	0.905811	rs547025	11	BET1L:ODF3	00:00:00	exonic	2.168	2b	1	5	1	1	1
11:200289:A:T	rs7114102	11	200289	T	A	0.09344	3.45e-12	0.0192	0.826445	rs547025	11	BET1L	0	intronic	1.098	2b	4	5	1	1	1
11:205113:C:T	rs11551933	11	205113	C	T	0.08549	1.09e-12	0.0191	1	rs547025	11	BET1L:RP11-304M2.5	00:00:00	ncRNA_intronic	1.864	NA	3	4	1	1	1
11:211650:A:G	rs12420105	11	211650	G	A	0.08549	1.09e-12	0.019	1	rs547025	11	RIC8A	0	intronic	5.616	5	3	4	1	1	1
11:211862:A:C	rs12421799	11	211862	C	A	0.08549	1.1e-12	0.019	1	rs547025	11	RIC8A	0	intronic	8.695	5	3	4	1	1	1
11:214716:A:G	rs500840	11	214716	G	A	0.08549	1.19e-12	0.019	1	rs547025	11	RIC8A	0	UTR3	4.517	NA	3	4	1	1	1
11:219967:G:T	rs538053	11	219967	G	T	0.08549	1.38e-12	0.0189	1	rs547025	11	SIRT3	0	intronic	3.169	6	4	5	1	1	0
11:221195:C:T	rs570204	11	221195	C	T	0.08549	1.51e-12	0.019	1	rs547025	11	SIRT3	0	intronic	11.88	3a	4	5	1	1	0
11:225196:A:G	rs507139	11	225196	G	A	0.08549	8.75e-13	0.019	1	rs547025	11	SIRT3	0	intronic	10.42	7	4	5	1	1	0
11:232419:C:T	rs34725261	11	232419	C	T	0.08549	1.7e-12	0.0188	1	rs547025	11	SIRT3	0	intronic	2.088	NA	4	5	1	1	0
11:232491:G:T	rs492715	11	232491	G	T	0.08549	9.7e-13	0.0189	1	rs547025	11	SIRT3	0	intronic	4.683	NA	4	5	1	1	0
11:232855:C:T	rs547025	11	232855	C	T	0.08549	4.78e-13	0.0189	1	rs547025	11	SIRT3	0	intronic	29	NA	2	5	1	1	0
11:248044:C:T	rs11246035	11	248044	C	T	0.2048	7.89e-09	0.0169	1	rs11246035	11	PSMD13	0	intronic	4.778	6	4	4	1	1	0
11:248181:A:C	rs559422	11	248181	C	A	0.08946	3.62e-11	0.0181	0.9478	rs547025	11	PSMD13	0	intronic	5.502	5	4	4	1	1	0
11:249097:A:G	rs498217	11	249097	G	A	0.08648	4.63e-12	0.0186	0.98651	rs547025	11	PSMD13	0	intronic	7.376	4	3	4	1	1	1
11:249253:A:G	rs480059	11	249253	G	A	0.08549	4.74e-12	0.0186	1	rs547025	11	PSMD13	0	intronic	7.915	7	3	4	1	1	0
11:249536:C:T	rs1205823	11	249536	C	T	0.08549	1.43e-12	0.0188	1	rs547025	11	PSMD13	0	intronic	5.866	5	3	4	1	1	0
11:250037:G:GAAA	rs375185302	11	250037	GAAA	G	0.08648	NA	NA	0.98651	rs547025	11	PSMD13	0	intronic	0.555	NA	3	4	1	1	0
11:250075:A:G	rs508693	11	250075	G	A	0.08648	1.64e-12	0.0188	0.98651	rs547025	11	PSMD13	0	intronic	1.7	7	3	4	1	1	0
11:252818:A:G	rs1045502	11	252818	G	A	0.1014	9.02e-13	0.0174	1	rs532483	11	PSMD13	0	UTR3	8.019	5	4	4	1	1	0
11:252942:A:G	rs1045577	11	252942	G	A	0.1014	1.07e-12	0.0174	1	rs532483	11	PSMD13	0	UTR3	1.671	6	4	4	1	1	0
11:253958:A:G	rs2686878	11	253958	G	A	0.1014	9.53e-13	0.0174	1	rs532483	11	PSMD13	974	downstream	5.438	NA	4	4	1	1	0
11:257030:A:G	rs532483	11	257030	G	A	0.1014	8.25e-13	0.0174	1	rs532483	11	PSMD13	4046	intergenic	8.974	5	5	15	1	1	0
11:257308:C:T	rs939924	11	257308	C	T	0.1024	9.11e-12	0.0172	0.988732	rs532483	11	PSMD13	4324	intergenic	0.234	2b	5	15	1	1	1
11:258646:G:T	rs2734242	11	258646	G	T	0.1014	8.88e-13	0.0174	0.977095	rs532483	11	PSMD13	5662	intergenic	0.795	7	5	15	1	1	0
11:258909:A:T	rs2686876	11	258909	T	A	0.1014	0.002525	0.0293	1	rs532483	11	PSMD13	5925	intergenic	6.257	5	5	15	1	1	0
11:262106:A:G	rs151035694	11	262106	G	A	0.1014	1.15e-12	0.0175	1	rs532483	11	PSMD13	9122	intergenic	0.726	6	5	15	1	1	0
11:265481:A:G	rs11246042	11	265481	G	A	0.08449	2.3e-12	0.019	0.986389	rs547025	11	PSMD13	12497	intergenic	0.596	7	5	15	0	1	0
11:270514:C:T	rs17156153	11	270514	C	T	0.08549	3.57e-11	0.0187	0.9729	rs547025	11	NLRP6	7850	intergenic	2.006	7	2	14	1	1	1
11:274188:A:G	rs11246043	11	274188	G	A	0.1074	2.06e-08	0.0178	0.978086	rs12419714	11	NLRP6	4176	intergenic	1.617	7	5	14	1	1	0
11:274397:A:G	rs11246044	11	274397	G	A	0.1074	1.81e-08	0.0178	0.978086	rs12419714	11	NLRP6	3967	intergenic	8.731	7	5	14	1	1	0
11:274780:C:T	rs11246045	11	274780	C	T	0.1074	1.88e-08	0.0179	0.978086	rs12419714	11	NLRP6	3584	intergenic	8.641	5	5	14	1	1	0
11:275752:C:G	rs12419714	11	275752	G	C	0.1054	1.81e-08	0.0179	1	rs12419714	11	NLRP6	2612	intergenic	11.63	7	5	14	1	1	0
11:30215261:A:T	rs11031002	11	30215261	T	A	0.1213	2.41e-07	0.015	0.828875	rs11031006	12	RP4-562D20.2	26407	intergenic	0.997	5	14	15	0	1	0
11:30226356:C:T	rs11031005	11	30226356	C	T	0.1402	3.21e-08	0.0145	0.991951	rs11031006	12	FSHB	26206	intergenic	7.276	7	7	15	0	1	0
11:30226528:A:G	rs11031006	11	30226528	G	A	0.1412	2.91e-08	0.0145	1	rs11031006	12	FSHB	26034	intergenic	19.91	6	5	15	0	1	0
11:30242287:C:T	rs74485684	11	30242287	C	T	0.161	7.01e-08	0.0137	0.820987	rs11031006	12	FSHB	10275	intergenic	7.258	6	14	15	0	1	0
11:30307989:A:G	rs75525300	11	30307989	G	A	0.161	6.4e-08	0.0136	0.820987	rs11031006	12	ARL14EP	36608	intergenic	8.107	5	5	15	0	1	0
11:30316822:A:G	rs12278989	11	30316822	G	A	0.161	5.65e-08	0.0136	0.820987	rs11031006	12	ARL14EP	27775	intergenic	4.855	7	7	15	0	1	0
11:30317733:G:T	rs11031040	11	30317733	G	T	0.161	5.41e-08	0.0136	0.820987	rs11031006	12	ARL14EP	26864	intergenic	5.361	7	9	15	0	1	0
11:30317839:GA:GAA	rs530171264	11	30317839	GAA	GA	0.3002	NA	NA	0.820987	rs11031006	12	ARL14EP	26758	intergenic	NA	NA	9	15	0	1	0
11:30317839:G:GAA	rs202057396	11	30317839	GAA	G	0.161	NA	NA	0.820987	rs11031006	12	ARL14EP	26758	intergenic	0.787	NA	9	15	0	1	0
11:30319259:A:G	rs12271187	11	30319259	G	A	0.161	5.6e-08	0.0136	0.820987	rs11031006	12	ARL14EP	25338	intergenic	0.444	7	9	15	0	1	0
11:30319433:A:G	rs12271300	11	30319433	G	A	0.161	5.47e-08	0.0136	0.820987	rs11031006	12	ARL14EP	25164	intergenic	12.69	7	9	15	0	1	0
11:30329175:A:G	rs10835649	11	30329175	G	A	0.161	5.33e-08	0.0136	0.820987	rs11031006	12	ARL14EP	15422	intergenic	0.524	7	14	15	0	1	0
11:30336002:A:G	rs4071563	11	30336002	G	A	0.161	4.78e-08	0.0136	0.820987	rs11031006	12	ARL14EP	8595	intergenic	0.968	7	5	15	1	1	0
11:30337523:C:T	rs11031047	11	30337523	C	T	0.161	4.34e-08	0.0136	0.820987	rs11031006	12	ARL14EP	7074	intergenic	0.041	6	7	15	1	1	0
11:30338842:A:G	rs7947350	11	30338842	G	A	0.161	4.48e-08	0.0136	0.820987	rs11031006	12	ARL14EP	5755	intergenic	0.811	2b	2	15	1	1	1
11:30339461:A:G	rs7929660	11	30339461	G	A	0.162	4.37e-08	0.0136	0.815042	rs11031006	12	ARL14EP	5136	intergenic	4.161	7	5	15	1	1	0
11:30342150:A:G	rs12363824	11	30342150	G	A	0.161	4.57e-08	0.0136	0.820987	rs11031006	12	ARL14EP	2447	intergenic	5.839	7	5	14	1	1	0
11:30342495:A:G	rs6484479	11	30342495	G	A	0.161	4.23e-08	0.0136	0.820987	rs11031006	12	ARL14EP	2102	intergenic	2.527	7	5	14	1	1	0
11:30343757:C:T	rs3858429	11	30343757	C	T	0.161	4.1e-08	0.0136	0.820987	rs11031006	12	ARL14EP	840	upstream	6.516	NA	1	14	1	1	0
11:30344591:C:T	rs4071558	11	30344591	C	T	0.161	3.79e-08	0.0136	0.820987	rs11031006	12	ARL14EP	6	upstream	8.951	2b	1	1	1	1	0
11:30344725:C:T	rs4071559	11	30344725	C	T	0.161	4.72e-08	0.0136	0.820987	rs11031006	12	ARL14EP	0	UTR5	8.412	4	1	1	1	1	0
11:30349487:C:CACTCTA	rs10616649	11	30349487	C	CACTCTA	0.161	0.03188	0.0981	0.820987	rs11031006	12	ARL14EP	0	intronic	2.084	NA	4	5	1	1	0
11:32294884:C:T	rs11031685	11	32294884	C	T	0.1362	1.08e-14	0.0146	0.879987	rs7116279	13	RP1-65P5.1	0	ncRNA_intronic	2.793	7	5	15	0	0	0
11:32296109:C:T	rs11031688	11	32296109	C	T	0.1352	9.23e-15	0.0144	0.888332	rs7116279	13	RP1-65P5.1	0	ncRNA_intronic	0.525	7	13	15	0	0	0
11:32297640:G:T	rs3920533	11	32297640	G	T	0.0666	5.41e-10	0.0188	1	rs3920533	13	RP1-65P5.1	0	ncRNA_intronic	6.647	NA	13	15	0	1	0
11:32299224:A:G	rs11031690	11	32299224	G	A	0.1352	9.11e-15	0.0143	0.888332	rs7116279	13	RP1-65P5.1	0	ncRNA_intronic	0.547	7	13	15	0	0	0
11:32304295:C:T	rs2900666	11	32304295	C	T	0.1352	1.39e-14	0.0142	0.888332	rs7116279	13	RP1-65P5.1	0	ncRNA_intronic	7.921	7	9	15	0	0	0
11:32306208:A:C	rs11031691	11	32306208	C	A	0.1143	1.59e-16	0.015	1	rs11031691	13	RP1-65P5.1	0	ncRNA_intronic	9.819	7	9	15	0	0	0
11:32307326:A:G	rs4603277	11	32307326	G	A	0.1352	1.77e-14	0.0142	0.888332	rs7116279	13	RP1-65P5.1	0	ncRNA_intronic	0.364	7	9	15	0	0	0
11:32308979:C:T	rs11823078	11	32308979	C	T	0.1491	1.46e-12	0.0137	0.800411	rs7116279	13	RP1-65P5.1	0	ncRNA_intronic	11.68	6	9	15	0	0	0
11:32315910:C:T	rs7944771	11	32315910	C	T	0.162	1.51e-14	0.0133	0.874445	rs7116279	13	RP1-65P5.1	0	ncRNA_intronic	1.614	7	5	15	0	0	0
11:32316432:A:T	rs10835879	11	32316432	T	A	0.1551	7.1e-15	0.0135	0.908176	rs7116279	13	RP1-65P5.1	0	ncRNA_intronic	3.088	6	5	15	0	0	0
11:32318295:A:C	rs7116279	11	32318295	C	A	0.1491	3.14e-16	0.0137	1	rs7116279	13	RP1-65P5.1	0	ncRNA_intronic	6.226	6	7	15	0	0	1
11:32322197:C:T	rs11031698	11	32322197	C	T	0.05666	1.24e-09	0.0214	1	rs11031698	13	RP1-65P5.1	0	ncRNA_intronic	0.283	7	14	15	0	0	0
11:32322859:A:C	rs10835881	11	32322859	C	A	0.1918	1.14e-11	0.0124	1	rs10835881	13	RP1-65P5.1	0	ncRNA_intronic	6.18	7	14	15	0	0	0
11:32328064:C:T	rs7928458	11	32328064	C	T	0.1531	1.03e-15	0.0134	0.877197	rs7116279	13	RP1-65P5.1	0	ncRNA_intronic	2.143	5	5	15	0	0	0
11:32328565:C:T	rs10835883	11	32328565	C	T	0.1531	1.34e-15	0.0134	0.877197	rs7116279	13	RP1-65P5.1	0	ncRNA_intronic	4.489	6	5	15	0	0	0
11:32328926:C:T	rs10488685	11	32328926	C	T	0.1531	1.25e-15	0.0134	0.877197	rs7116279	13	RP1-65P5.1	0	ncRNA_intronic	1.293	NA	5	15	0	0	0
11:32330118:C:T	rs11031704	11	32330118	C	T	0.171	6e-14	0.013	1	rs11031704	13	RP1-65P5.1	0	ncRNA_intronic	2.018	7	5	15	0	0	0
11:32330675:A:T	rs7944182	11	32330675	T	A	0.171	7.02e-14	0.013	1	rs11031704	13	RP1-65P5.1	0	ncRNA_intronic	1.403	7	5	15	0	0	0
11:32331591:A:G	rs10835884	11	32331591	G	A	0.171	6.88e-14	0.013	1	rs11031704	13	RP1-65P5.1	0	ncRNA_intronic	15.54	3a	5	15	0	0	1
11:32331703:A:G	rs10835885	11	32331703	G	A	0.171	7.03e-14	0.013	1	rs11031704	13	RP1-65P5.1	0	ncRNA_intronic	4.244	4	5	15	0	0	0
11:32332020:A:G	rs1022625	11	32332020	G	A	0.1531	1.15e-15	0.0134	0.877197	rs7116279	13	RP1-65P5.1	0	ncRNA_intronic	2.724	NA	5	15	0	0	0
11:32332107:A:G	rs1022624	11	32332107	G	A	0.171	7.36e-14	0.013	1	rs11031704	13	RP1-65P5.1	0	ncRNA_intronic	3.534	NA	5	15	0	0	0
11:32332578:C:T	rs2003731	11	32332578	C	T	0.171	7.17e-14	0.013	1	rs11031704	13	RP1-65P5.1	0	ncRNA_intronic	0.108	7	2	15	0	0	0
11:32332995:C:T	rs742996	11	32332995	C	T	0.171	6.58e-14	0.013	1	rs11031704	13	RP1-65P5.1	0	ncRNA_intronic	0.196	NA	5	15	0	0	1
11:32333113:A:T	rs742995	11	32333113	T	A	0.1531	7.77e-16	0.0134	0.877197	rs7116279	13	RP1-65P5.1	0	ncRNA_intronic	5.41	5	5	15	0	0	1
11:32333377:C:T	rs742994	11	32333377	C	T	0.1531	7.43e-16	0.0134	0.877197	rs7116279	13	RP1-65P5.1	0	ncRNA_intronic	16.12	NA	5	15	0	0	1
11:32334100:A:G	rs12361455	11	32334100	G	A	0.1909	1.7e-11	0.0125	0.993647	rs10835881	13	RP1-65P5.1	0	ncRNA_intronic	4.688	2b	1	15	0	0	0
11:32334541:C:T	rs61889170	11	32334541	C	T	0.1352	1.14e-17	0.0139	0.860689	rs11031731	13	RP1-65P5.1	0	ncRNA_intronic	0.838	4	1	15	0	0	1
11:32335233:A:C	rs61889171	11	32335233	C	A	0.07256	1.01e-08	0.0179	1	rs61889171	13	RP1-65P5.1	0	ncRNA_intronic	2.554	7	5	14	0	0	1
11:32337087:C:T	rs61889172	11	32337087	C	T	0.1302	1.05e-19	0.0138	0.85386	rs11031731	13	RP1-65P5.1	0	ncRNA_intronic	3.444	5	5	14	0	0	0
11:32338246:C:T	rs61889173	11	32338246	C	T	0.1302	9.84e-20	0.0138	0.85386	rs11031731	13	RP1-65P5.1	0	ncRNA_intronic	6.994	6	5	14	0	0	1
11:32338849:A:AC	rs201886019	11	32338849	AC	A	0.05666	0.003634	0.159	0.853533	rs11031698	13	RP1-65P5.1	0	ncRNA_intronic	0.228	NA	5	14	0	0	0
11:32342023:A:G	rs11031714	11	32342023	G	A	0.1302	6.84e-20	0.0138	0.85386	rs11031731	13	RP1-65P5.1	0	ncRNA_intronic	4.679	5	5	14	0	0	0
11:32342517:A:G	rs7121219	11	32342517	G	A	0.1302	7.23e-20	0.0138	0.85386	rs11031731	13	RP1-65P5.1	0	ncRNA_intronic	1.828	7	5	14	0	0	0
11:32343164:A:G	rs12285028	11	32343164	G	A	0.1372	6.24e-20	0.0137	0.892714	rs11031731	13	RP1-65P5.1	0	ncRNA_intronic	1.609	7	5	14	0	0	0
11:32343212:A:G	rs12285041	11	32343212	G	A	0.1372	6.26e-20	0.0137	0.892714	rs11031731	13	RP1-65P5.1	0	ncRNA_intronic	0.356	6	5	14	0	0	0
11:32343658:T:TA	rs66476955	11	32343658	TA	T	0.1988	NA	NA	0.886428	rs11031726	13	RP1-65P5.1	0	ncRNA_intronic	0.721	NA	5	14	0	0	0
11:32346834:A:G	rs11031716	11	32346834	G	A	0.1372	1.76e-20	0.0137	0.909069	rs11031731	13	RP1-65P5.1	0	ncRNA_intronic	5.231	5	7	14	0	0	1
11:32346864:A:G	rs11828433	11	32346864	G	A	0.1372	2.71e-20	0.0137	0.909069	rs11031731	13	RP1-65P5.1	0	ncRNA_intronic	0.013	5	7	14	0	0	1
11:32350347:T:TG	rs35524450	11	32350347	TG	T	0.1302	0.0458	0.1267	0.870091	rs11031731	13	RP1-65P5.1	0	ncRNA_intronic	0.76	NA	5	14	0	0	0
11:32350351:A:T	rs7924866	11	32350351	T	A	0.1342	2.56e-06	0.0258	0.885159	rs11031731	13	RP1-65P5.1	0	ncRNA_intronic	0.372	5	5	14	0	0	0
11:32351427:C:T	rs7106353	11	32351427	C	T	0.1382	9.26e-21	0.0136	0.917123	rs11031731	13	RP1-65P5.1	0	ncRNA_intronic	2.021	2b	5	14	0	0	0
11:32352400:C:G	rs12278882	11	32352400	G	C	0.1759	9.58e-16	0.0126	0.94498	rs12280757	13	RP1-65P5.1	0	ncRNA_intronic	0.875	5	5	14	0	0	0
11:32353264:A:G	rs12280757	11	32353264	G	A	0.168	4.27e-16	0.0127	1	rs12280757	13	RP1-65P5.1	0	ncRNA_intronic	4.406	5	5	14	0	0	1
11:32355336:G:T	rs7123725	11	32355336	G	T	0.17	4.45e-16	0.0127	0.985679	rs12280757	13	RP1-65P5.1	0	ncRNA_intronic	6.717	4	1	1	0	0	0
11:32355927:A:G	rs61889182	11	32355927	G	A	0.06561	5.87e-08	0.0185	0.837909	rs61889171	13	RP1-65P5.1	0	ncRNA_intronic	0.668	5	5	13	0	0	0
11:32356128:C:T	rs7127500	11	32356128	C	T	0.167	7.65e-18	0.013	0.992768	rs11031724	13	RP1-65P5.1	0	ncRNA_intronic	11.88	5	5	13	0	0	1
11:32357371:G:T	rs61889183	11	32357371	G	T	0.1322	5.89e-06	0.0231	0.885735	rs11031731	13	RP1-65P5.1	0	ncRNA_intronic	1.167	7	5	14	0	0	0
11:32358678:T:TG	rs143105159	11	32358678	TG	T	0.1392	0.0476	0.1253	0.941803	rs11031731	13	RP1-65P5.1	0	ncRNA_intronic	0.376	NA	5	14	0	0	0
11:32358913:A:G	rs11031724	11	32358913	G	A	0.166	3.85e-18	0.013	1	rs11031724	13	RP1-65P5.1	0	ncRNA_intronic	6.384	5	5	14	0	0	0
11:32360222:C:T	rs12789861	11	32360222	C	T	0.4215	3.69e-13	0.01	0.845297	rs2207548	13	RP1-65P5.1	0	ncRNA_intronic	2.844	7	5	14	0	0	0
11:32360229:G:T	rs190967850	11	32360229	G	T	0.05666	3.14e-05	0.0366	0.818728	rs11031698	13	RP1-65P5.1	0	ncRNA_intronic	1.215	7	5	14	0	0	0
11:32360298:C:CA	rs200998056	11	32360298	CA	C	0.169	NA	NA	0.978528	rs11031724	13	RP1-65P5.1	0	ncRNA_intronic	1.075	NA	5	14	0	0	0
11:32360342:A:G	rs12099181	11	32360342	G	A	0.4215	0.008082	0.0174	0.845297	rs2207548	13	RP1-65P5.1	0	ncRNA_intronic	0.67	7	5	14	0	0	0
11:32360852:A:G	rs11031726	11	32360852	G	A	0.2038	5.7e-15	0.0122	1	rs11031726	13	RP1-65P5.1	0	ncRNA_intronic	1.278	7	5	14	0	1	0
11:32361685:C:T	rs10767930	11	32361685	C	T	0.2038	7e-15	0.0122	1	rs11031726	13	RP1-65P5.1	0	ncRNA_intronic	9.905	5	5	14	0	0	1
11:32361797:A:G	rs10767931	11	32361797	G	A	0.2038	6.96e-15	0.0122	1	rs11031726	13	RP1-65P5.1	0	ncRNA_intronic	0.3	5	5	14	0	0	0
11:32363616:C:G	rs11031728	11	32363616	G	C	0.1461	2.06e-21	0.0136	1	rs11031731	13	RP1-65P5.1	0	ncRNA_intronic	15.31	7	5	15	0	1	1
11:32364187:A:G	rs2057178	11	32364187	G	A	0.1421	5.59e-21	0.0137	0.966477	rs11031731	13	RP1-65P5.1	0	ncRNA_intronic	5.178	NA	5	15	0	0	1
11:32365066:C:T	rs11031729	11	32365066	C	T	0.1948	8.42e-16	0.0124	0.9455	rs11031726	13	RP1-65P5.1	110	upstream	6.742	5	5	15	0	0	0
11:32365430:A:G	rs11031731	11	32365430	G	A	0.1461	2.04e-21	0.0136	1	rs11031731	13	RP1-65P5.1	474	upstream	1.037	4	5	15	0	0	1
11:32367326:A:G	rs10835887	11	32367326	G	A	0.1948	9.5e-16	0.0124	0.9455	rs11031726	13	RP1-65P5.1	2370	intergenic	5.634	7	5	15	0	0	0
11:32367337:A:T	rs10835888	11	32367337	T	A	0.1909	2.62e-15	0.0125	0.922182	rs11031726	13	RP1-65P5.1	2381	intergenic	1.615	7	5	15	0	0	0
11:32367362:C:G	rs11031733	11	32367362	G	C	0.1421	5.61e-21	0.0138	0.966477	rs11031731	13	RP1-65P5.1	2406	intergenic	3.303	6	5	15	0	1	0
11:32367570:C:G	rs61889186	11	32367570	G	C	0.1421	3.79e-21	0.0137	0.966477	rs11031731	13	RP1-65P5.1	2614	intergenic	0.188	7	5	15	0	1	0
11:32367883:C:G	rs7122775	11	32367883	G	C	0.1909	2.02e-15	0.0125	0.922182	rs11031726	13	RP1-65P5.1	2927	intergenic	0.562	5	5	15	0	0	0
11:32368457:A:T	rs2207549	11	32368457	T	A	0.4125	1.12e-13	0.0101	0.906562	rs2207548	13	RP1-65P5.1	3501	intergenic	3.595	4	5	14	0	0	0
11:32368744:A:C	rs2207548	11	32368744	C	A	0.3917	7.04e-15	0.0102	1	rs2207548	13	RP1-65P5.1	3788	intergenic	2.927	NA	5	14	0	1	0
11:32369603:A:T	rs61889187	11	32369603	T	A	0.1402	2.76e-21	0.0137	0.93336	rs11031731	13	RP1-65P5.1	4647	intergenic	4.756	7	7	15	0	0	0
11:32369890:C:CTT	rs10635591	11	32369890	C	CTT	0.1958	NA	NA	0.939235	rs11031726	13	RP1-65P5.1	4934	intergenic	2.665	NA	7	14	0	0	1
11:32370380:A:G	rs10835889	11	32370380	G	A	0.1441	2.46e-21	0.0137	0.949717	rs11031731	13	RP1-65P5.1	5424	intergenic	17.02	5	5	14	0	1	0
11:32371215:C:T	rs932503	11	32371215	C	T	0.3668	3.53e-10	0.0102	1	rs932503	13	RP1-65P5.1	6259	intergenic	0.875	NA	5	14	0	1	0
11:32371754:A:G	rs11031736	11	32371754	G	A	0.0507	4.92e-10	0.022	1	rs11031736	13	RP1-65P5.1	6798	intergenic	18.74	6	5	14	0	1	1
11:32372772:A:G	rs11031737	11	32372772	G	A	0.4722	2.76e-11	0.0099	1	rs11031737	13	RP1-65P5.1	7816	intergenic	0.681	6	5	14	0	1	0
11:32375669:A:G	rs1884232	11	32375669	G	A	0.4911	1.42e-09	0.0099	0.915803	rs11031737	13	RP1-65P5.1	10713	intergenic	19.84	NA	5	14	0	0	1
11:32377399:A:G	rs12282630	11	32377399	G	A	0.1183	1.06e-11	0.0157	0.99016	rs7122664	13	RP1-65P5.1	12443	intergenic	1.909	6	5	14	0	1	0
11:32379661:A:G	rs17673047	11	32379661	G	A	0.1143	3.56e-11	0.0158	0.951297	rs7122664	13	RP1-65P5.1	14705	intergenic	16.67	7	5	14	0	1	0
11:32380521:C:T	rs7118294	11	32380521	C	T	0.4911	1.51e-09	0.0099	0.915803	rs11031737	13	RP1-65P5.1	15565	intergenic	18.35	5	5	15	0	0	1
11:32381043:A:G	rs2418900	11	32381043	G	A	0.493	1.24e-09	0.0099	0.90795	rs11031737	13	RP1-65P5.1	16087	intergenic	0.153	5	5	14	0	0	1
11:32381647:A:T	rs7122664	11	32381647	T	A	0.1193	7.58e-12	0.0168	1	rs7122664	13	RP1-65P5.1	16691	intergenic	1.644	6	5	14	0	1	0
11:32381969:A:G	rs7109881	11	32381969	G	A	0.1402	1.37e-07	0.0144	0.823761	rs7122664	13	RP1-65P5.1	17013	intergenic	2.219	7	5	14	0	1	0
11:32382597:A:G	rs148239172	11	32382597	G	A	0.1133	5.02e-11	0.0158	0.941704	rs7122664	13	RP1-65P5.1	17641	intergenic	1.073	7	5	14	0	1	0
11:32382641:A:G	rs10767932	11	32382641	G	A	0.4761	3.91e-11	0.0099	0.983161	rs11031737	13	RP1-65P5.1	17685	intergenic	0.207	7	5	14	0	0	0
11:32382740:C:T	rs12224661	11	32382740	C	T	0.2535	0.0003928	0.032	0.856283	rs7105538	13	RP1-65P5.1	17784	intergenic	0.179	6	5	14	0	0	0
11:32382854:A:G	rs113790153	11	32382854	G	A	0.1133	4.7e-11	0.0158	0.941704	rs7122664	13	RP1-65P5.1	17898	intergenic	0.08	7	5	14	0	1	0
11:32383177:C:T	rs111603441	11	32383177	C	T	0.1133	3.97e-11	0.0157	0.941704	rs7122664	13	RP1-65P5.1	18221	intergenic	0.334	7	5	15	0	1	0
11:32384455:A:G	rs72896066	11	32384455	G	A	0.1143	4.48e-11	0.0157	0.951297	rs7122664	13	RP1-65P5.1	19499	intergenic	2.476	7	5	15	0	1	0
11:32384946:A:G	rs2418902	11	32384946	G	A	0.2555	4.6e-13	0.0117	0.846426	rs7105538	13	RP1-65P5.1	19990	intergenic	3.778	5	5	15	0	1	0
11:32385013:A:T	rs72896067	11	32385013	T	A	0.1143	4.44e-11	0.0157	0.951297	rs7122664	13	RP1-65P5.1	20057	intergenic	5.848	5	5	15	0	1	0
11:32385658:A:G	rs3858437	11	32385658	G	A	0.2535	3.84e-13	0.0117	0.856283	rs7105538	13	RP1-65P5.1	20702	intergenic	8.853	NA	5	15	0	1	0
11:32385875:G:T	rs61889189	11	32385875	G	T	0.2535	4.72e-13	0.0118	0.856283	rs7105538	13	RP1-65P5.1	20919	intergenic	2.915	7	5	15	0	1	0
11:32385980:C:T	rs10835891	11	32385980	C	T	0.4911	7.67e-10	0.01	0.907698	rs11031737	13	RP1-65P5.1	21024	intergenic	2.807	7	5	15	0	0	0
11:32386071:A:AGAGGAAGAGGAAGCT	rs138910506	11	32386071	A	AGAGGAAGAGGAAGCT	0.2535	NA	NA	0.856283	rs7105538	13	RP1-65P5.1	21115	intergenic	9.579	NA	5	15	0	1	0
11:32387394:C:CAAAAA	rs568137488	11	32387394	CAAAAA	C	0.2654	NA	NA	0.920051	rs7105538	13	WT1	21926	intergenic	0.791	NA	1	15	0	0	0
11:32387435:G:T	rs11031748	11	32387435	G	T	0.2604	7.46e-14	0.0117	0.904297	rs7105538	13	WT1	21885	intergenic	1.27	6	1	15	0	0	0
11:32387562:G:T	rs11031749	11	32387562	G	T	0.2187	4.46e-13	0.0124	0.927767	rs56911719	13	WT1	21758	intergenic	0.572	6	1	15	0	0	0
11:32387585:G:T	rs111600086	11	32387585	G	T	0.2187	6.25e-05	0.0217	0.927767	rs56911719	13	WT1	21735	intergenic	0.672	6	1	15	0	0	0
11:32387617:C:G	rs7101933	11	32387617	G	C	0.2833	2.28e-13	0.0115	0.833095	rs7105538	13	WT1	21703	intergenic	1.117	7	7	15	0	1	0
11:32387865:G:GAC	rs72179228	11	32387865	GAC	G	0.2197	NA	NA	0.93384	rs56911719	13	WT1	21455	intergenic	0.467	NA	5	15	0	0	0
11:32387919:G:T	rs7105538	11	32387919	G	T	0.2535	2.16e-14	0.0117	1	rs7105538	13	WT1	21401	intergenic	0.386	6	5	15	0	0	0
11:32387936:A:G	rs7105549	11	32387936	G	A	0.2644	3.57e-14	0.0116	0.935237	rs7105538	13	WT1	21384	intergenic	0.913	6	5	15	0	0	0
11:32388030:A:G	rs7105664	11	32388030	G	A	0.2644	0.04848	0.025	0.935237	rs7105538	13	WT1	21290	intergenic	1.712	7	5	15	0	0	0
11:32388502:C:G	rs56911719	11	32388502	G	C	0.2147	1.38e-13	0.0124	1	rs56911719	13	WT1	20818	intergenic	0.903	2b	7	15	0	1	1
11:32388627:A:T	rs58736369	11	32388627	T	A	0.2644	3e-14	0.0116	0.935237	rs7105538	13	WT1	20693	intergenic	1.065	4	7	15	0	1	0
11:32388682:A:G	rs58222320	11	32388682	G	A	0.2644	3.06e-14	0.0116	0.935237	rs7105538	13	WT1	20638	intergenic	5.56	5	7	15	0	1	0
11:32388912:C:T	rs60923278	11	32388912	C	T	0.2644	2.93e-14	0.0116	0.935237	rs7105538	13	WT1	20408	intergenic	0.096	6	9	15	0	0	0
11:32388952:C:T	rs57744011	11	32388952	C	T	0.2644	2.92e-14	0.0116	0.935237	rs7105538	13	WT1	20368	intergenic	2.442	7	9	15	0	0	0
11:32389101:A:G	rs61889204	11	32389101	G	A	0.2644	6.04e-14	0.0116	0.935237	rs7105538	13	WT1	20219	intergenic	2.282	7	9	15	0	0	0
11:32389137:A:G	rs73473704	11	32389137	G	A	0.2644	4.48e-14	0.0116	0.935237	rs7105538	13	WT1	20183	intergenic	2.749	7	9	15	0	0	0
11:32389233:A:AAGTC	rs78030496	11	32389233	AAGTC	A	0.2386	NA	NA	0.80987	rs7105538	13	WT1	20087	intergenic	1.713	NA	9	15	0	0	0
11:32389256:C:T	rs76942654	11	32389256	C	T	0.2386	0.002073	0.0229	0.80987	rs7105538	13	WT1	20064	intergenic	8.167	7	9	15	0	0	0
11:32391535:C:T	rs11031751	11	32391535	C	T	0.2336	3.78e-09	0.0125	1	rs11031751	13	WT1	17785	intergenic	7.72	7	9	15	0	0	0
11:32391690:A:G	rs11031752	11	32391690	G	A	0.2664	2.14e-14	0.0116	0.896741	rs7105538	13	WT1	17630	intergenic	2.271	5	9	15	0	1	0
11:32391891:G:GGAAAGAAA	rs576998432	11	32391891	GGAAAGAAA	G	0.2674	NA	NA	0.892802	rs7105538	13	WT1	17429	intergenic	0.468	NA	9	15	0	0	0
11:32392050:G:T	rs7937976	11	32392050	G	T	0.2684	8.03e-14	0.0115	0.888225	rs7105538	13	WT1	17270	intergenic	0.039	7	9	15	0	1	0
11:32392251:A:G	rs6484573	11	32392251	G	A	0.331	6.48e-13	0.0107	0.878322	rs12574749	13	WT1	17069	intergenic	4.564	7	9	15	0	1	0
11:32392395:C:T	rs7951745	11	32392395	C	T	0.2684	8.85e-14	0.0115	0.888225	rs7105538	13	WT1	16925	intergenic	0.853	6	9	15	0	1	0
11:32392844:G:T	rs59961456	11	32392844	G	T	0.1252	1.08e-11	0.0152	0.991129	rs28460016	13	WT1	16476	intergenic	2.553	7	9	15	0	1	0
11:32393885:A:G	rs7105471	11	32393885	G	A	0.1252	1.02e-11	0.0152	0.991129	rs28460016	13	WT1	15435	intergenic	0.931	5	9	15	0	1	0
11:32394054:C:G	rs61889206	11	32394054	G	C	0.2734	0.0002792	0.0196	0.865752	rs7105538	13	WT1	15266	intergenic	0.707	7	9	15	0	0	0
11:32394584:G:T	rs11031754	11	32394584	G	T	0.332	7.4e-13	0.0107	0.874266	rs12574749	13	WT1	14736	intergenic	1.499	6	9	15	0	1	0
11:32395396:G:T	rs3886941	11	32395396	G	T	0.2813	0.0438	0.0246	0.879805	rs12574749	13	WT1	13924	intergenic	0.197	5	9	15	0	0	0
11:32396172:A:T	rs7925851	11	32396172	T	A	0.2684	8.43e-14	0.0115	0.888225	rs7105538	13	WT1	13148	intergenic	1.238	2b	7	15	0	1	1
11:32396585:A:G	rs7939496	11	32396585	G	A	0.2684	7.91e-14	0.0115	0.888225	rs7105538	13	WT1	12735	intergenic	4.759	6	5	15	0	1	0
11:32397206:A:G	rs7943119	11	32397206	G	A	0.3042	3.78e-11	0.0109	0.985635	rs12574749	13	WT1	12114	intergenic	1.565	7	5	15	0	1	0
11:32398371:G:T	rs28460016	11	32398371	G	T	0.1243	3.02e-12	0.0153	1	rs28460016	13	WT1	10949	intergenic	1.377	7	5	15	0	0	0
11:32399200:C:T	rs10835893	11	32399200	C	T	0.329	4.4e-13	0.0107	0.886494	rs12574749	13	WT1	10120	intergenic	0.061	5	5	15	0	0	0
11:32401036:A:C	rs7946388	11	32401036	C	A	0.2684	1.72e-13	0.0115	0.878603	rs7105538	13	WT1	8284	intergenic	1.26	7	5	15	1	1	0
11:32401057:A:G	rs11031757	11	32401057	G	A	0.2684	1.29e-13	0.0115	0.888225	rs7105538	13	WT1	8263	intergenic	2.773	6	5	15	1	1	0
11:32401414:C:T	rs10835894	11	32401414	C	T	0.2684	1.17e-13	0.0115	0.888225	rs7105538	13	WT1	7906	intergenic	0.238	2a	5	15	1	1	1
11:32401585:A:G	rs10767933	11	32401585	G	A	0.33	4.75e-13	0.0107	0.882398	rs12574749	13	WT1	7735	intergenic	3.299	4	5	15	1	1	1
11:32402861:C:T	rs7116169	11	32402861	C	T	0.2674	1.15e-13	0.0115	0.883157	rs7105538	13	WT1	6459	intergenic	2.424	5	5	15	1	1	1
11:32403448:A:C	rs7926620	11	32403448	C	A	0.2684	1.15e-13	0.0115	0.888225	rs7105538	13	WT1	5872	intergenic	2.648	5	5	15	1	1	1
11:32403492:A:G	rs7926521	11	32403492	G	A	0.2684	1.15e-13	0.0115	0.888225	rs7105538	13	WT1	5828	intergenic	0.175	5	5	15	1	1	0
11:32404795:C:G	rs6484574	11	32404795	G	C	0.2942	2.82e-15	0.0112	1	rs6484574	13	WT1	4525	intergenic	7.128	5	5	14	1	1	0
11:32404925:A:G	rs10835896	11	32404925	G	A	0.2684	1.11e-13	0.0115	0.888225	rs7105538	13	WT1	4395	intergenic	5.99	7	5	14	1	1	0
11:32405355:A:C	rs12574749	11	32405355	C	A	0.3032	1.45e-11	0.011	1	rs12574749	13	WT1	3965	intergenic	4.981	7	4	14	1	0	0
11:32406036:C:G	rs6484575	11	32406036	G	C	0.329	2.96e-13	0.0107	0.886494	rs12574749	13	WT1	3284	intergenic	0.108	5	4	15	1	1	0
11:32406141:A:G	rs6484576	11	32406141	G	A	0.33	3.49e-13	0.0107	0.882398	rs12574749	13	WT1	3179	intergenic	0.71	7	4	15	1	1	1
11:32406983:C:G	rs7120483	11	32406983	G	C	0.1243	7.4e-12	0.0151	1	rs28460016	13	WT1	2337	intergenic	0.879	7	4	14	1	0	0
11:32407144:C:T	rs11031760	11	32407144	C	T	0.2684	9.57e-14	0.0115	0.888225	rs7105538	13	WT1	2176	intergenic	4.258	7	4	14	1	1	0
11:32407208:C:T	rs11031761	11	32407208	C	T	0.2684	9.34e-14	0.0115	0.888225	rs7105538	13	WT1	2112	intergenic	1.425	7	4	14	1	1	0
11:32407854:C:G	rs11031762	11	32407854	G	C	0.2684	9.95e-14	0.0115	0.888225	rs7105538	13	WT1	1466	intergenic	3.112	2b	2	14	1	1	1
11:32408198:T:TA	rs542843273	11	32408198	T	TA	0.329	NA	NA	0.886494	rs12574749	13	WT1	1122	intergenic	0.988	NA	2	14	1	0	0
11:32408693:A:G	rs5030335	11	32408693	G	A	0.1243	9.7e-12	0.0151	1	rs28460016	13	WT1	627	downstream	10.22	4	2	14	1	0	1
11:32410002:C:T	rs5030320	11	32410002	C	T	0.329	3.04e-13	0.0107	0.876929	rs12574749	13	WT1	0	UTR3	6.825	NA	4	14	1	0	0
11:32410337:C:G	rs5030317	11	32410337	G	C	0.2942	1.11e-08	0.0111	0.883983	rs10835904	13	WT1	0	UTR3	9.269	5	4	14	1	1	1
11:32410774:A:G	rs1799937	11	32410774	G	A	0.2584	1.78e-10	0.0117	0.927113	rs3858445	13	WT1	0	intronic	0.352	NA	4	14	1	1	1
11:32424296:A:T	rs5030241	11	32424296	T	A	0.2932	1.53e-07	0.0108	0.873731	rs10835904	13	WT1	0	intronic	2.737	7	5	14	1	1	0
11:32424604:C:T	rs6484577	11	32424604	C	T	0.3201	8.82e-09	0.0106	0.986403	rs10835904	13	WT1	0	intronic	6.045	5	5	14	1	1	0
11:32425798:C:G	rs10835900	11	32425798	G	C	0.2336	3.83e-09	0.0121	0.818368	rs3858445	13	WT1	0	intronic	0.276	7	5	14	1	1	0
11:32425814:C:CAA	rs546859981	11	32425814	CAA	C	0.2684	NA	NA	0.839695	rs3858445	13	WT1	0	intronic	1.998	NA	5	14	1	0	0
11:32426704:C:T	rs10767935	11	32426704	C	T	0.2346	4.55e-09	0.0121	0.813584	rs3858445	13	WT1	0	intronic	0.333	5	4	14	1	1	0
11:32426953:C:G	rs10835901	11	32426953	G	C	0.2336	4.41e-09	0.0121	0.818368	rs3858445	13	WT1	0	intronic	1.544	4	4	14	1	1	0
11:32427428:G:T	rs11031767	11	32427428	G	T	0.2922	1.69e-07	0.0108	0.878098	rs10835904	13	WT1	0	intronic	0.79	6	4	14	1	1	0
11:32427823:A:G	rs3932463	11	32427823	G	A	0.2922	1.98e-07	0.0108	0.878098	rs10835904	13	WT1	0	intronic	3.636	NA	5	14	1	1	0
11:32428005:A:G	rs3858440	11	32428005	G	A	0.2336	4.33e-09	0.0121	0.818368	rs3858445	13	WT1	0	intronic	1.954	NA	5	14	1	1	0
11:32428032:A:C	rs3858441	11	32428032	C	A	0.2336	4.56e-09	0.0121	0.818368	rs3858445	13	WT1	0	intronic	2.234	NA	5	14	1	1	0
11:32428164:C:T	rs3858442	11	32428164	C	T	0.2336	5.17e-09	0.0121	0.818368	rs3858445	13	WT1	0	intronic	1.649	NA	5	14	1	1	0
11:32428545:C:T	rs3858443	11	32428545	C	T	0.2336	4.6e-09	0.0121	0.818368	rs3858445	13	WT1	0	intronic	2.185	NA	5	14	1	1	0
11:32428978:A:G	rs7938016	11	32428978	G	A	0.2336	4.68e-09	0.0121	0.818368	rs3858445	13	WT1	0	intronic	6.277	6	5	14	1	1	0
11:32429099:C:T	rs12290546	11	32429099	C	T	0.3191	8.15e-09	0.0106	0.99093	rs10835904	13	WT1	0	intronic	4.065	7	5	14	1	1	1
11:32429259:C:T	rs16923242	11	32429259	C	T	0.2336	4.88e-09	0.0121	0.818368	rs3858445	13	WT1	0	intronic	5.189	5	5	14	1	1	1
11:32429503:C:T	rs11031769	11	32429503	C	T	0.2346	4.86e-09	0.0121	0.81294	rs3858445	13	WT1	0	intronic	2.824	7	5	14	1	1	1
11:32429666:A:G	rs11031770	11	32429666	G	A	0.2336	5.41e-09	0.0121	0.818368	rs3858445	13	WT1	0	intronic	1.143	6	5	14	1	1	0
11:32430485:C:T	rs10835903	11	32430485	C	T	0.2336	5.22e-09	0.0121	0.818368	rs3858445	13	WT1	0	intronic	5.192	5	5	14	1	1	0
11:32430601:A:G	rs10835904	11	32430601	G	A	0.3211	7.8e-09	0.0106	1	rs10835904	13	WT1	0	intronic	2.466	5	5	14	1	1	0
11:32431344:A:G	rs7125543	11	32431344	G	A	0.2336	5.02e-09	0.012	0.818368	rs3858445	13	WT1	0	intronic	8.306	6	5	14	1	1	0
11:32431574:A:G	rs7125816	11	32431574	G	A	0.2336	5.17e-09	0.0121	0.818368	rs3858445	13	WT1	0	intronic	1.977	6	5	14	1	1	0
11:32431945:C:T	rs10835905	11	32431945	C	T	0.2346	5.1e-09	0.0121	0.813584	rs3858445	13	WT1	0	intronic	3.411	6	5	14	1	1	0
11:32432023:A:G	rs3901671	11	32432023	G	A	0.2336	5.41e-09	0.0121	0.818368	rs3858445	13	WT1	0	intronic	2.586	NA	5	14	1	1	0
11:32433872:C:T	rs10835906	11	32433872	C	T	0.2336	5.74e-09	0.0121	0.818368	rs3858445	13	WT1	0	intronic	2.19	5	1	14	1	1	1
11:32434626:A:G	rs7108339	11	32434626	G	A	0.2336	4.99e-09	0.0122	0.818368	rs3858445	13	WT1	0	intronic	0.444	7	4	14	1	1	0
11:32436414:A:G	rs7116462	11	32436414	G	A	0.2604	0.008768	0.0196	0.93662	rs3858445	13	WT1	0	intronic	0.058	6	4	14	1	0	0
11:32437209:C:T	rs5030218	11	32437209	C	T	0.2604	2.84e-10	0.0117	0.93662	rs3858445	13	WT1	0	intronic	1.804	NA	5	14	1	1	0
11:32437677:C:G	rs2295082	11	32437677	G	C	0.2604	2.54e-10	0.0117	0.93662	rs3858445	13	WT1	0	intronic	0.636	7	5	14	1	0	0
11:32437914:G:T	rs2234587	11	32437914	G	T	0.2604	2.69e-10	0.0117	0.93662	rs3858445	13	WT1	0	intronic	1.17	NA	4	14	1	0	1
11:32438477:C:T	rs5030207	11	32438477	C	T	0.2604	2.32e-10	0.0117	0.93662	rs3858445	13	WT1	0	intronic	1.604	NA	4	14	1	0	1
11:32438699:A:G	rs5030201	11	32438699	G	A	0.2614	2.56e-10	0.0117	0.931441	rs3858445	13	WT1	0	intronic	2.888	NA	4	14	1	0	1
11:32438753:C:T	rs3818055	11	32438753	C	T	0.3211	1.47e-08	0.0106	0.990892	rs10835904	13	WT1	0	intronic	6.691	NA	4	14	1	1	1
11:32439038:C:T	rs2295081	11	32439038	C	T	0.2604	2.37e-10	0.0117	0.93662	rs3858445	13	WT1	0	UTR3	0.396	NA	4	14	1	0	1
11:32439824:C:T	rs7107082	11	32439824	C	T	0.2604	2.28e-10	0.0117	0.93662	rs3858445	13	WT1	0	intronic	4.552	5	4	14	1	0	0
11:32441111:C:T	rs7114908	11	32441111	C	T	0.07654	1.26e-08	0.0182	1	rs7114908	13	WT1	0	intronic	9.378	7	5	14	1	1	0
11:32441377:C:T	rs7115190	11	32441377	C	T	0.3171	2.74e-08	0.0107	0.981935	rs10835904	13	WT1	0	intronic	1.38	7	5	14	1	1	0
11:32442275:A:G	rs11824258	11	32442275	G	A	0.2604	1.84e-10	0.0117	0.93662	rs3858445	13	WT1	0	intronic	5.15	4	2	14	1	0	0
11:32442636:A:G	rs3858445	11	32442636	G	A	0.2734	1.55e-10	0.0116	1	rs3858445	13	WT1	0	intronic	12.42	NA	2	14	1	0	1
11:32444020:A:G	rs2418910	11	32444020	G	A	0.3032	5.4e-11	0.011	1	rs2418910	13	WT1	0	intronic	1.705	4	2	14	1	1	0
11:32444147:A:G	rs2900741	11	32444147	G	A	0.3012	5.78e-11	0.011	0.990866	rs2418910	13	WT1	0	intronic	0.134	4	2	14	1	1	0
11:32444375:C:T	rs11031775	11	32444375	C	T	0.3032	5.47e-11	0.011	1	rs2418910	13	WT1	0	intronic	5.061	3a	2	14	1	1	0
11:32446135:C:G	rs4258351	11	32446135	G	C	0.1421	1.42e-09	0.0142	1	rs4258351	13	WT1	0	intronic	3.125	5	5	13	1	1	0
11:32446336:A:G	rs2418911	11	32446336	G	A	0.2276	4.16e-09	0.012	1	rs2418911	13	WT1	0	intronic	0.684	5	5	13	1	0	0
11:32447347:C:G	rs7110547	11	32447347	G	C	0.3708	5.46e-10	0.0102	1	rs7110547	13	WT1	0	intronic	2.896	2b	5	13	1	1	0
11:32448255:C:T	rs5030179	11	32448255	C	T	0.3519	7.62e-09	0.0103	0.922956	rs7110547	13	WT1	0	intronic	8.213	NA	1	13	1	1	0
11:32448569:A:C	rs5030178	11	32448569	C	A	0.3519	5.76e-09	0.0103	0.922956	rs7110547	13	WT1	0	intronic	11.27	NA	1	13	1	1	0
11:32448895:C:G	rs5030176	11	32448895	G	C	0.3519	5.08e-09	0.0103	0.922956	rs7110547	13	WT1	0	intronic	0.444	4	1	13	1	1	0
11:32450890:A:G	rs3858446	11	32450890	G	A	0.3509	5.39e-09	0.0103	0.919222	rs7110547	13	WT1	0	intronic	1.26	NA	5	13	1	1	1
11:32451003:A:G	rs3858447	11	32451003	G	A	0.3509	0.002294	0.0174	0.919222	rs7110547	13	WT1	0	intronic	0.37	NA	5	13	1	1	1
11:32451099:A:T	rs3858448	11	32451099	T	A	0.3509	4.97e-09	0.0103	0.919222	rs7110547	13	WT1	0	intronic	4.46	5	5	13	1	1	0
11:32451920:G:T	rs66798575	11	32451920	G	T	0.3509	0.002271	0.0174	0.919222	rs7110547	13	WT1	0	intronic	1.891	4	1	13	1	1	1
11:32452925:C:G	rs10742277	11	32452925	G	C	0.3708	6.78e-09	0.0102	0.854486	rs7110547	13	WT1	0	intronic	1.222	4	1	13	1	1	0
11:32453149:A:AT	rs111367482	11	32453149	AT	A	0.3757	NA	NA	0.819783	rs7110547	13	WT1	0	intronic	0.801	NA	1	13	1	0	0
11:32455527:A:C	rs3930513	11	32455527	C	A	0.3529	4.67e-09	0.0103	0.910622	rs7110547	13	WT1	0	intronic	8.627	NA	1	13	1	1	1
11:32457138:A:G	rs2234580	11	32457138	G	A	0.3539	4.33e-09	0.0103	0.914349	rs7110547	13	WT1:WT1-AS	00:00:00	ncRNA_exonic	19.46	NA	1	13	1	1	1
11:32457675:A:G	rs2301254	11	32457675	G	A	0.3529	3.94e-09	0.0103	0.910622	rs7110547	13	WT1-AS	0	ncRNA_intronic	10.08	NA	1	12	1	1	1
11:32457774:A:G	rs2301253	11	32457774	G	A	0.3529	3.84e-09	0.0103	0.910622	rs7110547	13	WT1-AS	0	ncRNA_intronic	3.953	NA	1	12	1	1	1
11:32457927:A:C	rs2301252	11	32457927	C	A	0.3529	3.83e-09	0.0103	0.910622	rs7110547	13	WT1-AS	0	ncRNA_intronic	9.102	NA	1	13	1	1	1
11:32457985:G:T	rs2301251	11	32457985	G	T	0.3529	3.82e-09	0.0103	0.910622	rs7110547	13	WT1-AS	0	ncRNA_intronic	6.61	NA	1	13	1	1	1
11:32458219:A:G	rs2301250	11	32458219	G	A	0.3529	3.88e-09	0.0103	0.910622	rs7110547	13	WT1-AS	0	ncRNA_intronic	9.99	4	1	13	1	1	1
11:32458278:G:GTGT	rs5030123	11	32458278	G	GTGT	0.3499	NA	NA	0.898343	rs7110547	13	WT1-AS	0	ncRNA_intronic	5.476	NA	1	13	1	1	1
11:32458507:A:G	rs3886325	11	32458507	G	A	0.3539	4.18e-09	0.0103	0.906602	rs7110547	13	WT1-AS	0	ncRNA_exonic	4.398	2b	1	13	1	1	1
11:32458807:G:T	rs3809060	11	32458807	G	T	0.3549	1.88e-08	0.0102	0.894585	rs7110547	13	WT1-AS	0	ncRNA_intronic	6.444	4	1	13	1	1	1
11:32459065:C:T	rs3809061	11	32459065	C	T	0.3549	1.74e-08	0.0102	0.894585	rs7110547	13	WT1-AS	0	ncRNA_intronic	11.8	3a	1	13	1	1	1
11:32459082:A:G	rs3809062	11	32459082	G	A	0.3549	1.75e-08	0.0102	0.894585	rs7110547	13	WT1-AS	0	ncRNA_intronic	3.555	3a	1	13	1	1	1
11:32459228:G:T	rs4140413	11	32459228	G	T	0.3479	2.65e-07	0.0103	0.868428	rs7110547	13	WT1-AS	0	ncRNA_exonic	4.904	NA	1	13	1	1	1
11:32459923:A:C	rs11031783	11	32459923	C	A	0.2097	9.28e-11	0.0123	1	rs11031783	13	WT1-AS	0	ncRNA_exonic	1.592	4	2	13	1	0	1
11:32460227:C:T	rs7120686	11	32460227	C	T	0.3439	1.02e-08	0.0103	0.831258	rs7110547	13	WT1-AS	0	ncRNA_exonic	9.315	4	1	13	1	1	1
11:32469259:A:T	rs12270749	11	32469259	T	A	0.333	1.57e-09	0.0106	1	rs12270749	13	WT1-AS	0	ncRNA_intronic	1.304	5	5	14	0	1	1
11:32470303:C:T	rs10835912	11	32470303	C	T	0.333	2.33e-09	0.0107	1	rs12270749	13	WT1-AS	0	ncRNA_intronic	14.81	5	5	14	0	1	0
11:32470304:A:G	rs12292135	11	32470304	G	A	0.332	2.68e-09	0.0107	0.995735	rs12270749	13	WT1-AS	0	ncRNA_intronic	14.89	5	5	14	0	1	0
11:32494604:C:CAAAAAAAAAAAA	rs537637779	11	32494604	CAAAAAAAAAAAA	C	0.3052	NA	NA	0.828761	rs12270749	13	WT1-AS	14288	intergenic	5.334	NA	5	15	0	0	0
11:32507733:A:G	rs12282155	11	32507733	G	A	0.3807	4.67e-08	0.0104	1	rs12282155	13	WT1-AS	27417	intergenic	5.996	7	5	15	0	0	0
11:32507904:C:G	rs10835927	11	32507904	G	C	0.3807	5.84e-08	0.0104	1	rs12282155	13	WT1-AS	27588	intergenic	1.033	6	5	15	0	0	0
11:35072118:C:T	rs2553783	11	35072118	C	T	0.4423	3.14e-07	0.01	0.859515	rs2553772	14	PDHX	29979	intergenic	4.72	NA	2	15	0	1	1
11:35073852:C:G	rs879487	11	35073852	G	C	0.4433	2.72e-07	0.01	0.863376	rs2553772	14	PDHX	31713	intergenic	5.414	5	5	15	0	1	1
11:35074665:C:T	rs693163	11	35074665	C	T	0.4433	2.21e-07	0.01	0.863376	rs2553772	14	PDHX	32526	intergenic	1.765	NA	5	15	0	1	0
11:35074966:A:C	rs627096	11	35074966	C	A	0.4433	2.8e-07	0.01	0.863376	rs2553772	14	PDHX	32827	intergenic	1.389	NA	5	15	0	1	0
11:35077584:C:G	rs2553777	11	35077584	G	C	0.4433	3.01e-07	0.01	0.863376	rs2553772	14	PDHX	35445	intergenic	2.551	7	5	15	0	1	0
11:35078209:C:T	rs2785146	11	35078209	C	T	0.4433	1.27e-08	0.0107	0.863376	rs2553772	14	PDHX	36070	intergenic	6.24	NA	1	15	0	1	1
11:35083633:C:G	rs2553773	11	35083633	G	C	0.4264	4.93e-08	0.01	0.87246	rs2553772	14	PDHX	41494	intergenic	1.535	3a	5	15	0	1	1
11:35083946:C:T	rs28718257	11	35083946	C	T	0.4573	0.04282	0.0211	0.995978	rs2553772	14	PDHX	41807	intergenic	2.53	7	5	15	0	1	0
11:35084592:C:T	rs2732552	11	35084592	C	T	0.4523	1.28e-08	0.0099	0.976161	rs2553772	14	PDHX	42453	intergenic	4.685	NA	5	15	0	1	0
11:35084835:C:G	rs2785202	11	35084835	G	C	0.4523	1.3e-08	0.0099	0.976161	rs2553772	14	PDHX	42696	intergenic	3.013	7	5	15	0	1	1
11:35085453:G:T	rs2553772	11	35085453	G	T	0.4563	1.2e-08	0.0099	1	rs2553772	14	PDHX	43314	intergenic	4.981	NA	2	15	0	1	1
11:35088318:G:T	rs2732550	11	35088318	G	T	0.4324	1.15e-07	0.01	0.901744	rs2553772	14	PDHX	46179	intergenic	1.672	NA	2	15	0	1	0
11:35088399:A:G	rs2732549	11	35088399	G	A	0.4374	9.21e-08	0.0099	0.919229	rs2553772	14	PDHX	46260	intergenic	7.576	5	2	15	0	1	0
11:35088683:C:T	rs2732547	11	35088683	C	T	0.4523	2.21e-08	0.0099	0.976161	rs2553772	14	PDHX	46544	intergenic	7.893	3a	2	15	0	1	1
11:35088838:C:G	rs2785201	11	35088838	G	C	0.4523	2.31e-08	0.0099	0.976161	rs2553772	14	PDHX	46699	intergenic	3.533	4	2	15	0	1	1
11:35089085:C:T	rs2732546	11	35089085	C	T	0.4533	2.68e-08	0.0099	0.972088	rs2553772	14	PDHX	46946	intergenic	7.697	NA	2	15	0	1	0
11:35089521:C:T	rs1895821	11	35089521	C	T	0.4573	1.89e-08	0.0099	0.995978	rs2553772	14	PDHX	47382	intergenic	2.661	6	5	15	0	1	0
11:35090344:A:G	rs675970	11	35090344	G	A	0.4334	1.2e-07	0.0099	0.897408	rs2553772	14	PDHX	48205	intergenic	3.5	7	5	15	0	1	0
11:35092770:A:G	rs1834459	11	35092770	G	A	0.4364	9.56e-08	0.0099	0.915475	rs2553772	14	PDHX	50631	intergenic	0.206	7	5	15	0	1	0
11:35092951:C:T	rs2732544	11	35092951	C	T	0.4404	1.6e-07	0.0099	0.93013	rs2553772	14	PDHX	50812	intergenic	2.139	NA	5	15	0	1	0
11:35093029:A:G	rs2785198	11	35093029	G	A	0.4374	9.54e-08	0.0099	0.919229	rs2553772	14	PDHX	50890	intergenic	0.7	NA	5	15	0	1	0
11:35093070:A:G	rs2785197	11	35093070	G	A	0.4583	1.87e-08	0.0098	0.991973	rs2553772	14	PDHX	50931	intergenic	5.916	NA	5	15	0	1	0
11:35094491:C:T	rs1116470	11	35094491	C	T	0.4583	1.88e-08	0.0099	0.991973	rs2553772	14	PDHX	52352	intergenic	0.492	6	5	15	0	1	0
11:35094632:A:G	rs1116471	11	35094632	G	A	0.4583	2.02e-08	0.0099	0.991973	rs2553772	14	PDHX	52493	intergenic	0.902	7	5	15	0	1	0
11:35095254:C:T	rs2785194	11	35095254	C	T	0.4573	1.98e-08	0.0099	0.995978	rs2553772	14	PDHX	53115	intergenic	8.737	NA	5	15	0	1	1
11:35095435:A:C	rs2785193	11	35095435	C	A	0.4573	1.72e-08	0.0099	0.995978	rs2553772	14	PDHX	53296	intergenic	2.064	NA	2	15	0	1	1
11:35095486:A:G	rs2732540	11	35095486	G	A	0.4404	1.43e-07	0.0099	0.93013	rs2553772	14	PDHX	53347	intergenic	0.997	NA	2	15	0	1	1
11:35095565:C:T	rs1834460	11	35095565	C	T	0.4573	1.7e-08	0.0099	0.995978	rs2553772	14	PDHX	53426	intergenic	3.064	4	2	15	0	1	1
11:35096310:A:G	rs2098878	11	35096310	G	A	0.4553	1.68e-08	0.0099	0.987919	rs2553772	14	AL356215.1	53780	intergenic	1.597	7	5	15	0	1	0
11:35096667:A:G	rs2553827	11	35096667	G	A	0.4404	1.62e-07	0.0099	0.93013	rs2553772	14	AL356215.1	53423	intergenic	0.303	NA	5	15	0	1	0
11:35096758:C:T	rs2553826	11	35096758	C	T	0.4553	1.85e-08	0.0099	0.987919	rs2553772	14	AL356215.1	53332	intergenic	1.258	NA	5	15	0	1	0
11:35096969:C:CCAGAGT	rs111863720	11	35096969	CCAGAGT	C	0.4404	NA	NA	0.93013	rs2553772	14	AL356215.1	53121	intergenic	4.879	NA	5	15	0	1	0
11:35096995:G:T	rs429503	11	35096995	G	T	0.4374	9.36e-08	0.0099	0.919229	rs2553772	14	AL356215.1	53095	intergenic	0.492	NA	5	15	0	1	0
11:35097313:T:TA	rs367775611	11	35097313	T	TA	0.4304	NA	NA	0.886329	rs2553772	14	AL356215.1	52777	intergenic	0.033	6	5	15	0	1	0
11:35098193:C:T	rs387619	11	35098193	C	T	0.4374	9.06e-08	0.0099	0.919229	rs2553772	14	AL356215.1	51897	intergenic	0.313	NA	2	15	0	1	1
11:35098266:C:T	rs1425805	11	35098266	C	T	0.4553	1.78e-08	0.0099	0.979873	rs2553772	14	AL356215.1	51824	intergenic	6.452	4	2	15	0	1	1
11:107903818:A:G	rs36034326	11	107903818	G	A	0.0169	7.77e-14	0.0432	0.939244	rs189426461	15	CUL5	0	intronic	7.037	2b	4	5	1	0	0
11:107925909:C:T	rs12794718	11	107925909	C	T	0.0159	1.52e-15	0.0446	0.87506	rs189426461	15	CUL5	0	intronic	2.325	7	4	4	1	0	0
11:107965390:A:G	rs71488291	11	107965390	G	A	0.04274	2.16e-10	0.0271	1	rs71488291	15	CUL5	0	intronic	8.966	7	4	5	1	1	0
11:107983096:C:T	rs61913672	11	107983096	C	T	0.162	1.62e-11	0.0141	0.808477	rs72993806	15	RP11-144G7.2	0	ncRNA_intronic	7.49	5	4	5	1	1	0
11:108006182:G:T	rs4754296	11	108006182	G	T	0.162	4.6e-12	0.0141	0.834456	rs72993806	15	ACAT1	0	intronic	3.236	5	4	4	1	1	0
11:108010101:G:T	rs61913679	11	108010101	G	T	0.161	3.05e-12	0.0142	0.84138	rs72993806	15	ACAT1	0	intronic	3.501	6	4	5	1	1	0
11:108014422:G:T	rs116855128	11	108014422	G	T	0.0169	4.86e-16	0.0447	0.837293	rs189426461	15	ACAT1	0	UTR3	1.303	7	4	4	1	1	0
11:108016507:A:C	rs55788757	11	108016507	C	A	0.166	4.31e-12	0.0141	0.876448	rs72993806	15	ACAT1	0	intronic	0.522	7	4	4	1	1	0
11:108039042:C:T	rs4754300	11	108039042	C	T	0.164	1.89e-12	0.0142	0.933237	rs72993806	15	NPAT	0	intronic	8.028	7	4	4	1	1	0
11:108041816:A:G	rs73006208	11	108041816	G	A	0.164	2.09e-12	0.0142	0.933237	rs72993806	15	NPAT	0	intronic	1.082	7	4	5	1	1	0
11:108043535:T:TAGA	rs141989202	11	108043535	TAGA	T	0.0169	NA	NA	0.939244	rs189426461	15	NPAT	0	exonic	10.43	NA	4	4	1	0	0
11:108047982:A:G	rs1519074	11	108047982	G	A	0.163	1.61e-12	0.0142	0.925998	rs72993806	15	NPAT	0	intronic	3.782	NA	4	5	1	1	0
11:108072728:A:C	rs73006226	11	108072728	C	A	0.1431	2.05e-11	0.0153	0.800804	rs72993806	15	NPAT	0	intronic	3.243	7	4	5	1	1	1
11:108080583:C:T	rs111741588	11	108080583	C	T	0.162	2.06e-12	0.0142	0.933452	rs72993806	15	NPAT	0	intronic	2.383	7	4	5	1	1	0
11:108089151:C:T	rs73006241	11	108089151	C	T	0.163	2.23e-12	0.0142	0.940688	rs72993806	15	NPAT	0	intronic	5.602	6	3	5	1	1	0
11:108110663:A:G	rs55985317	11	108110663	G	A	0.163	2.17e-12	0.0141	0.940688	rs72993806	15	ATM	0	intronic	6.564	5	2	5	1	1	0
11:108126353:A:G	rs117813661	11	108126353	G	A	0.163	1.88e-12	0.0141	0.940688	rs72993806	15	ATM	0	intronic	2.345	7	4	4	1	1	0
11:108138003:C:T	rs1800056	11	108138003	C	T	0.0169	1.66e-16	0.044	0.939244	rs189426461	15	ATM	0	exonic	13.5	5	4	5	1	0	0
11:108140516:A:G	rs3092991	11	108140516	G	A	0.163	2.35e-12	0.0141	0.940688	rs72993806	15	ATM	0	intronic	2.749	5	4	5	1	1	0
11:108143456:C:G	rs1800057	11	108143456	G	C	0.03082	6.22e-18	0.0318	1	rs149934734	15	ATM	0	exonic	24	7	4	4	1	1	0
11:108145249:C:T	rs4753835	11	108145249	C	T	0.162	2.27e-12	0.0141	0.933452	rs72993806	15	ATM	0	intronic	5.561	7	4	5	1	1	0
11:108146299:C:T	rs111929914	11	108146299	C	T	0.162	6.6e-11	0.0152	0.933452	rs72993806	15	ATM	0	intronic	5.184	7	4	5	1	1	0
11:108149207:G:T	rs141379009	11	108149207	G	T	0.03082	2.04e-18	0.032	1	rs149934734	15	ATM	0	intronic	2.448	3a	4	5	1	1	0
11:108168995:A:C	rs4988023	11	108168995	C	A	0.162	2.18e-12	0.014	0.933452	rs72993806	15	ATM	0	intronic	5.094	6	4	4	1	1	0
11:108175462:A:G	rs1801516	11	108175462	G	A	0.162	4.64e-12	0.0139	0.933452	rs72993806	15	ATM	0	exonic	23.2	7	4	4	1	1	0
11:108181860:A:AT	rs146797282	11	108181860	AT	A	0.162	NA	NA	0.933452	rs72993806	15	ATM:C11orf65	00:00:00	intronic	1.344	NA	4	5	1	1	0
11:108187689:A:G	rs73008229	11	108187689	G	A	0.163	2.05e-12	0.014	0.940688	rs72993806	15	ATM:C11orf65	00:00:00	intronic	2.501	6	4	5	1	1	0
11:108188462:A:T	rs117867175	11	108188462	T	A	0.162	2.04e-12	0.014	0.933452	rs72993806	15	ATM:C11orf65	00:00:00	intronic	3.662	6	4	5	1	1	0
11:108205565:C:T	rs4988135	11	108205565	C	T	0.0169	1.87e-16	0.0439	0.939244	rs189426461	15	ATM:C11orf65	00:00:00	intronic	3.752	7	4	4	1	0	0
11:108226399:C:T	rs55949629	11	108226399	C	T	0.163	2.77e-12	0.014	0.940688	rs72993806	15	ATM:C11orf65	00:00:00	UTR3	2.715	7	4	4	1	1	0
11:108235115:A:C	rs3092993	11	108235115	C	A	0.163	2.64e-12	0.014	0.940688	rs72993806	15	ATM:C11orf65	00:00:00	intronic	1.055	1f	4	5	1	1	1
11:108245326:C:T	rs147021546	11	108245326	C	T	0.163	0.00218	0.0234	0.940688	rs72993806	15	C11orf65	0	intronic	0.697	7	5	15	1	1	0
11:108250277:A:G	rs143056216	11	108250277	G	A	0.163	6e-12	0.014	0.940688	rs72993806	15	C11orf65	0	intronic	5.232	6	5	15	1	1	0
11:108254454:C:G	rs111559044	11	108254454	G	C	0.05368	6.97e-13	0.0243	1	rs111559044	15	C11orf65	0	intronic	0.924	6	5	15	1	1	0
11:108261910:C:T	rs72992117	11	108261910	C	T	0.163	2.92e-12	0.014	0.940688	rs72993806	15	C11orf65	0	intronic	0.992	7	15	15	1	1	0
11:108274615:A:G	rs182609357	11	108274615	G	A	0.01789	3.12e-16	0.0445	1	rs182609357	15	C11orf65	0	intronic	7.876	5	5	15	1	0	0
11:108293879:G:T	rs1961319	11	108293879	G	T	0.17	8.32e-10	0.0137	0.89199	rs72993806	15	C11orf65	0	intronic	6.409	NA	9	15	1	1	0
11:108294773:A:T	rs4754319	11	108294773	T	A	0.17	9.03e-10	0.0137	0.89199	rs72993806	15	C11orf65	0	intronic	1.886	7	9	15	1	1	0
11:108301299:A:G	rs72992152	11	108301299	G	A	0.163	3.14e-12	0.014	0.940688	rs72993806	15	C11orf65	0	intronic	0.61	7	15	15	1	1	0
11:108301322:A:G	rs11212628	11	108301322	G	A	0.171	8.7e-10	0.0137	0.885199	rs72993806	15	C11orf65	0	intronic	6.913	6	15	15	1	1	0
11:108301982:G:GA	rs143258232	11	108301982	G	GA	0.17	NA	NA	0.89199	rs72993806	15	C11orf65	0	intronic	5.234	NA	15	15	1	1	0
11:108303021:C:T	rs10890837	11	108303021	C	T	0.171	9.41e-10	0.0137	0.885199	rs72993806	15	C11orf65	0	intronic	12.48	5	7	15	1	1	0
11:108303305:C:T	rs10890838	11	108303305	C	T	0.171	1.17e-09	0.0137	0.885199	rs72993806	15	C11orf65	0	intronic	2.093	7	7	15	1	1	0
11:108307433:A:T	rs11212633	11	108307433	T	A	0.17	9.85e-10	0.0137	0.89199	rs72993806	15	C11orf65	0	intronic	6.392	4	9	15	1	1	0
11:108308471:A:T	rs147995785	11	108308471	T	A	0.17	9.51e-10	0.0137	0.89199	rs72993806	15	C11orf65	0	intronic	1.103	6	9	15	1	1	0
11:108308644:A:G	rs72992160	11	108308644	G	A	0.17	9.37e-10	0.0137	0.89199	rs72993806	15	C11orf65	0	intronic	0.859	6	9	15	1	1	0
11:108309239:C:T	rs7103222	11	108309239	C	T	0.171	8.86e-10	0.0136	0.885199	rs72993806	15	C11orf65	0	intronic	0.853	5	9	15	1	1	0
11:108309278:G:GA	rs368478187	11	108309278	G	GA	0.1769	NA	NA	0.816019	rs72993806	15	C11orf65	0	intronic	0.46	NA	9	15	1	1	0
11:108309619:A:G	rs12289556	11	108309619	G	A	0.171	1.08e-09	0.0138	0.885199	rs72993806	15	C11orf65	0	intronic	1.021	6	9	15	1	1	0
11:108309620:A:C	rs12289471	11	108309620	C	A	0.171	1.16e-09	0.0137	0.885199	rs72993806	15	C11orf65	0	intronic	0.714	6	9	15	1	1	0
11:108309656:C:G	rs12289561	11	108309656	G	C	0.172	8.38e-10	0.0137	0.878477	rs72993806	15	C11orf65	0	intronic	0.774	7	9	15	1	1	0
11:108311255:C:G	rs72992163	11	108311255	G	C	0.163	3.54e-12	0.014	0.940688	rs72993806	15	C11orf65	0	intronic	0.691	5	5	15	1	1	0
11:108313416:G:T	rs143679096	11	108313416	G	T	0.169	0.01888	0.0228	0.884811	rs72993806	15	C11orf65	0	intronic	0.475	7	5	15	1	1	0
11:108315226:C:G	rs4753843	11	108315226	G	C	0.171	1.32e-09	0.0136	0.885199	rs72993806	15	C11orf65	0	intronic	0.466	7	5	15	1	1	0
11:108315606:C:T	rs149934734	11	108315606	C	T	0.03082	7.05e-19	0.0329	1	rs149934734	15	C11orf65	0	intronic	0.472	6	5	15	1	1	0
11:108316053:A:C	rs12274479	11	108316053	C	A	0.171	1.22e-09	0.0136	0.885199	rs72993806	15	C11orf65	0	intronic	0.437	6	5	15	1	1	0
11:108317830:A:C	rs141927900	11	108317830	C	A	0.163	0.002153	0.0234	0.940688	rs72993806	15	C11orf65	0	intronic	0.423	7	15	15	1	1	0
11:108318522:A:T	rs11501008	11	108318522	T	A	0.172	0.02992	0.037	0.878477	rs72993806	15	C11orf65	0	intronic	0.702	6	15	15	1	1	0
11:108318771:C:T	rs11212645	11	108318771	C	T	0.172	1.5e-08	0.0147	0.878477	rs72993806	15	C11orf65	0	intronic	0.775	6	15	15	1	1	0
11:108318905:A:G	rs56348102	11	108318905	G	A	0.163	0.01138	0.0378	0.940688	rs72993806	15	C11orf65	0	intronic	0.521	6	15	15	1	1	0
11:108321010:A:G	rs11518206	11	108321010	G	A	0.17	1.15e-09	0.0137	0.89199	rs72993806	15	C11orf65	0	intronic	0.687	5	9	15	1	1	0
11:108321225:A:G	rs11212649	11	108321225	G	A	0.171	1.04e-09	0.0136	0.885199	rs72993806	15	C11orf65	0	intronic	0.691	6	9	15	1	1	0
11:108321877:C:T	rs57637770	11	108321877	C	T	0.171	1.33e-08	0.0147	0.885199	rs72993806	15	C11orf65	0	intronic	1.021	7	9	15	1	1	0
11:108322995:C:T	rs142486237	11	108322995	C	T	0.17	1.02e-09	0.0137	0.89199	rs72993806	15	C11orf65	0	intronic	9.376	6	9	15	1	1	0
11:108323573:C:T	rs140644572	11	108323573	C	T	0.172	0.01662	0.0227	0.878477	rs72993806	15	C11orf65	0	intronic	3.403	7	9	15	1	1	0
11:108324789:C:T	rs7115351	11	108324789	C	T	0.171	1.05e-09	0.0136	0.885199	rs72993806	15	C11orf65	0	intronic	1.437	7	9	15	1	1	0
11:108324816:C:T	rs7131306	11	108324816	C	T	0.172	1.02e-09	0.0136	0.878477	rs72993806	15	C11orf65	0	intronic	3.886	6	9	15	1	1	0
11:108326327:A:G	rs189426461	11	108326327	G	A	0.0159	1.31e-16	0.0456	1	rs189426461	15	C11orf65	0	intronic	1.243	6	15	15	1	0	0
11:108326398:C:T	rs7938612	11	108326398	C	T	0.171	1.64e-09	0.0136	0.885199	rs72993806	15	C11orf65	0	intronic	0.572	7	15	15	1	1	0
11:108327218:A:G	rs11212650	11	108327218	G	A	0.171	1.38e-09	0.0136	0.885199	rs72993806	15	C11orf65	0	intronic	10.99	7	14	15	1	1	0
11:108328952:A:C	rs12278954	11	108328952	C	A	0.171	1.25e-09	0.0136	0.885199	rs72993806	15	C11orf65	0	intronic	3.164	7	7	15	1	1	0
11:108329001:A:G	rs117136824	11	108329001	G	A	0.163	2.45e-12	0.014	0.940688	rs72993806	15	C11orf65	0	intronic	1.808	7	7	15	1	1	0
11:108329325:C:T	rs11212653	11	108329325	C	T	0.17	1.23e-09	0.0136	0.87802	rs72993806	15	C11orf65	0	intronic	10.83	5	14	15	1	1	0
11:108331371:C:T	rs72992175	11	108331371	C	T	0.17	9.35e-10	0.0136	0.89199	rs72993806	15	C11orf65	0	intronic	2.729	7	14	15	1	1	0
11:108331453:T:TTTG	rs150930538	11	108331453	T	TTTG	0.161	NA	NA	0.840308	rs72993806	15	C11orf65	0	intronic	7.766	NA	14	15	1	1	0
11:108333536:C:T	rs17108024	11	108333536	C	T	0.172	1.17e-09	0.0136	0.878477	rs72993806	15	C11orf65	0	intronic	4.602	7	5	15	1	1	0
11:108333620:A:G	rs55930851	11	108333620	G	A	0.17	9.72e-10	0.0136	0.89199	rs72993806	15	C11orf65	0	intronic	3.142	7	5	15	1	1	0
11:108334127:C:T	rs10890844	11	108334127	C	T	0.173	1.14e-09	0.0136	0.871824	rs72993806	15	C11orf65	0	intronic	0.191	6	5	15	1	1	0
11:108334321:A:G	rs10890845	11	108334321	G	A	0.1779	2.96e-09	0.0135	0.839548	rs72993806	15	C11orf65	0	intronic	4.224	1f	5	15	1	1	0
11:108335296:C:T	rs10890846	11	108335296	C	T	0.171	1.54e-09	0.0136	0.885199	rs72993806	15	C11orf65	0	intronic	0.277	7	5	15	1	1	0
11:108336636:C:T	rs139122788	11	108336636	C	T	0.172	1.02e-09	0.0136	0.878477	rs72993806	15	C11orf65	0	intronic	3.207	7	5	15	1	1	0
11:108338340:A:G	rs4753840	11	108338340	G	A	0.171	1.09e-09	0.0136	0.885199	rs72993806	15	C11orf65	81	upstream	4.739	1f	1	1	1	1	0
11:108344264:C:T	rs72992191	11	108344264	C	T	0.162	3.09e-12	0.014	0.933452	rs72993806	15	KDELC2	0	UTR3	0.489	6	2	5	1	1	0
11:108357137:A:G	rs74911261	11	108357137	G	A	0.02883	3.01e-18	0.0323	0.864331	rs149934734	15	KDELC2	0	exonic	28	6	4	5	1	1	1
11:108358820:A:G	rs11212674	11	108358820	G	A	0.1779	4.38e-10	0.0136	0.923349	rs72993806	15	KDELC2	0	intronic	0.086	7	4	5	1	1	0
11:108359161:A:G	rs4754317	11	108359161	G	A	0.169	1.89e-12	0.0139	1	rs72993806	15	KDELC2	0	intronic	0.688	6	4	5	1	1	0
11:108359689:C:G	rs72993806	11	108359689	G	C	0.169	7.69e-13	0.0139	1	rs72993806	15	KDELC2	0	intronic	4.726	6	4	5	1	1	0
11:108360306:A:C	rs7947933	11	108360306	C	A	0.169	1.23e-12	0.0139	1	rs72993806	15	KDELC2	0	intronic	7.236	6	4	5	1	1	0
11:108361117:A:G	rs7396719	11	108361117	G	A	0.169	9.9e-13	0.0139	1	rs72993806	15	KDELC2	0	intronic	2.058	7	4	5	1	1	0
11:108363562:A:G	rs72997833	11	108363562	G	A	0.169	7.89e-13	0.0139	1	rs72993806	15	KDELC2	0	intronic	13.05	7	1	5	1	1	0
11:108365455:A:T	rs11828864	11	108365455	T	A	0.169	1.27e-12	0.014	1	rs72993806	15	KDELC2	0	intronic	10.29	6	1	5	1	1	0
11:108371924:G:T	rs79088165	11	108371924	G	T	0.1342	6.41e-09	0.0152	1	rs79088165	15	KDELC2	2764	intergenic	0.949	3a	1	15	1	1	1
11:108379874:A:C	rs17618877	11	108379874	C	A	0.1352	1.22e-08	0.0151	0.991906	rs79088165	15	EXPH5	0	UTR3	1.52	7	4	15	1	1	1
11:108403028:A:C	rs57007024	11	108403028	C	A	0.1332	1.24e-08	0.0153	0.975687	rs79088165	15	EXPH5	0	intronic	3.857	7	4	15	1	1	0
11:108403384:C:T	rs79710561	11	108403384	C	T	0.1332	1.33e-08	0.0153	0.975687	rs79088165	15	EXPH5	0	intronic	2.474	5	4	15	1	1	0
11:108406943:A:G	rs117706999	11	108406943	G	A	0.02684	1.83e-16	0.0338	1	rs117706999	15	EXPH5	0	intronic	7.726	7	4	15	1	1	0
11:108413945:G:T	rs74939701	11	108413945	G	T	0.1153	0.002005	0.0161	0.821429	rs79088165	15	EXPH5	0	intronic	9.278	7	5	15	1	1	0
11:108418416:A:G	rs79788261	11	108418416	G	A	0.1153	0.001981	0.0161	0.821429	rs79088165	15	EXPH5	0	intronic	5.869	4	5	15	1	1	0
11:108424470:A:T	rs17620252	11	108424470	T	A	0.1173	0.002081	0.0161	0.83618	rs79088165	15	EXPH5	0	intronic	2.4	7	4	15	1	1	1
11:108426047:A:T	rs17620352	11	108426047	T	A	0.1173	0.002063	0.0161	0.83618	rs79088165	15	EXPH5	0	intronic	1.279	7	5	15	1	1	0
11:108427341:A:C	rs78208897	11	108427341	C	A	0.1203	0.001225	0.0161	0.812604	rs79088165	15	EXPH5	0	intronic	2.923	6	5	15	1	1	0
11:108431166:C:T	rs78142456	11	108431166	C	T	0.01392	1.05e-12	0.0442	1	rs78142456	15	EXPH5	0	intronic	2.404	5	1	15	1	1	1
12:46727770:G:T	rs1471223	12	46727770	G	T	0.3588	1.5e-07	0.0102	0.826498	rs7976280	16	SLC38A2	24201	intergenic	0.18	NA	5	15	0	1	0
12:46728668:C:T	rs1492894	12	46728668	C	T	0.3588	1.53e-07	0.0102	0.826498	rs7976280	16	SLC38A2	23303	intergenic	0.055	NA	5	15	0	1	0
12:46729407:A:G	rs2408507	12	46729407	G	A	0.3549	8.04e-08	0.0102	0.810992	rs7976280	16	SLC38A2	22564	intergenic	0.529	6	5	15	0	1	0
12:46730600:C:T	rs2408508	12	46730600	C	T	0.3588	1.63e-07	0.0102	0.826498	rs7976280	16	SLC38A2	21371	intergenic	0.36	6	5	15	0	1	0
12:46731961:A:G	rs7132228	12	46731961	G	A	0.3588	1.55e-07	0.0102	0.826498	rs7976280	16	SLC38A2	20010	intergenic	12.34	6	5	15	0	1	0
12:46732519:C:G	rs4768115	12	46732519	G	C	0.3588	1.52e-07	0.0102	0.826498	rs7976280	16	SLC38A2	19452	intergenic	0.863	6	5	15	0	1	0
12:46733030:G:T	rs4768116	12	46733030	G	T	0.3588	1.54e-07	0.0102	0.826498	rs7976280	16	SLC38A2	18941	intergenic	0.246	5	5	15	0	1	0
12:46733392:A:G	rs4547171	12	46733392	G	A	0.3588	1.51e-07	0.0102	0.826498	rs7976280	16	SLC38A2	18579	intergenic	2.057	5	5	15	0	1	0
12:46735056:A:C	rs2169030	12	46735056	C	A	0.3588	1.54e-07	0.0102	0.826498	rs7976280	16	SLC38A2	16915	intergenic	2.359	6	5	15	0	1	0
12:46736023:C:T	rs1079780	12	46736023	C	T	0.3549	7.42e-08	0.0102	0.810992	rs7976280	16	SLC38A2	15948	intergenic	1.459	6	5	15	0	1	0
12:46736646:A:G	rs12816358	12	46736646	G	A	0.3549	7.18e-08	0.0102	0.810992	rs7976280	16	SLC38A2	15325	intergenic	2.874	4	2	15	0	1	1
12:46736729:C:T	rs12317787	12	46736729	C	T	0.3588	1.52e-07	0.0102	0.826498	rs7976280	16	SLC38A2	15242	intergenic	0.005	4	2	15	0	1	1
12:46749088:A:G	rs4768698	12	46749088	G	A	0.3588	9.33e-08	0.0101	0.834874	rs7976280	16	SLC38A2	2883	intergenic	2.923	5	5	15	1	1	0
12:46751388:A:G	rs7974529	12	46751388	G	A	0.3579	1.01e-07	0.0101	0.830318	rs7976280	16	SLC38A2	583	downstream	3.512	4	5	5	1	1	1
12:46751454:C:T	rs7960147	12	46751454	C	T	0.3539	4.79e-08	0.0101	0.814837	rs7976280	16	SLC38A2	517	downstream	3.407	4	4	5	1	1	1
12:46755112:A:T	rs7961994	12	46755112	T	A	0.3539	4.5e-08	0.0101	0.814837	rs7976280	16	SLC38A2	0	intronic	0.151	5	3	4	1	1	0
12:46757985:C:T	rs3782904	12	46757985	C	T	0.3579	7.84e-08	0.0101	0.830318	rs7976280	16	SLC38A2	0	intronic	4.884	NA	1	4	1	1	1
12:46758494:A:G	rs2307061	12	46758494	G	A	0.3549	3.59e-08	0.0101	0.810992	rs7976280	16	SLC38A2	0	intronic	4.827	NA	1	4	1	1	0
12:46759017:A:T	rs7968173	12	46759017	T	A	0.3539	3.55e-08	0.0101	0.814837	rs7976280	16	SLC38A2	0	exonic	8.117	4	1	4	1	1	1
12:46759136:C:T	rs7968283	12	46759136	C	T	0.3539	3.47e-08	0.0101	0.814837	rs7976280	16	SLC38A2	0	intronic	11.4	3a	1	4	1	1	1
12:46759788:A:G	rs956910	12	46759788	G	A	0.3588	6.7e-08	0.0101	0.834874	rs7976280	16	SLC38A2	0	intronic	9.694	4	1	6	1	1	1
12:46760557:C:CTAA	rs3832874	12	46760557	CTAA	C	0.3539	NA	NA	0.814837	rs7976280	16	SLC38A2	0	intronic	9.872	NA	1	6	1	1	0
12:46761127:A:G	rs10880959	12	46761127	G	A	0.3539	4.04e-08	0.0101	0.814837	rs7976280	16	SLC38A2	0	intronic	11.3	4	1	6	1	1	0
12:46761829:G:T	rs10880960	12	46761829	G	T	0.3539	3.62e-08	0.0101	0.814837	rs7976280	16	SLC38A2	0	intronic	2.309	3a	2	3	1	1	0
12:46763686:A:G	rs2897968	12	46763686	G	A	0.3638	1.72e-08	0.0101	0.874009	rs7976280	16	SLC38A2	0	intronic	5.995	3a	1	3	1	1	0
12:46765228:C:G	rs10880961	12	46765228	G	C	0.3638	2.29e-08	0.0101	0.874009	rs7976280	16	SLC38A2	0	intronic	19.81	2b	1	1	1	1	0
12:46774771:A:G	rs7979418	12	46774771	G	A	0.3658	2.15e-08	0.0101	0.873747	rs7976280	16	RP11-96H19.1	2690	intergenic	2.649	4	5	15	1	1	0
12:46783217:G:GACAC	rs113295620	12	46783217	G	GACAC	0.2813	NA	NA	0.975391	rs11531206	16	RP11-96H19.1	0	ncRNA_intronic	21.6	NA	2	5	0	1	0
12:46783653:A:G	rs12099669	12	46783653	G	A	0.2803	5.77e-09	0.0107	0.970503	rs11531206	16	RP11-96H19.1	0	ncRNA_intronic	2.151	5	2	5	0	1	0
12:46784744:C:T	rs4768118	12	46784744	C	T	0.2843	1.44e-08	0.0107	0.980419	rs11531206	16	RP11-96H19.1	0	ncRNA_intronic	2.408	3a	2	5	0	1	0
12:46786394:A:G	rs1125909	12	46786394	G	A	0.2803	6.02e-09	0.0107	0.970503	rs11531206	16	RP11-96H19.1	0	ncRNA_intronic	0.43	NA	2	5	0	1	0
12:46791288:C:T	rs10748447	12	46791288	C	T	0.2803	5.37e-08	0.0109	1	rs11531206	16	RP11-96H19.1	0	ncRNA_intronic	0.701	7	5	15	0	1	0
12:46791534:C:T	rs7312259	12	46791534	C	T	0.2773	4.66e-09	0.0107	0.985298	rs11531206	16	RP11-96H19.1	0	ncRNA_intronic	4.038	7	5	15	0	1	0
12:46793227:C:T	rs6582643	12	46793227	C	T	0.2773	2.42e-09	0.0108	0.985298	rs11531206	16	RP11-96H19.1	0	ncRNA_intronic	0.068	7	5	15	0	1	0
12:46794502:A:G	rs4427617	12	46794502	G	A	0.2773	2.36e-09	0.0107	0.985298	rs11531206	16	RP11-96H19.1	0	ncRNA_intronic	8.642	4	5	15	0	1	0
12:46794766:C:T	rs12314541	12	46794766	C	T	0.2803	5.49e-09	0.0107	1	rs11531206	16	RP11-96H19.1	0	ncRNA_intronic	4.15	5	2	15	0	1	0
12:46796522:A:C	rs2131371	12	46796522	C	A	0.2773	1.63e-09	0.0108	0.985298	rs11531206	16	RP11-96H19.1	0	ncRNA_intronic	18.23	4	2	7	0	1	0
12:46796751:A:G	rs2408497	12	46796751	G	A	0.3459	1.88e-08	0.0102	1	rs7976280	16	RP11-96H19.1	0	ncRNA_intronic	3.634	4	2	7	0	1	0
12:46796900:A:G	rs2408498	12	46796900	G	A	0.2803	5.41e-09	0.0107	1	rs11531206	16	RP11-96H19.1	0	ncRNA_intronic	12.93	4	2	7	0	1	0
12:46798900:A:G	rs9669403	12	46798900	G	A	0.4076	1.57e-09	0.0103	1	rs9669403	16	RP11-96H19.1	0	ncRNA_intronic	0.748	7	5	15	0	0	0
12:46798963:A:G	rs9669404	12	46798963	G	A	0.2803	7.22e-09	0.0107	1	rs11531206	16	RP11-96H19.1	0	ncRNA_intronic	3.723	7	5	15	0	1	0
12:46800825:A:G	rs7976280	12	46800825	G	A	0.3459	1.71e-08	0.0102	1	rs7976280	16	RP11-96H19.1	0	ncRNA_intronic	0.079	5	5	15	0	1	0
12:46801782:C:G	rs10880966	12	46801782	G	C	0.3459	1.82e-08	0.0102	1	rs7976280	16	RP11-96H19.1	0	ncRNA_intronic	3.997	7	5	15	0	1	1
12:46801817:T:TA	rs34484394	12	46801817	TA	T	0.2803	NA	NA	1	rs11531206	16	RP11-96H19.1	0	ncRNA_intronic	4.203	NA	5	15	0	1	1
12:46803338:C:T	rs10748448	12	46803338	C	T	0.2793	5.12e-09	0.0107	0.995065	rs11531206	16	RP11-96H19.1	0	ncRNA_intronic	15.29	5	5	15	0	1	1
12:46804175:C:T	rs1472178	12	46804175	C	T	0.2773	1.9e-09	0.0107	0.985298	rs11531206	16	RP11-96H19.1	0	ncRNA_intronic	5.229	7	2	15	0	1	0
12:46805069:A:G	rs2220727	12	46805069	G	A	0.2803	4.37e-09	0.0107	1	rs11531206	16	RP11-96H19.1	0	ncRNA_intronic	0.444	6	5	15	0	1	0
12:46805144:C:T	rs6582645	12	46805144	C	T	0.2803	4.27e-09	0.0107	1	rs11531206	16	RP11-96H19.1	0	ncRNA_intronic	0.823	6	5	15	0	1	0
12:46805765:A:G	rs4768709	12	46805765	G	A	0.2773	1.86e-09	0.0108	0.985298	rs11531206	16	RP11-96H19.1	0	ncRNA_intronic	3.88	7	5	15	0	1	0
12:46806261:A:T	rs11183468	12	46806261	T	A	0.3827	5.6e-06	0.0102	0.86163	rs7976280	16	RP11-96H19.1	0	ncRNA_intronic	2.337	7	4	15	0	1	0
12:46806773:C:T	rs9971879	12	46806773	C	T	0.2803	4.16e-09	0.0107	1	rs11531206	16	RP11-96H19.1	0	ncRNA_intronic	2.356	6	5	15	0	1	1
12:46807035:A:AAACT	rs112765132	12	46807035	AAACT	A	0.3052	NA	NA	0.871555	rs11531206	16	RP11-96H19.1	0	ncRNA_intronic	6.751	NA	5	15	0	1	0
12:46807902:A:G	rs4768119	12	46807902	G	A	0.2773	1.83e-09	0.0107	0.985298	rs11531206	16	RP11-96H19.1	0	ncRNA_intronic	4.264	7	5	15	0	1	0
12:46808104:A:G	rs4768710	12	46808104	G	A	0.2803	4.23e-09	0.0107	1	rs11531206	16	RP11-96H19.1	0	ncRNA_intronic	1.789	5	5	15	0	1	0
12:46808755:C:T	rs1492895	12	46808755	C	T	0.2803	4.29e-09	0.0107	1	rs11531206	16	RP11-96H19.1	0	ncRNA_intronic	0.204	NA	5	15	0	1	0
12:46808905:C:CT	rs557836513	12	46808905	CT	C	0.3797	NA	NA	0.81347	rs7976280	16	RP11-96H19.1	0	ncRNA_intronic	2.436	NA	5	15	0	1	0
12:46809126:A:G	rs4258438	12	46809126	G	A	0.2773	2.03e-09	0.0107	0.985298	rs11531206	16	RP11-96H19.1	0	ncRNA_intronic	5.445	7	5	15	0	1	0
12:46809206:A:G	rs2897951	12	46809206	G	A	0.2803	3.43e-09	0.0107	1	rs11531206	16	RP11-96H19.1	0	ncRNA_intronic	1.365	6	5	15	0	1	0
12:46810514:C:T	rs1472179	12	46810514	C	T	0.2783	2.05e-09	0.0108	0.990164	rs11531206	16	RP11-96H19.1	0	ncRNA_intronic	1.57	6	5	15	0	1	0
12:46810758:C:CT	rs5797980	12	46810758	C	CT	0.2962	NA	NA	0.907785	rs11531206	16	RP11-96H19.1	0	ncRNA_intronic	0.226	NA	5	15	0	0	0
12:46811458:C:T	rs4768711	12	46811458	C	T	0.2803	5.75e-09	0.0107	1	rs11531206	16	RP11-96H19.1	0	ncRNA_intronic	0.37	7	5	15	0	1	0
12:46811521:C:T	rs4768712	12	46811521	C	T	0.2803	4.28e-09	0.0107	1	rs11531206	16	RP11-96H19.1	0	ncRNA_intronic	0.281	7	5	15	0	1	0
12:46812023:C:T	rs10880967	12	46812023	C	T	0.2803	4.29e-09	0.0107	1	rs11531206	16	RP11-96H19.1	0	ncRNA_intronic	0.07	7	4	15	0	1	0
12:46812587:T:TA	rs36123735	12	46812587	T	TA	0.2803	NA	NA	0.960477	rs11531206	16	RP11-96H19.1	0	ncRNA_intronic	1.944	NA	4	15	0	0	0
12:46813824:A:T	rs7968897	12	46813824	T	A	0.2763	1.88e-09	0.0108	0.980382	rs11531206	16	RP11-96H19.1	0	ncRNA_intronic	4.892	7	5	15	0	1	0
12:46813857:A:T	rs6582646	12	46813857	T	A	0.2763	1.93e-09	0.0108	0.980382	rs11531206	16	RP11-96H19.1	0	ncRNA_intronic	4.834	6	5	15	0	1	0
12:46814047:A:G	rs4768713	12	46814047	G	A	0.2803	4.93e-09	0.0107	1	rs11531206	16	RP11-96H19.1	0	ncRNA_intronic	7.543	6	5	15	0	1	0
12:46814245:A:T	rs4768714	12	46814245	T	A	0.2803	4.95e-09	0.0107	1	rs11531206	16	RP11-96H19.1	0	ncRNA_intronic	2.039	7	5	15	0	1	0
12:46814325:T:TC	rs57753981	12	46814325	TC	T	0.2773	NA	NA	0.985298	rs11531206	16	RP11-96H19.1	0	ncRNA_intronic	0.412	NA	5	15	0	0	0
12:46814413:C:G	rs4768715	12	46814413	G	C	0.2803	8.37e-09	0.0108	1	rs11531206	16	RP11-96H19.1	0	ncRNA_intronic	0.712	7	5	15	0	1	0
12:46817562:C:T	rs11534993	12	46817562	C	T	0.3469	0.0337	0.0292	0.995823	rs7976280	16	RP11-96H19.1	0	ncRNA_intronic	2.958	6	5	15	0	1	0
12:46817735:G:T	rs11531206	12	46817735	G	T	0.2803	1.37e-09	0.0134	1	rs11531206	16	RP11-96H19.1	0	ncRNA_intronic	2.886	6	5	15	0	1	0
12:46818159:A:AGGTGT	rs201826298	12	46818159	AGGTGT	A	0.2803	0.02716	0.3305	0.970884	rs11531206	16	RP11-96H19.1	0	ncRNA_intronic	0.956	NA	5	15	0	0	0
12:46819609:A:G	rs7486596	12	46819609	G	A	0.2783	1.24e-08	0.0108	0.990164	rs11531206	16	RP11-96H19.1	0	ncRNA_intronic	3.084	7	5	15	0	1	0
12:46821038:C:T	rs7488450	12	46821038	C	T	0.2773	2.01e-09	0.0108	0.985298	rs11531206	16	RP11-96H19.1	0	ncRNA_intronic	3.217	7	4	15	0	1	0
12:46822818:A:T	rs12832425	12	46822818	T	A	0.3469	2.9e-08	0.0103	0.995823	rs7976280	16	RP11-96H19.1	0	ncRNA_intronic	2.829	6	5	15	0	1	0
12:46822904:G:T	rs12813763	12	46822904	G	T	0.3469	2.91e-08	0.0103	0.995823	rs7976280	16	RP11-96H19.1	0	ncRNA_intronic	3.621	7	5	15	0	1	0
12:46822960:C:T	rs10880968	12	46822960	C	T	0.2803	6.12e-09	0.0108	1	rs11531206	16	RP11-96H19.1	0	ncRNA_intronic	4.899	6	5	15	0	1	0
12:46823272:C:T	rs12814341	12	46823272	C	T	0.3469	2.82e-08	0.0103	0.995823	rs7976280	16	RP11-96H19.1	0	ncRNA_intronic	2.976	5	5	15	0	1	0
12:46824066:A:G	rs11183478	12	46824066	G	A	0.2783	3.47e-09	0.0108	0.990164	rs11531206	16	RP11-96H19.1	0	ncRNA_intronic	0.993	2b	1	15	0	1	0
12:46824164:C:T	rs11183479	12	46824164	C	T	0.2773	2.09e-09	0.0108	0.985298	rs11531206	16	RP11-96H19.1	0	ncRNA_intronic	9.999	2b	1	15	0	1	1
12:46824229:A:G	rs10785627	12	46824229	G	A	0.2803	5.54e-09	0.0108	1	rs11531206	16	RP11-96H19.1	0	ncRNA_intronic	8.748	4	1	15	0	1	1
12:46824494:G:GTTGT	rs5797981	12	46824494	G	GTTGT	0.2803	NA	NA	1	rs11531206	16	RP11-96H19.1	0	ncRNA_intronic	4.122	NA	2	15	0	1	1
12:46825077:T:TG	12:46825077:T:TG	12	46825077	TG	T	0.2803	NA	NA	1	rs11531206	16	RP11-96H19.1	0	ncRNA_intronic	0.898	NA	5	15	0	1	0
12:46825812:C:T	rs3936214	12	46825812	C	T	0.2773	2.32e-09	0.0108	0.985298	rs11531206	16	RP11-96H19.1	0	ncRNA_intronic	14.47	2b	2	15	0	1	1
12:46826187:A:G	rs4072304	12	46826187	G	A	0.2783	3.55e-09	0.0108	0.990164	rs11531206	16	RP11-96H19.1	0	ncRNA_intronic	11.14	NA	2	15	0	1	1
12:46826336:A:G	rs7486495	12	46826336	G	A	0.2803	5.31e-09	0.0108	1	rs11531206	16	RP11-96H19.1	0	ncRNA_intronic	6.54	4	2	15	0	1	1
12:46826481:A:G	rs11183483	12	46826481	G	A	0.2783	3.55e-09	0.0108	0.990164	rs11531206	16	RP11-96H19.1	0	ncRNA_intronic	1.709	5	5	15	0	1	0
12:46826679:T:TCTC	rs150492733	12	46826679	TCTC	T	0.3211	NA	NA	0.80241	rs11531206	16	RP11-96H19.1	0	ncRNA_intronic	0.314	NA	5	15	0	1	0
12:46827023:C:T	rs10880969	12	46827023	C	T	0.2773	2.17e-09	0.0108	0.985298	rs11531206	16	RP11-96H19.1	0	ncRNA_intronic	4.261	7	5	15	0	1	1
12:46828348:A:C	rs7486580	12	46828348	C	A	0.2803	5.58e-09	0.0108	1	rs11531206	16	RP11-96H19.1	0	ncRNA_intronic	7.399	7	5	15	0	1	0
12:46828631:A:G	rs7489242	12	46828631	G	A	0.2783	2.63e-09	0.0108	0.990164	rs11531206	16	RP11-96H19.1	0	ncRNA_intronic	1.786	7	5	15	0	1	0
12:46828918:A:G	rs7487075	12	46828918	G	A	0.3777	1.85e-06	0.0102	0.878648	rs7976280	16	RP11-96H19.1	0	ncRNA_intronic	0.184	3a	5	15	0	1	0
12:46829852:A:G	rs4768121	12	46829852	G	A	0.3469	2.73e-08	0.0103	0.995823	rs7976280	16	RP11-96H19.1	0	ncRNA_intronic	9.543	7	5	15	0	1	0
12:46829941:T:TA	12:46829941:T:TA	12	46829941	TA	T	0.2893	NA	NA	0.929774	rs11531206	16	RP11-96H19.1	0	ncRNA_intronic	1.27	NA	5	15	0	1	0
12:46829941:T:TAA	12:46829941:T:TAA	12	46829941	T	TAA	0.01093	NA	NA	0.929774	rs11531206	16	RP11-96H19.1	0	NA	1.237	NA	5	15	0	0	0
12:46829976:T:TGTG	rs36000223	12	46829976	TGTG	T	0.3002	NA	NA	0.912976	rs11531206	16	RP11-96H19.1	0	ncRNA_intronic	6.892	NA	5	15	0	1	0
12:46830374:A:C	rs7485580	12	46830374	C	A	0.2803	4.78e-09	0.0108	1	rs11531206	16	RP11-96H19.1	0	ncRNA_intronic	0.429	6	5	15	0	1	0
12:46830420:A:G	rs10880970	12	46830420	G	A	0.2803	4.78e-09	0.0108	1	rs11531206	16	RP11-96H19.1	0	ncRNA_intronic	2.284	7	5	15	0	1	0
12:46830479:A:G	rs7485599	12	46830479	G	A	0.2773	1.86e-09	0.0108	0.985298	rs11531206	16	RP11-96H19.1	0	ncRNA_intronic	0.833	7	5	15	0	1	0
12:46830776:A:G	rs7311504	12	46830776	G	A	0.2803	4.95e-09	0.0108	1	rs11531206	16	RP11-96H19.1	0	ncRNA_intronic	3.944	5	5	15	0	1	0
12:46830841:C:T	rs7301001	12	46830841	C	T	0.3469	2.66e-08	0.0103	0.995823	rs7976280	16	RP11-96H19.1	0	ncRNA_intronic	1.104	6	5	15	0	1	0
12:46831129:C:T	rs12832777	12	46831129	C	T	0.2783	2.09e-09	0.0108	0.990164	rs11531206	16	RP11-96H19.1	0	ncRNA_intronic	1.265	6	5	15	0	1	0
12:46831158:A:G	rs4768716	12	46831158	G	A	0.2773	1.9e-09	0.0108	0.985298	rs11531206	16	RP11-96H19.1	0	ncRNA_intronic	1.794	5	5	15	0	1	0
12:46831473:A:AT	rs10718199	12	46831473	A	AT	0.2773	NA	NA	0.985298	rs11531206	16	RP11-96H19.1	0	ncRNA_intronic	7.231	NA	5	15	0	1	0
12:46831561:C:T	rs4768717	12	46831561	C	T	0.2803	9.63e-09	0.0108	1	rs11531206	16	RP11-96H19.1	0	ncRNA_intronic	3.735	4	5	15	0	1	0
12:46832334:A:G	rs4768122	12	46832334	G	A	0.2773	1.96e-09	0.0108	0.985298	rs11531206	16	RP11-96H19.1	0	ncRNA_intronic	4.298	5	5	15	0	1	0
12:46833450:A:C	rs4076247	12	46833450	C	A	0.2803	5.81e-09	0.0108	1	rs11531206	16	RP11-96H19.1	0	ncRNA_intronic	8.981	6	5	15	0	1	1
12:46833605:C:T	rs4076248	12	46833605	C	T	0.3787	2.46e-06	0.0102	0.875094	rs7976280	16	RP11-96H19.1	0	ncRNA_intronic	10.61	5	2	15	0	1	0
12:46833912:C:G	rs4076484	12	46833912	G	C	0.3777	2.12e-06	0.0102	0.878648	rs7976280	16	RP11-96H19.1	0	ncRNA_intronic	2.981	4	2	15	0	1	1
12:46834336:C:G	rs4768718	12	46834336	G	C	0.2803	5.45e-09	0.0108	1	rs11531206	16	RP11-96H19.1	0	ncRNA_intronic	1.222	3a	5	15	0	1	0
12:46834677:C:G	rs12822345	12	46834677	G	C	0.2803	4.37e-09	0.0108	1	rs11531206	16	RP11-96H19.1	0	ncRNA_intronic	2.94	7	5	15	0	1	0
12:46834693:A:G	rs12824565	12	46834693	G	A	0.2803	4.39e-09	0.0108	1	rs11531206	16	RP11-96H19.1	0	ncRNA_intronic	6.596	6	5	15	0	1	0
12:46835163:A:G	rs11183484	12	46835163	G	A	0.2803	6.52e-09	0.0108	1	rs11531206	16	RP11-96H19.1	0	ncRNA_intronic	4.998	6	5	15	0	1	0
12:46835768:C:T	rs67249026	12	46835768	C	T	0.2803	6.13e-09	0.0108	1	rs11531206	16	RP11-96H19.1	0	ncRNA_intronic	4.033	5	5	15	0	1	0
12:46836348:C:G	rs34472481	12	46836348	G	C	0.3777	2.27e-06	0.0102	0.878648	rs7976280	16	RP11-96H19.1	0	ncRNA_intronic	3.999	4	2	15	0	1	1
12:46837624:G:T	rs12814298	12	46837624	G	T	0.3469	3.62e-08	0.0103	0.995823	rs7976280	16	RP11-96H19.1	0	ncRNA_intronic	5.636	6	5	15	0	1	1
12:46837704:A:C	rs11183486	12	46837704	C	A	0.2803	7.68e-09	0.0108	1	rs11531206	16	RP11-96H19.1	0	ncRNA_intronic	1.953	2b	5	15	0	1	0
12:46837914:C:T	rs12319162	12	46837914	C	T	0.2803	6.55e-09	0.0108	1	rs11531206	16	RP11-96H19.1	0	ncRNA_intronic	3.225	2b	5	15	0	1	1
12:46838242:C:T	rs7308910	12	46838242	C	T	0.3777	2e-06	0.0102	0.878648	rs7976280	16	RP11-96H19.1	0	ncRNA_intronic	8.881	5	5	15	0	1	0
12:46838336:A:G	rs7134289	12	46838336	G	A	0.2803	6.61e-09	0.0108	1	rs11531206	16	RP11-96H19.1	0	ncRNA_intronic	0.704	5	5	15	0	1	0
12:46838908:A:AGT	rs5797983	12	46838908	AGT	A	0.2803	NA	NA	1	rs11531206	16	RP11-96H19.1	0	ncRNA_intronic	3.984	NA	5	15	0	1	1
12:46839498:A:G	rs10880971	12	46839498	G	A	0.2783	3.86e-09	0.0108	0.990164	rs11531206	16	RP11-96H19.1	0	ncRNA_intronic	9.684	4	2	15	0	1	1
12:46839657:G:T	rs7959731	12	46839657	G	T	0.2803	6.74e-09	0.0108	1	rs11531206	16	RP11-96H19.1	0	ncRNA_intronic	11.45	4	2	15	0	1	1
12:46840838:A:G	rs4768719	12	46840838	G	A	0.2773	2.63e-09	0.0108	0.985298	rs11531206	16	RP11-96H19.1	0	ncRNA_intronic	0.201	3a	5	15	0	1	1
12:46841210:A:G	rs10467214	12	46841210	G	A	0.2783	3.93e-09	0.0108	0.990164	rs11531206	16	RP11-96H19.1	0	ncRNA_intronic	2.122	7	5	15	0	1	0
12:46841596:A:T	rs4768720	12	46841596	T	A	0.2783	5.01e-09	0.0109	0.990164	rs11531206	16	RP11-96H19.1	0	ncRNA_intronic	3.784	7	5	15	0	1	0
12:46841614:A:G	rs4768721	12	46841614	G	A	0.2783	3.52e-09	0.0109	0.990164	rs11531206	16	RP11-96H19.1	0	ncRNA_intronic	0.555	7	5	15	0	1	0
12:46841836:A:G	rs11183488	12	46841836	G	A	0.2783	4.12e-09	0.0108	0.990164	rs11531206	16	RP11-96H19.1	0	ncRNA_intronic	3.833	7	5	15	0	1	0
12:46842172:A:G	rs12298616	12	46842172	G	A	0.2783	5.42e-09	0.0108	0.990164	rs11531206	16	RP11-96H19.1	0	ncRNA_intronic	3.994	5	5	15	0	1	1
12:46843255:G:T	rs7486532	12	46843255	G	T	0.2783	4.23e-09	0.0108	0.990164	rs11531206	16	RP11-96H19.1	0	ncRNA_intronic	3.142	7	5	15	0	1	0
12:46843416:A:G	rs6582656	12	46843416	G	A	0.3777	2e-06	0.0102	0.878648	rs7976280	16	RP11-96H19.1	0	ncRNA_intronic	7.608	5	5	15	0	1	1
12:46845724:C:T	rs4768723	12	46845724	C	T	0.2783	4.29e-09	0.0107	0.990164	rs11531206	16	RP11-96H19.1	0	ncRNA_intronic	3.365	5	1	5	0	1	1
12:46848115:A:T	rs12827740	12	46848115	T	A	0.3469	4.37e-08	0.0103	0.995823	rs7976280	16	RP11-96H19.1	0	ncRNA_intronic	0.564	7	5	5	0	1	0
12:46848243:G:GAT	rs57880124	12	46848243	G	GAT	0.2773	NA	NA	0.975392	rs11531206	16	RP11-96H19.1	0	ncRNA_intronic	2.387	NA	5	5	0	0	0
12:46848416:C:T	rs4768724	12	46848416	C	T	0.2803	8.65e-09	0.0107	1	rs11531206	16	RP11-96H19.1	0	ncRNA_intronic	0.661	6	5	5	0	1	0
12:46848478:C:T	rs4768725	12	46848478	C	T	0.2803	6.61e-09	0.0107	1	rs11531206	16	RP11-96H19.1	0	ncRNA_intronic	7.821	6	5	5	0	1	1
12:46852093:A:G	rs4768123	12	46852093	G	A	0.2773	2.84e-09	0.0107	0.985298	rs11531206	16	RP11-96H19.1	2041	intergenic	0.036	7	5	5	0	1	0
12:46853209:A:C	rs10880973	12	46853209	C	A	0.2803	9.38e-09	0.0107	1	rs11531206	16	RP11-96H19.1	3157	intergenic	2.255	3a	2	7	0	1	1
12:46854676:G:T	rs10785628	12	46854676	G	T	0.2773	3.05e-09	0.0107	0.985298	rs11531206	16	RP11-96H19.1	4624	intergenic	0.706	5	2	7	0	1	1
12:46854727:A:G	rs10785629	12	46854727	G	A	0.2803	9.89e-09	0.0107	1	rs11531206	16	RP11-96H19.1	4675	intergenic	5.42	5	2	7	0	1	1
12:46856019:G:T	rs6582657	12	46856019	G	T	0.2803	7.9e-09	0.0107	1	rs11531206	16	RP11-96H19.1	5967	intergenic	4.18	4	5	15	0	1	1
12:46856095:A:G	rs6582658	12	46856095	G	A	0.2803	1.06e-08	0.0107	1	rs11531206	16	RP11-96H19.1	6043	intergenic	5.873	3a	5	15	0	1	1
12:46857102:C:T	rs10748450	12	46857102	C	T	0.2803	8.28e-09	0.0107	1	rs11531206	16	RP11-96H19.1	7050	intergenic	1.07	7	5	15	0	1	0
12:46857373:A:G	rs4077708	12	46857373	G	A	0.2773	3.57e-09	0.0107	0.985298	rs11531206	16	RP11-96H19.1	7321	intergenic	1.669	7	5	15	0	1	0
12:46858498:C:T	rs4077707	12	46858498	C	T	0.2793	2.47e-08	0.0108	0.985211	rs11531206	16	RP11-96H19.1	8446	intergenic	9.103	NA	5	15	0	1	0
12:123450765:C:G	rs4148856	12	123450765	G	C	0.2237	1.96e-08	0.0122	0.95631	rs641760	17	ABCB9	0	intronic	7.223	4	1	2	1	1	1
12:123460823:A:G	rs883563	12	123460823	G	A	0.2326	1.08e-07	0.0121	0.940945	rs641760	17	ABCB9:OGFOD2:RP11-197N18.2	00:00:00	exonic	0.177	2b	1	2	1	1	0
12:123470586:C:T	rs12828755	12	123470586	C	T	0.2157	1.22e-08	0.0125	0.944219	rs641760	17	PITPNM2	0	exonic	0.061	NA	3	5	1	1	0
12:123471094:A:G	rs12811109	12	123471094	G	A	0.2157	1e-08	0.0125	0.944219	rs641760	17	PITPNM2	0	exonic	16.51	5	3	4	1	1	1
12:123473254:C:T	rs1463877	12	123473254	C	T	0.2247	1.81e-08	0.0122	1	rs641760	17	PITPNM2	0	intronic	2.729	NA	4	4	1	1	0
12:123477311:C:T	rs937564	12	123477311	C	T	0.2247	2e-08	0.0121	1	rs641760	17	PITPNM2	0	intronic	0.49	NA	4	5	1	1	0
12:123485188:A:G	rs883263	12	123485188	G	A	0.2247	1.68e-08	0.0121	1	rs641760	17	PITPNM2	0	intronic	1.383	NA	4	4	1	1	1
12:123491572:A:G	rs940904	12	123491572	G	A	0.2654	9.9e-08	0.0112	0.922299	rs12820906	17	PITPNM2	0	intronic	4.693	5	4	5	1	1	0
12:123493123:A:G	rs12820906	12	123493123	G	A	0.2505	1.93e-08	0.0115	1	rs12820906	17	PITPNM2	0	intronic	1.937	5	4	4	1	1	0
12:123501145:A:AAAAC	rs142997143	12	123501145	AAAAC	A	0.2256	NA	NA	0.993714	rs641760	17	PITPNM2	0	intronic	0.503	NA	4	5	1	1	0
12:123514188:A:ATG	rs10532248	12	123514188	A	ATG	0.2256	NA	NA	0.955935	rs641760	17	PITPNM2	0	intronic	3.126	NA	4	5	1	1	0
12:123516917:C:G	rs1630820	12	123516917	G	C	0.2336	7.36e-08	0.0121	0.947138	rs641760	17	PITPNM2	0	intronic	0.217	6	4	5	1	1	0
12:123518866:C:T	rs641760	12	123518866	C	T	0.2247	7.64e-09	0.0121	1	rs641760	17	PITPNM2	0	intronic	2.972	4	2	5	1	1	1
12:123522150:C:G	rs520088	12	123522150	G	C	0.2247	1.28e-08	0.0121	1	rs641760	17	PITPNM2	0	intronic	2.227	1f	4	5	1	1	1
12:123528405:A:G	rs655293	12	123528405	G	A	0.2247	1.17e-08	0.0121	1	rs641760	17	PITPNM2	0	intronic	2.156	NA	2	7	1	1	1
12:123533239:A:G	rs71444568	12	123533239	G	A	0.2177	9.55e-09	0.0124	0.956477	rs641760	17	PITPNM2	0	intronic	2.537	7	5	5	1	1	1
12:123550813:A:G	rs585522	12	123550813	G	A	0.2336	8.95e-08	0.012	0.947138	rs641760	17	PITPNM2	0	intronic	0.036	NA	2	7	1	1	1
12:123560289:C:T	rs1260294	12	123560289	C	T	0.2167	1.2e-08	0.0125	0.950328	rs641760	17	PITPNM2	0	UTR5	0.18	NA	1	7	1	1	1
12:123590165:C:T	rs1617156	12	123590165	C	T	0.2266	5.19e-08	0.0122	0.987601	rs641760	17	PITPNM2	0	intronic	1.648	3a	1	5	1	1	1
12:123593382:C:T	rs7132277	12	123593382	C	T	0.1998	6.17e-08	0.0128	0.825551	rs641760	17	PITPNM2	0	intronic	3.198	5	4	5	1	1	1
12:123593485:A:T	rs7299943	12	123593485	T	A	0.2078	1.11e-07	0.0125	0.87219	rs641760	17	PITPNM2	0	intronic	5.069	1f	2	5	1	1	1
12:123604053:C:T	rs7975763	12	123604053	C	T	0.2157	8.02e-07	0.0124	0.835496	rs641760	17	PITPNM2	0	intronic	1.477	7	5	5	1	1	0
12:123613565:A:C	rs1790120	12	123613565	C	A	0.2217	2.17e-08	0.0124	0.906613	rs641760	17	PITPNM2	0	intronic	5.95	NA	5	5	1	1	0
12:123614813:C:G	rs2510885	12	123614813	G	C	0.2316	1.7e-08	0.0121	0.911174	rs641760	17	PITPNM2	0	intronic	0.758	6	5	5	1	1	1
12:123615098:A:C	rs1790119	12	123615098	C	A	0.2316	1.84e-08	0.0122	0.911174	rs641760	17	PITPNM2	0	intronic	0.478	NA	5	5	1	1	0
12:123616514:A:G	rs1727294	12	123616514	G	A	0.2316	2.01e-08	0.0121	0.911174	rs641760	17	PITPNM2	0	intronic	4.484	5	1	7	1	1	1
12:123618544:G:T	rs1790116	12	123618544	G	T	0.2316	3.13e-08	0.0121	0.911174	rs641760	17	PITPNM2	0	intronic	1.401	NA	4	5	1	1	0
12:123618603:C:T	rs1727316	12	123618603	C	T	0.2316	2.67e-08	0.0121	0.911174	rs641760	17	PITPNM2	0	intronic	2.019	7	4	5	1	1	0
12:123618942:C:T	rs1727317	12	123618942	C	T	0.2227	1.74e-08	0.0123	0.88897	rs641760	17	PITPNM2	0	intronic	8.405	4	4	5	1	1	1
12:123619838:A:G	rs1616131	12	123619838	G	A	0.2306	2.72e-08	0.0121	0.927982	rs641760	17	PITPNM2	0	intronic	0.747	6	3	5	1	1	0
12:123619856:A:T	rs1616181	12	123619856	T	A	0.2306	2.79e-08	0.0121	0.927982	rs641760	17	PITPNM2	0	intronic	0.747	7	3	5	1	1	0
12:123619931:A:AC	rs11313236	12	123619931	A	AC	0.2237	NA	NA	0.894967	rs641760	17	PITPNM2	0	intronic	0.425	NA	3	5	1	1	1
12:123620268:C:G	rs1619561	12	123620268	G	C	0.2346	0.004065	0.0209	0.905164	rs641760	17	PITPNM2	0	intronic	0.066	7	3	5	1	1	0
12:123620270:C:G	rs1790115	12	123620270	G	C	0.2306	0.006169	0.0208	0.927982	rs641760	17	PITPNM2	0	intronic	2.05	7	3	5	1	1	0
12:123621210:C:T	rs1727318	12	123621210	C	T	0.2306	2.67e-08	0.0121	0.927982	rs641760	17	PITPNM2	0	intronic	0.724	7	4	5	1	1	0
12:123622209:A:G	rs2851441	12	123622209	G	A	0.2306	2.31e-08	0.0121	0.927982	rs641760	17	PITPNM2	0	intronic	2.697	NA	4	5	1	1	0
12:123623174:C:T	rs2695482	12	123623174	C	T	0.2306	2.7e-08	0.0121	0.927982	rs641760	17	PITPNM2	0	intronic	2.526	NA	5	5	1	1	0
12:123626982:C:T	rs1106240	12	123626982	C	T	0.2237	1.44e-08	0.0123	0.894967	rs641760	17	PITPNM2	0	intronic	0.284	1b	2	7	1	1	1
12:123627016:C:T	rs1106241	12	123627016	C	T	0.2306	2.49e-08	0.0121	0.927982	rs641760	17	PITPNM2	0	intronic	7.511	4	1	7	1	1	1
12:123632276:A:G	rs1569068	12	123632276	G	A	0.2306	2.92e-08	0.0121	0.927982	rs641760	17	PITPNM2	0	intronic	11.96	NA	3	5	1	1	1
12:123633424:A:G	rs1790090	12	123633424	G	A	0.2306	3.02e-08	0.0121	0.927982	rs641760	17	PITPNM2	0	intronic	1.461	4	1	5	1	1	0
12:123634043:C:T	rs949142	12	123634043	C	T	0.2306	2.74e-08	0.0121	0.927982	rs641760	17	PITPNM2	0	intronic	5.681	4	1	7	1	1	0
12:123634122:A:G	rs884548	12	123634122	G	A	0.2306	2.92e-08	0.0121	0.927982	rs641760	17	PITPNM2	0	intronic	8.526	4	1	7	1	1	0
12:123636841:A:G	rs1790108	12	123636841	G	A	0.2316	1.82e-08	0.0121	0.911174	rs641760	17	MPHOSPH9	25	downstream	0.13	3a	1	5	1	1	0
12:123637752:C:G	rs1790109	12	123637752	G	C	0.2316	2.96e-08	0.0121	0.911174	rs641760	17	MPHOSPH9	0	intronic	0.203	2b	5	5	1	1	0
12:123638070:A:T	rs1716185	12	123638070	T	A	0.2316	3.11e-08	0.0121	0.911174	rs641760	17	MPHOSPH9	0	intronic	6.5	7	4	5	1	1	0
12:123638580:A:T	rs1627724	12	123638580	T	A	0.2316	3.14e-08	0.0121	0.911174	rs641760	17	MPHOSPH9	0	intronic	4.103	5	2	5	1	1	1
12:123638930:A:G	rs1727315	12	123638930	G	A	0.2316	3e-08	0.0121	0.911174	rs641760	17	MPHOSPH9	0	UTR3	9.806	NA	2	5	1	1	0
12:123640664:A:C	rs1727314	12	123640664	C	A	0.2316	2.93e-08	0.0121	0.911174	rs641760	17	MPHOSPH9	0	UTR3	0.04	NA	4	5	1	1	1
12:123640853:C:G	rs1727313	12	123640853	G	C	0.2237	1.56e-08	0.0123	0.894967	rs641760	17	MPHOSPH9	0	UTR3	5.944	6	4	5	1	1	0
12:123641930:T:TA	rs11324033	12	123641930	T	TA	0.2366	NA	NA	0.835393	rs641760	17	MPHOSPH9	0	intronic	0.422	NA	4	5	1	1	0
12:123642538:A:T	rs1716162	12	123642538	T	A	0.3221	8.49e-09	0.0124	1	rs1716162	17	MPHOSPH9	0	intronic	0.069	6	4	5	1	1	0
12:123642955:C:G	rs2682429	12	123642955	G	C	0.2316	3.24e-08	0.0121	0.911174	rs641760	17	MPHOSPH9	0	intronic	2.263	5	4	5	1	1	0
12:123643420:C:T	rs2695481	12	123643420	C	T	0.2316	3.29e-08	0.0121	0.911174	rs641760	17	MPHOSPH9	0	intronic	0.713	NA	4	5	1	1	0
12:123643689:C:T	rs2851438	12	123643689	C	T	0.2316	3.26e-08	0.0121	0.911174	rs641760	17	MPHOSPH9	0	intronic	0.639	4	4	5	1	1	0
12:123643729:A:G	rs10744147	12	123643729	G	A	0.2247	1.66e-08	0.0123	0.888986	rs641760	17	MPHOSPH9	0	intronic	0.612	5	4	5	1	1	0
12:123644056:A:C	rs1047158	12	123644056	C	A	0.2316	3.27e-08	0.0121	0.911174	rs641760	17	MPHOSPH9	0	intronic	4.809	NA	4	5	1	1	0
12:123644714:A:G	rs1260316	12	123644714	G	A	0.2247	7.19e-07	0.0153	0.888986	rs641760	17	MPHOSPH9	0	UTR3	0.243	6	4	5	1	1	0
12:123645803:A:G	rs1051431	12	123645803	G	A	0.2316	3.77e-08	0.0121	0.911174	rs641760	17	MPHOSPH9	0	exonic	3.858	NA	4	5	1	1	0
12:123647725:C:G	rs1727296	12	123647725	G	C	0.2316	3.55e-08	0.0121	0.911174	rs641760	17	MPHOSPH9	0	intronic	4.633	5	4	5	1	1	1
12:123648139:G:GC	rs5801505	12	123648139	GC	G	0.2217	NA	NA	0.894469	rs641760	17	MPHOSPH9	0	intronic	4.15	NA	4	5	1	1	0
12:123648881:C:T	rs1716165	12	123648881	C	T	0.2316	3.59e-08	0.0121	0.911174	rs641760	17	MPHOSPH9	0	intronic	9.924	NA	4	4	1	1	0
12:123649486:A:G	rs1617434	12	123649486	G	A	0.2247	2.18e-08	0.0123	0.888986	rs641760	17	MPHOSPH9	0	intronic	2.922	NA	4	4	1	1	1
12:123650714:A:G	rs1618679	12	123650714	G	A	0.2316	3.8e-08	0.0121	0.911174	rs641760	17	MPHOSPH9	0	intronic	1.088	3a	4	4	1	1	0
12:123651018:C:T	rs1621194	12	123651018	C	T	0.2316	3.74e-08	0.0121	0.911174	rs641760	17	MPHOSPH9	0	intronic	7.888	5	4	4	1	1	0
12:123651162:A:G	rs1716167	12	123651162	G	A	0.2316	3.76e-08	0.0121	0.911174	rs641760	17	MPHOSPH9	0	intronic	5.464	6	4	4	1	1	0
12:123651966:C:G	rs1716168	12	123651966	G	C	0.2306	3.75e-08	0.0121	0.904304	rs641760	17	MPHOSPH9	0	intronic	8.392	1f	4	5	1	1	0
12:123653046:G:T	rs2682425	12	123653046	G	T	0.2247	0.005273	0.0212	0.888986	rs641760	17	MPHOSPH9	0	intronic	0.287	7	4	5	1	1	0
12:123653556:C:T	rs2682426	12	123653556	C	T	0.2296	3.84e-08	0.0123	0.910035	rs641760	17	MPHOSPH9	0	intronic	3.342	6	4	5	1	1	0
12:123654778:C:T	rs2950537	12	123654778	C	T	0.2296	5.43e-08	0.0122	0.910035	rs641760	17	MPHOSPH9	0	intronic	1.727	NA	4	5	1	1	0
12:123654812:C:T	rs3018098	12	123654812	C	T	0.2296	5.22e-08	0.0122	0.910035	rs641760	17	MPHOSPH9	0	intronic	0.349	7	4	5	1	1	0
12:123655049:A:G	rs1790097	12	123655049	G	A	0.2217	2.24e-08	0.0125	0.894469	rs641760	17	MPHOSPH9	0	intronic	0.409	7	4	5	1	1	0
12:123655457:C:T	rs1716177	12	123655457	C	T	0.2266	2.45e-08	0.0123	0.89206	rs641760	17	MPHOSPH9	0	intronic	5.83	NA	4	5	1	1	0
12:123655467:G:T	rs1716176	12	123655467	G	T	0.2266	2.49e-08	0.0123	0.89206	rs641760	17	MPHOSPH9	0	intronic	0.981	NA	4	5	1	1	0
12:123655481:A:C	rs1790098	12	123655481	C	A	0.2266	2.48e-08	0.0123	0.89206	rs641760	17	MPHOSPH9	0	intronic	4.704	6	4	5	1	1	0
12:123656725:G:T	rs1790100	12	123656725	G	T	0.2296	5.2e-08	0.0122	0.910035	rs641760	17	MPHOSPH9	0	intronic	0.165	5	4	5	1	1	0
12:123657338:C:T	rs2049114	12	123657338	C	T	0.2256	3.62e-08	0.0123	0.886145	rs641760	17	MPHOSPH9	0	intronic	4.721	NA	4	5	1	1	0
12:123658258:A:G	rs1727309	12	123658258	G	A	0.2177	2.12e-08	0.0125	0.870747	rs641760	17	MPHOSPH9	0	intronic	3.746	5	4	4	1	1	0
12:123658388:A:T	rs1716175	12	123658388	T	A	0.2256	3.63e-08	0.0123	0.886145	rs641760	17	MPHOSPH9	0	intronic	4.432	6	4	4	1	1	0
12:123658922:A:ATT	rs55827423	12	123658922	ATT	A	0.2416	NA	NA	0.806644	rs641760	17	MPHOSPH9	0	intronic	2.075	NA	4	5	1	1	0
12:123659542:C:T	rs1790123	12	123659542	C	T	0.2187	2.07e-08	0.0125	0.873989	rs28372579	17	MPHOSPH9	0	intronic	3.871	5	4	5	1	1	0
12:123660510:A:G	rs1727310	12	123660510	G	A	0.2177	1.98e-08	0.0125	0.870747	rs641760	17	MPHOSPH9	0	intronic	0.08	7	4	5	1	1	0
12:123660716:G:T	rs1727311	12	123660716	G	T	0.2157	2.39e-08	0.0127	0.857454	rs28372579	17	MPHOSPH9	0	intronic	3.981	6	4	5	1	1	0
12:123660717:C:T	rs1716174	12	123660717	C	T	0.2157	2.48e-08	0.0127	0.857454	rs28372579	17	MPHOSPH9	0	intronic	2.4	NA	4	5	1	1	0
12:123660721:A:T	rs1716173	12	123660721	T	A	0.2237	4.79e-08	0.0124	0.863915	rs641760	17	MPHOSPH9	0	intronic	1.253	6	4	5	1	1	0
12:123663351:A:G	rs1790124	12	123663351	G	A	0.2286	4.43e-08	0.0122	0.904005	rs641760	17	MPHOSPH9	0	intronic	0.887	7	4	4	1	1	0
12:123663660:A:G	rs1716164	12	123663660	G	A	0.2286	4.64e-08	0.0122	0.904005	rs641760	17	MPHOSPH9	0	intronic	3.334	NA	4	4	1	1	0
12:123664205:C:T	rs1727300	12	123664205	C	T	0.2286	4.51e-08	0.0122	0.904005	rs641760	17	MPHOSPH9	0	intronic	2.798	5	4	4	1	1	0
12:123665256:C:T	rs1790125	12	123665256	C	T	0.2247	3.68e-08	0.0124	0.880268	rs641760	17	MPHOSPH9	0	intronic	1.99	6	4	4	1	1	0
12:123665695:A:G	rs1727306	12	123665695	G	A	0.2247	3.43e-08	0.0123	0.880268	rs641760	17	MPHOSPH9	0	intronic	6.483	6	4	4	1	1	0
12:123666948:A:G	rs10846478	12	123666948	G	A	0.2247	3.43e-08	0.0123	0.880268	rs641760	17	MPHOSPH9	0	intronic	3.225	7	4	5	1	1	0
12:123667354:G:T	rs2851436	12	123667354	G	T	0.2247	3.25e-08	0.0123	0.880268	rs641760	17	MPHOSPH9	0	intronic	0.287	7	4	5	1	1	0
12:123667950:C:T	rs1790105	12	123667950	C	T	0.2247	2.96e-08	0.0124	0.880268	rs641760	17	MPHOSPH9	0	intronic	2.147	7	4	5	1	1	0
12:123668022:A:G	rs1615694	12	123668022	G	A	0.2247	3.45e-08	0.0123	0.880268	rs641760	17	MPHOSPH9	0	intronic	2.73	NA	4	5	1	1	0
12:123669468:C:T	rs1716159	12	123669468	C	T	0.2247	3.8e-08	0.0124	0.880268	rs641760	17	MPHOSPH9	0	intronic	5.434	NA	4	5	1	1	0
12:123669508:A:G	rs1716158	12	123669508	G	A	0.2247	3.26e-08	0.0124	0.880268	rs641760	17	MPHOSPH9	0	intronic	1.996	NA	4	5	1	1	0
12:123670473:C:T	rs1716157	12	123670473	C	T	0.2247	3.82e-08	0.0124	0.880268	rs641760	17	MPHOSPH9	0	intronic	5.296	NA	4	5	1	1	0
12:123671310:C:T	rs1716156	12	123671310	C	T	0.2247	3.95e-08	0.0124	0.880268	rs641760	17	MPHOSPH9	0	intronic	3.806	NA	4	5	1	1	0
12:123671761:C:T	rs10772995	12	123671761	C	T	0.2247	3.95e-08	0.0124	0.880268	rs641760	17	MPHOSPH9	0	intronic	0.452	6	4	5	1	1	0
12:123672518:A:G	rs1790086	12	123672518	G	A	0.2266	3.24e-08	0.0124	0.881355	rs641760	17	MPHOSPH9	0	intronic	1.458	NA	4	5	1	1	0
12:123672634:C:T	rs1790087	12	123672634	C	T	0.2247	4.01e-08	0.0124	0.880268	rs641760	17	MPHOSPH9	0	intronic	1.419	6	4	5	1	1	0
12:123672959:A:AT	rs35829011	12	123672959	AT	A	0.2256	NA	NA	0.886145	rs641760	17	MPHOSPH9	0	intronic	1.812	NA	4	5	1	1	0
12:123674251:A:G	rs2947099	12	123674251	G	A	0.2286	6.01e-08	0.0123	0.904005	rs641760	17	MPHOSPH9	0	intronic	1.273	6	4	5	1	1	0
12:123681222:A:G	rs1790095	12	123681222	G	A	0.2286	5.49e-08	0.0123	0.904005	rs641760	17	MPHOSPH9	0	intronic	0.142	7	4	5	1	1	0
12:123683155:A:G	rs1790089	12	123683155	G	A	0.2296	3.26e-08	0.0124	0.898271	rs641760	17	MPHOSPH9	0	intronic	6.251	6	4	5	1	1	0
12:123683563:C:T	rs1790126	12	123683563	C	T	0.2286	5.78e-08	0.0123	0.904005	rs641760	17	MPHOSPH9	0	intronic	2.263	6	4	5	1	1	0
12:123686127:A:C	rs1716182	12	123686127	C	A	0.2286	6.4e-08	0.0123	0.904005	rs641760	17	MPHOSPH9	0	intronic	2.302	7	4	4	1	1	0
12:123686224:C:T	rs1402274	12	123686224	C	T	0.2286	5.49e-08	0.0123	0.904005	rs641760	17	MPHOSPH9	0	intronic	5.496	7	4	4	1	1	0
12:123689386:C:T	rs2695479	12	123689386	C	T	0.2207	3.46e-08	0.0125	0.888481	rs641760	17	MPHOSPH9	0	intronic	3.637	NA	4	5	1	1	0
12:123689521:C:T	rs2695478	12	123689521	C	T	0.2207	3.25e-08	0.0125	0.888481	rs641760	17	MPHOSPH9	0	intronic	6.869	NA	4	5	1	1	0
12:123692305:C:T	rs1727290	12	123692305	C	T	0.2286	6.69e-08	0.0123	0.904005	rs641760	17	MPHOSPH9	0	intronic	0.499	NA	4	5	1	1	0
12:123692416:G:GA	rs56034849	12	123692416	G	GA	0.2217	NA	NA	0.903266	rs28372579	17	MPHOSPH9	0	intronic	0.652	NA	4	5	1	1	0
12:123692965:A:T	rs1270594	12	123692965	T	A	0.2217	3.04e-08	0.0126	0.903266	rs28372579	17	MPHOSPH9	0	intronic	3.392	7	4	5	1	1	0
12:123693420:C:T	rs11057192	12	123693420	C	T	0.2286	6.26e-08	0.0123	0.904005	rs641760	17	MPHOSPH9	0	intronic	0.33	7	4	4	1	1	0
12:123694206:C:T	rs2695476	12	123694206	C	T	0.2207	3.44e-08	0.0125	0.888481	rs641760	17	MPHOSPH9	0	intronic	2.636	NA	4	5	1	1	0
12:123694724:C:T	rs2682434	12	123694724	C	T	0.2286	6.41e-08	0.0123	0.904005	rs641760	17	MPHOSPH9	0	intronic	0.193	NA	4	5	1	1	0
12:123695918:C:T	rs10744148	12	123695918	C	T	0.2286	5.33e-08	0.0123	0.904005	rs641760	17	MPHOSPH9	0	intronic	1.799	6	4	5	1	1	0
12:123697041:A:G	rs2682433	12	123697041	G	A	0.2207	3.91e-08	0.0125	0.888481	rs641760	17	MPHOSPH9	0	intronic	4.319	NA	4	4	1	1	0
12:123697357:C:T	rs4372492	12	123697357	C	T	0.2286	6.47e-08	0.0123	0.904005	rs641760	17	MPHOSPH9	0	intronic	2.048	NA	4	4	1	1	0
12:123697531:C:T	rs10772996	12	123697531	C	T	0.2286	6.34e-08	0.0123	0.904005	rs641760	17	MPHOSPH9	0	intronic	0.069	6	4	4	1	1	0
12:123698332:C:G	rs1727325	12	123698332	G	C	0.2286	6.8e-08	0.0123	0.904005	rs641760	17	MPHOSPH9	0	intronic	6.555	5	4	4	1	1	0
12:123698603:A:T	rs1727324	12	123698603	T	A	0.2207	3.2e-08	0.0125	0.888481	rs641760	17	MPHOSPH9	0	intronic	0.304	6	4	4	1	1	0
12:123698790:C:T	rs1727323	12	123698790	C	T	0.2286	9.9e-08	0.0123	0.904005	rs641760	17	MPHOSPH9	0	intronic	12.51	NA	4	4	1	1	0
12:123699520:A:G	rs1727322	12	123699520	G	A	0.2207	3.51e-08	0.0125	0.888481	rs641760	17	MPHOSPH9	0	intronic	4.158	NA	4	4	1	1	0
12:123700225:C:T	rs1716160	12	123700225	C	T	0.2286	7e-08	0.0123	0.904005	rs641760	17	MPHOSPH9	0	intronic	3.796	7	4	5	1	1	0
12:123700476:A:T	rs1727320	12	123700476	T	A	0.2286	6.93e-08	0.0123	0.904005	rs641760	17	MPHOSPH9	0	intronic	4.895	5	4	5	1	1	0
12:123701010:G:T	rs1790131	12	123701010	G	T	0.2286	7.81e-08	0.0123	0.904005	rs641760	17	MPHOSPH9	0	intronic	2.446	NA	4	5	1	1	0
12:123701270:A:C	rs1790130	12	123701270	C	A	0.2286	6.19e-08	0.0123	0.904005	rs641760	17	MPHOSPH9	0	intronic	3.437	NA	4	5	1	1	0
12:123701539:A:AAAAT	rs147074304	12	123701539	A	AAAAT	0.2316	NA	NA	0.887858	rs641760	17	MPHOSPH9	0	intronic	0.657	NA	4	5	1	1	0
12:123703103:C:T	rs2851451	12	123703103	C	T	0.2286	7.18e-08	0.0123	0.904005	rs641760	17	MPHOSPH9	0	intronic	1.344	NA	4	4	1	1	0
12:123703226:A:T	rs2682431	12	123703226	T	A	0.2286	7.2e-08	0.0123	0.904005	rs641760	17	MPHOSPH9	0	intronic	3.195	7	4	4	1	1	0
12:123703501:C:T	rs2851450	12	123703501	C	T	0.2286	7.09e-08	0.0123	0.904005	rs641760	17	MPHOSPH9	0	intronic	5.981	NA	4	5	1	1	0
12:123703581:A:C	rs2682430	12	123703581	C	A	0.2286	6.94e-08	0.0123	0.904005	rs641760	17	MPHOSPH9	0	intronic	2.602	NA	4	5	1	1	0
12:123704569:C:T	rs2695480	12	123704569	C	T	0.2207	4.54e-07	0.0133	0.888481	rs641760	17	MPHOSPH9	0	intronic	0.002	7	4	5	1	1	0
12:123704844:C:T	rs1790101	12	123704844	C	T	0.2296	6.99e-08	0.0123	0.898271	rs641760	17	MPHOSPH9	0	intronic	0.086	7	4	5	1	1	0
12:123704890:A:G	rs1790102	12	123704890	G	A	0.2286	6.71e-08	0.0123	0.904005	rs641760	17	MPHOSPH9	0	intronic	0.705	6	4	5	1	1	0
12:123705242:A:G	rs1630693	12	123705242	G	A	0.2286	7.1e-08	0.0123	0.904005	rs641760	17	MPHOSPH9	0	intronic	1.265	5	4	5	1	1	0
12:123705330:A:C	rs1630905	12	123705330	C	A	0.2276	7.1e-08	0.0123	0.909049	rs641760	17	MPHOSPH9	0	intronic	2.674	7	4	5	1	1	0
12:123707552:T:TA	rs36043549	12	123707552	TA	T	0.2286	0.04229	0.0892	0.904005	rs641760	17	MPHOSPH9	0	intronic	1.15	NA	4	5	1	1	0
12:123708063:A:G	rs1626899	12	123708063	G	A	0.2286	6.96e-08	0.0123	0.904005	rs641760	17	MPHOSPH9	0	intronic	5.472	3a	2	5	1	1	1
12:123708490:A:T	rs10744149	12	123708490	T	A	0.2286	5.42e-08	0.0123	0.904005	rs641760	17	MPHOSPH9	0	intronic	2.935	6	4	5	1	1	0
12:123709927:A:G	rs10846486	12	123709927	G	A	0.2286	7.27e-08	0.0123	0.904005	rs641760	17	MPHOSPH9	0	intronic	2.295	7	4	5	1	1	0
12:123712416:A:G	rs2851435	12	123712416	G	A	0.2207	4.22e-08	0.0125	0.8974	rs28372579	17	MPHOSPH9	0	intronic	7.033	4	2	5	1	1	1
12:123712712:G:T	rs1716172	12	123712712	G	T	0.2336	7.59e-08	0.0123	0.908818	rs28372579	17	MPHOSPH9	0	intronic	4.426	4	1	5	1	1	0
12:123714236:A:G	rs1727334	12	123714236	G	A	0.2326	7.65e-08	0.0123	0.925643	rs28372579	17	MPHOSPH9	0	intronic	0.639	NA	1	5	1	1	0
12:123715113:C:T	rs941306	12	123715113	C	T	0.2326	8.18e-08	0.0123	0.925643	rs28372579	17	MPHOSPH9	0	intronic	15.11	NA	1	5	1	1	0
12:123715266:C:T	rs941305	12	123715266	C	T	0.2326	8.07e-08	0.0123	0.925643	rs28372579	17	MPHOSPH9	0	intronic	5.281	NA	1	5	1	1	1
12:123716376:C:T	rs1716171	12	123716376	C	T	0.2326	8.23e-08	0.0123	0.925643	rs28372579	17	MPHOSPH9	0	intronic	2.901	NA	1	5	1	1	1
12:123716513:C:T	rs1716170	12	123716513	C	T	0.2326	8.32e-08	0.0123	0.925643	rs28372579	17	MPHOSPH9	0	intronic	3.592	NA	1	2	1	1	0
12:123716930:A:T	rs1716169	12	123716930	T	A	0.2256	4.32e-08	0.0126	0.951721	rs28372579	17	MPHOSPH9	0	intronic	3.109	3a	1	1	1	1	0
12:123719585:C:G	rs4759409	12	123719585	G	C	0.2326	5.57e-08	0.0123	0.926377	rs28372579	17	MPHOSPH9:C12orf65	00:00:00	intronic	2.301	5	1	5	1	1	1
12:123721177:G:T	rs10772998	12	123721177	G	T	0.2316	5.74e-08	0.0123	0.93118	rs28372579	17	MPHOSPH9:C12orf65	00:00:00	intronic	2.069	5	2	5	1	1	0
12:123724880:C:T	rs58809476	12	123724880	C	T	0.2227	2.77e-08	0.0125	0.957775	rs28372579	17	MPHOSPH9:C12orf65	00:00:00	intronic	0.161	7	4	5	1	1	0
12:123725395:C:T	rs12829456	12	123725395	C	T	0.2217	2.64e-08	0.0125	0.939958	rs28372579	17	MPHOSPH9:C12orf65	00:00:00	intronic	4.853	7	4	5	1	1	0
12:123725694:T:TG	rs371814302	12	123725694	TG	T	0.2465	NA	NA	0.855664	rs28372579	17	MPHOSPH9:C12orf65	00:00:00	intronic	0.137	6	4	5	1	1	0
12:123725699:G:GT	rs112060198	12	123725699	G	GT	0.2465	NA	NA	0.855664	rs28372579	17	MPHOSPH9:C12orf65	00:00:00	intronic	0.793	NA	4	5	1	1	0
12:123725827:C:T	rs11057204	12	123725827	C	T	0.2306	6.5e-08	0.0123	0.925319	rs28372579	17	MPHOSPH9:C12orf65	00:00:00	intronic	2.527	6	4	5	1	1	0
12:123726134:A:G	rs10846487	12	123726134	G	A	0.2306	6.17e-08	0.0123	0.925319	rs28372579	17	MPHOSPH9:C12orf65	00:00:00	intronic	5.478	7	4	5	1	1	0
12:123726834:C:T	rs7313483	12	123726834	C	T	0.2306	6.58e-08	0.0123	0.925319	rs28372579	17	MPHOSPH9:C12orf65	00:00:00	intronic	0.887	5	2	5	1	1	1
12:123727782:A:ATT	12:123727782:A:ATT	12	123727782	A	ATT	0.2227	NA	NA	0.945833	rs28372579	17	MPHOSPH9:C12orf65	00:00:00	intronic	2.332	NA	4	5	1	1	0
12:123728702:A:G	rs12817892	12	123728702	G	A	0.2217	2.6e-08	0.0125	0.939958	rs28372579	17	C12orf65	0	intronic	0.982	1f	4	5	1	1	0
12:123728739:A:G	rs12818067	12	123728739	G	A	0.2227	2.92e-08	0.0125	0.957775	rs28372579	17	C12orf65	0	intronic	2.894	5	4	5	1	1	0
12:123729621:A:G	rs34341465	12	123729621	G	A	0.2227	3.47e-08	0.0125	0.957775	rs28372579	17	C12orf65	0	intronic	0.194	6	4	5	1	1	0
12:123730830:C:T	rs11057206	12	123730830	C	T	0.2316	5.46e-08	0.0122	0.93118	rs28372579	17	C12orf65	0	intronic	1.491	7	4	5	1	1	0
12:123730935:A:C	rs9795522	12	123730935	C	A	0.2425	6.54e-08	0.0122	0.886538	rs28372579	17	C12orf65	0	intronic	0.64	6	4	5	1	1	0
12:123733799:A:G	rs11057210	12	123733799	G	A	0.2316	5.57e-08	0.0122	0.93118	rs28372579	17	C12orf65	0	UTR5	1.241	4	4	5	1	1	1
12:123734774:G:T	rs4268544	12	123734774	G	T	0.2316	5.23e-08	0.0122	0.93118	rs28372579	17	C12orf65	0	UTR5	0.96	6	4	5	1	1	0
12:123739111:A:G	rs1879380	12	123739111	G	A	0.2217	2.68e-08	0.0125	0.939958	rs28372579	17	C12orf65:RP11-282O18.3	00:00:00	ncRNA_intronic	6.54	6	3	4	1	1	1
12:123741200:A:G	rs10773001	12	123741200	G	A	0.2306	7.14e-08	0.0122	0.925319	rs28372579	17	C12orf65:RP11-282O18.3	00:00:00	ncRNA_intronic	0.26	6	4	4	1	1	0
12:123741776:C:T	rs1969354	12	123741776	C	T	0.2306	7.12e-08	0.0122	0.925319	rs28372579	17	C12orf65:RP11-282O18.3	00:00:00	ncRNA_intronic	11.92	5	4	4	1	1	0
12:123742093:G:T	rs1533703	12	123742093	G	T	0.2306	9.68e-08	0.0122	0.925319	rs28372579	17	C12orf65:RP11-282O18.3	00:00:00	ncRNA_intronic	4.351	3a	4	4	1	1	1
12:123742563:C:T	rs4759371	12	123742563	C	T	0.2316	7.05e-08	0.0122	0.93118	rs28372579	17	RP11-282O18.3	0	ncRNA_intronic	0.334	5	4	4	1	1	1
12:123743674:C:T	rs4759415	12	123743674	C	T	0.2316	7.31e-08	0.0121	0.93118	rs28372579	17	RP11-282O18.3	0	ncRNA_exonic	0.151	1f	4	4	1	1	1
12:123745178:C:G	rs1980252	12	123745178	G	C	0.2316	7.65e-08	0.0122	0.93118	rs28372579	17	RP11-282O18.3	0	ncRNA_intronic	1.434	7	4	4	1	1	0
12:123745359:A:G	rs2337934	12	123745359	G	A	0.2316	7.45e-08	0.0122	0.93118	rs28372579	17	RP11-282O18.3	0	ncRNA_intronic	6.96	6	4	4	1	1	0
12:123745809:G:T	rs6633	12	123745809	G	T	0.2227	2.83e-08	0.0124	0.945833	rs28372579	17	RP11-282O18.3:CDK2AP1	00:00:00	ncRNA_exonic	14.16	NA	4	4	1	1	1
12:123746357:C:G	rs4759416	12	123746357	G	C	0.2316	6.71e-08	0.0122	0.919779	rs28372579	17	CDK2AP1	0	intronic	13.7	5	4	4	1	1	0
12:123746510:C:T	rs4759417	12	123746510	C	T	0.2326	6.8e-08	0.0122	0.925643	rs28372579	17	CDK2AP1	0	intronic	0.378	4	4	4	1	1	1
12:123750228:C:T	rs12824957	12	123750228	C	T	0.2227	2.32e-08	0.0125	0.957775	rs28372579	17	CDK2AP1	0	intronic	3.665	5	3	4	1	1	1
12:123750895:A:G	rs1402275	12	123750895	G	A	0.2326	5.9e-08	0.0122	0.925643	rs28372579	17	CDK2AP1	0	intronic	1.347	NA	3	4	1	1	1
12:123753492:C:G	rs10846491	12	123753492	G	C	0.2336	5.4e-08	0.0122	0.920146	rs28372579	17	CDK2AP1	0	intronic	1.511	2b	1	7	1	1	1
12:123758235:C:G	rs7953929	12	123758235	G	C	0.2237	2.06e-08	0.0124	0.963721	rs28372579	17	CDK2AP1	1353	intergenic	0.814	7	1	15	1	1	1
12:123760109:A:T	rs35067339	12	123760109	T	A	0.2237	0.008334	0.0216	0.963721	rs28372579	17	CDK2AP1	3227	intergenic	1.461	7	5	15	1	1	0
12:123767929:A:G	rs7306755	12	123767929	G	A	0.2227	4.07e-08	0.0124	0.969791	rs28372579	17	RNA5SP375	347	upstream	3.001	6	5	15	1	1	0
12:123768925:G:GTTTGT	rs112587959	12	123768925	GTTTGT	G	0.2505	NA	NA	0.846415	rs28372579	17	RNA5SP375	1343	intergenic	0.666	NA	5	15	1	1	0
12:123771015:A:G	rs71444571	12	123771015	G	A	0.2217	3.42e-08	0.0124	0.96385	rs28372579	17	RP11-282O18.6:SBNO1	2640:2640	intergenic	2.929	6	5	15	1	1	0
12:123771032:A:G	rs9739070	12	123771032	G	A	0.2227	4.47e-08	0.0124	0.969926	rs28372579	17	RP11-282O18.6:SBNO1	2623:2623	intergenic	8.311	7	5	15	1	1	0
12:123783994:C:T	rs12821431	12	123783994	C	T	0.2217	3.25e-08	0.0123	0.951866	rs28372579	17	SBNO1	0	intronic	0.345	7	4	4	1	1	0
12:123794871:C:G	rs4759420	12	123794871	G	C	0.2247	6.13e-08	0.0122	0.981859	rs28372579	17	SBNO1	0	intronic	0.2	6	4	4	1	1	0
12:123800820:A:G	rs10773008	12	123800820	G	A	0.2237	6.04e-08	0.0122	0.975873	rs28372579	17	SBNO1	0	intronic	2.758	7	4	4	1	1	0
12:123801672:G:T	rs10846515	12	123801672	G	T	0.2237	5.71e-08	0.0122	0.975873	rs28372579	17	SBNO1	0	intronic	0.328	7	4	4	1	1	0
12:123806219:C:T	rs1060105	12	123806219	C	T	0.2227	3.74e-08	0.0122	0.969791	rs28372579	17	SBNO1	0	exonic	22.9	NA	4	4	1	1	0
12:123808073:C:T	rs11057270	12	123808073	C	T	0.2247	5.27e-08	0.0123	0.981859	rs28372579	17	SBNO1	0	intronic	3.915	6	4	4	1	1	0
12:123810425:C:T	rs12304248	12	123810425	C	T	0.2247	5.63e-08	0.0123	0.981859	rs28372579	17	SBNO1	0	intronic	2.617	6	4	4	1	1	0
12:123811225:A:C	rs7955457	12	123811225	C	A	0.2237	5.09e-08	0.0123	0.975873	rs28372579	17	SBNO1	0	intronic	0.833	7	4	4	1	1	0
12:123817569:G:T	rs12824685	12	123817569	G	T	0.2227	3.48e-08	0.0126	0.957775	rs28372579	17	SBNO1	0	intronic	2.142	7	4	4	1	1	0
12:123817796:C:T	rs12316131	12	123817796	C	T	0.2247	5.2e-08	0.0125	0.981859	rs28372579	17	SBNO1	0	intronic	1.642	6	4	4	1	1	0
12:123822711:A:G	rs7980687	12	123822711	G	A	0.2237	4.53e-08	0.0125	0.975771	rs28372579	17	SBNO1	0	intronic	0.84	5	4	4	1	1	0
12:123823546:A:G	rs11830103	12	123823546	G	A	0.2247	6.09e-08	0.0125	0.981859	rs28372579	17	SBNO1	0	intronic	5.455	6	4	4	1	1	0
12:123824635:C:T	rs67624109	12	123824635	C	T	0.2237	4.26e-08	0.0125	0.975771	rs28372579	17	SBNO1	0	intronic	1.449	6	4	4	1	1	0
12:123825559:C:T	rs12322888	12	123825559	C	T	0.2247	5.91e-08	0.0125	0.981859	rs28372579	17	SBNO1	0	exonic	9.161	6	4	4	1	1	0
12:123829028:A:G	rs12298826	12	123829028	G	A	0.2247	5.66e-08	0.0126	0.981859	rs28372579	17	SBNO1	0	intronic	7.325	7	4	4	1	1	0
12:123829116:A:G	rs34997336	12	123829116	G	A	0.2247	5.61e-08	0.0126	0.981859	rs28372579	17	SBNO1	0	intronic	0.884	6	4	4	1	1	0
12:123845351:C:T	rs28683528	12	123845351	C	T	0.2237	3.01e-08	0.0128	0.975873	rs28372579	17	SBNO1	0	intronic	1.071	5	4	5	1	1	0
12:123849096:C:G	rs7485502	12	123849096	G	C	0.2247	0.008641	0.0244	0.981859	rs28372579	17	SBNO1:hsa-mir-8072	00:00:00	ncRNA_exonic	1.357	3a	1	1	1	1	0
12:123853449:C:G	rs28675824	12	123853449	G	C	0.2247	2.54e-08	0.0129	0.981859	rs28372579	17	hsa-mir-8072	2788	intergenic	1.242	6	5	15	1	1	0
12:123856998:A:G	rs28582096	12	123856998	G	A	0.2247	2.48e-08	0.0129	0.981859	rs28372579	17	hsa-mir-8072	6337	intergenic	9.855	5	5	15	1	1	0
12:123861452:A:G	rs28413626	12	123861452	G	A	0.2286	2.24e-08	0.0129	0.923228	rs28372579	17	SETD8	6867	intergenic	3.018	6	5	15	1	1	0
12:123862447:C:T	rs12299125	12	123862447	C	T	0.2247	2.05e-08	0.013	0.981859	rs28372579	17	SETD8	5872	intergenic	1.648	6	5	15	1	1	0
12:123863265:G:T	rs28458312	12	123863265	G	T	0.2247	2.02e-08	0.013	0.981859	rs28372579	17	SETD8	5054	intergenic	9.015	7	5	15	1	1	0
12:123863620:A:G	rs28583837	12	123863620	G	A	0.2237	1.57e-08	0.013	0.975771	rs28372579	17	SETD8	4699	intergenic	3.189	4	5	15	1	1	1
12:123865361:C:T	rs28809230	12	123865361	C	T	0.2247	1.83e-08	0.013	0.981859	rs28372579	17	SETD8	2958	intergenic	9.421	7	5	15	1	1	0
12:123866429:A:G	rs28592876	12	123866429	G	A	0.2237	2.72e-08	0.0131	0.975873	rs28372579	17	SETD8	1890	intergenic	6.641	7	5	15	1	1	0
12:123871070:A:C	rs28636834	12	123871070	C	A	0.2256	1.7e-08	0.0131	0.987883	rs28372579	17	SETD8	0	intronic	9.622	5	2	5	1	1	0
12:123881176:A:G	rs28372579	12	123881176	G	A	0.2256	1.67e-08	0.0131	1	rs28372579	17	SETD8	0	intronic	1.615	5	4	4	1	1	1
12:123885937:C:T	rs28855757	12	123885937	C	T	0.2266	0.005842	0.0263	0.98187	rs28372579	17	SETD8	0	intronic	1.242	7	4	5	1	1	0
12:123887369:C:T	rs28472704	12	123887369	C	T	0.2266	1.44e-08	0.0132	0.98187	rs28372579	17	SETD8	0	intronic	2.523	5	3	4	1	1	0
12:123890276:C:T	rs28576953	12	123890276	C	T	0.2266	1.17e-08	0.0132	0.98187	rs28372579	17	SETD8	0	intronic	0.86	5	4	4	1	1	0
12:123891865:G:T	rs28406193	12	123891865	G	T	0.2266	1.14e-08	0.0132	0.98187	rs28372579	17	SETD8	0	intronic	0.988	5	4	4	1	1	0
12:123892934:G:T	rs6576	12	123892934	G	T	0.2256	0.007484	0.0269	0.97573	rs28372579	17	SETD8	0	UTR3	4.833	NA	4	4	1	1	0
12:123897177:A:G	rs28569885	12	123897177	G	A	0.2167	6.38e-08	0.0134	0.868502	rs4930719	17	RILPL2	2758	intergenic	2.606	4	4	5	1	1	1
12:123897747:A:C	rs11562637	12	123897747	C	A	0.2087	0.003451	0.0281	0.910492	rs4930719	17	RILPL2	2188	intergenic	0.093	NA	4	5	1	1	0
12:123901143:C:T	rs28410896	12	123901143	C	T	0.2078	5.14e-08	0.0136	0.916549	rs4930719	17	RILPL2	0	intronic	2.946	6	4	5	1	1	0
12:123902361:A:G	rs28481863	12	123902361	G	A	0.2068	7.21e-08	0.0136	0.922047	rs4930719	17	RILPL2	0	intronic	1.918	6	4	5	1	1	0
12:123903626:C:T	rs28715490	12	123903626	C	T	0.2048	8.68e-08	0.0138	0.947174	rs4930719	17	RILPL2	0	intronic	3.275	7	4	5	1	1	0
12:123906307:C:T	rs28676499	12	123906307	C	T	0.2058	7e-08	0.0137	0.954274	rs4930719	17	RILPL2	0	intronic	3.63	7	4	4	1	1	0
12:123906772:TA:TAA	rs200341168	12	123906772	TA	TAA	0.331	NA	NA	0.915914	rs4930719	17	RILPL2	0	intronic	NA	NA	4	5	1	1	0
12:123906772:T:TA	rs35632664	12	123906772	TA	T	0.2097	NA	NA	0.915914	rs4930719	17	RILPL2	0	intronic	0.949	NA	4	5	1	1	0
12:123907563:A:G	rs28625019	12	123907563	G	A	0.2058	7.52e-08	0.0137	0.954274	rs4930719	17	RILPL2	0	intronic	0.218	6	4	4	1	1	0
12:123908126:C:T	rs28706696	12	123908126	C	T	0.2058	6.15e-08	0.0137	0.954274	rs4930719	17	RILPL2	0	intronic	0.204	6	4	5	1	1	0
12:123908206:C:CT	rs576938058	12	123908206	C	CT	0.2117	NA	NA	0.864183	rs4930719	17	RILPL2	0	intronic	0.792	NA	4	5	1	1	0
12:123908290:C:T	rs28376121	12	123908290	C	T	0.2207	0.006424	0.0294	0.865002	rs4930719	17	RILPL2	0	intronic	3.729	6	4	5	1	1	0
12:123908948:A:G	rs4930719	12	123908948	G	A	0.1988	8.44e-09	0.014	1	rs4930719	17	RILPL2	0	intronic	7.294	NA	4	5	1	1	0
12:123913433:A:G	rs4930718	12	123913433	G	A	0.2237	9.96e-08	0.0135	0.849572	rs4930719	17	RILPL2	0	intronic	0.174	NA	3	5	1	1	1
13:40723944:A:G	rs117245733	13	40723944	G	A	0.02087	2.52e-10	0.043	1	rs117245733	18	LINC00332	32001	intergenic	15.4	4	5	15	0	0	1
13:41143720:C:T	rs2721069	13	41143720	C	T	0.3191	3.71e-10	0.0108	0.973641	rs7986407	19	FOXO1	0	intronic	10.82	5	2	5	1	1	1
13:41143881:A:C	rs1923249	13	41143881	C	A	0.3191	3.7e-10	0.0108	0.973641	rs7986407	19	FOXO1	0	intronic	0.913	5	5	5	1	1	0
13:41144507:A:G	rs2721071	13	41144507	G	A	0.3221	4.25e-10	0.0107	0.98935	rs7986407	19	FOXO1	0	intronic	1.604	6	5	5	1	1	0
13:41144919:A:G	rs2721072	13	41144919	G	A	0.3221	2.81e-10	0.0108	0.98935	rs7986407	19	FOXO1	0	intronic	3.448	6	5	5	1	1	0
13:41145330:A:T	rs2253001	13	41145330	T	A	0.325	1.24e-10	0.0107	0.973521	rs7986407	19	FOXO1	0	intronic	0.989	5	5	5	1	1	0
13:41146547:T:TCTC	rs111508070	13	41146547	T	TCTC	0.3231	NA	NA	0.994675	rs7986407	19	FOXO1	0	intronic	1.869	NA	5	5	1	1	0
13:41147158:C:T	rs9549236	13	41147158	C	T	0.3221	2.42e-10	0.0107	0.98935	rs7986407	19	FOXO1	0	intronic	0.21	5	5	7	1	1	0
13:41148353:C:T	rs4603422	13	41148353	C	T	0.3221	2.07e-10	0.0107	0.98935	rs7986407	19	FOXO1	0	intronic	6.566	5	1	5	1	1	0
13:41149345:G:T	rs2755214	13	41149345	G	T	0.3221	1.72e-10	0.0107	0.98935	rs7986407	19	FOXO1	0	intronic	0.289	5	5	5	1	1	0
13:41153585:A:G	rs9532562	13	41153585	G	A	0.2207	2.27e-10	0.0121	0.957954	rs1986649	19	FOXO1	0	intronic	7.624	7	5	7	1	1	1
13:41154792:A:G	rs61963264	13	41154792	G	A	0.2137	1.76e-10	0.0122	1	rs1986649	19	FOXO1	0	intronic	5.456	5	5	15	1	1	1
13:41156188:C:T	rs2721066	13	41156188	C	T	0.3231	1.8e-10	0.0107	0.994675	rs7986407	19	FOXO1	0	intronic	4.404	7	5	15	1	1	0
13:41156708:C:T	rs2721067	13	41156708	C	T	0.3221	1.48e-10	0.0107	1	rs7986407	19	FOXO1	0	intronic	3.934	6	5	15	1	1	0
13:41156938:A:G	rs2755216	13	41156938	G	A	0.3231	1.79e-10	0.0107	0.994675	rs7986407	19	FOXO1	0	intronic	2.058	5	2	15	1	1	0
13:41157372:A:G	rs2701869	13	41157372	G	A	0.3221	1.44e-10	0.0107	1	rs7986407	19	FOXO1	0	intronic	0.058	NA	4	9	1	1	0
13:41160270:C:T	rs9532563	13	41160270	C	T	0.2207	1.95e-10	0.012	0.957551	rs1986649	19	FOXO1	0	intronic	2.233	3a	2	7	1	1	1
13:41160579:C:G	rs9532564	13	41160579	G	C	0.2008	3.4e-10	0.0123	0.921495	rs1986649	19	FOXO1	0	intronic	3.172	3a	2	7	1	1	1
13:41162225:C:T	rs2721044	13	41162225	C	T	0.3201	1.34e-10	0.0107	0.978834	rs7986407	19	FOXO1	0	intronic	1.39	6	5	7	1	1	1
13:41162632:A:T	rs2721045	13	41162632	T	A	0.3231	1.19e-10	0.0107	0.994675	rs7986407	19	FOXO1	0	intronic	8.344	6	2	7	1	1	1
13:41162943:T:TAA	rs74607847	13	41162943	TAA	T	0.2137	0.01683	0.0808	1	rs1986649	19	FOXO1	0	intronic	1.454	NA	2	7	1	1	1
13:41169625:A:G	rs2755219	13	41169625	G	A	0.3231	7.85e-11	0.0107	0.994675	rs7986407	19	FOXO1	0	intronic	2.175	6	5	5	1	1	0
13:41170140:C:T	rs2701863	13	41170140	C	T	0.3221	7.46e-11	0.0107	1	rs7986407	19	FOXO1	0	intronic	4.963	NA	5	5	1	1	1
13:41171036:A:G	rs61963266	13	41171036	G	A	0.2137	8.03e-11	0.0121	1	rs1986649	19	FOXO1	0	intronic	0.626	5	2	7	1	1	1
13:41173408:C:G	rs4943794	13	41173408	G	C	0.2137	8.98e-11	0.0121	1	rs1986649	19	FOXO1	0	intronic	0.199	4	5	7	1	1	1
13:41173433:A:G	rs4943795	13	41173433	G	A	0.3221	8.64e-11	0.0107	1	rs7986407	19	FOXO1	0	intronic	3.692	4	5	7	1	1	1
13:41174231:A:G	rs9566553	13	41174231	G	A	0.3231	9.09e-11	0.0107	0.994675	rs7986407	19	FOXO1	0	intronic	4.231	5	2	7	1	1	1
13:41178521:C:CTT	13:41178521:C:CTT	13	41178521	C	CTT	0.2435	NA	NA	0.803543	rs1986649	19	FOXO1	0	intronic	0.072	NA	5	5	1	0	0
13:41178521:C:CT	13:41178521:C:CT	13	41178521	C	CT	0.07753	NA	NA	0.803543	rs1986649	19	FOXO1	0	NA	0.389	NA	5	5	1	0	0
13:41178824:C:T	rs1986649	13	41178824	C	T	0.2137	1.07e-11	0.0121	1	rs1986649	19	FOXO1	0	intronic	1.646	5	5	5	1	1	0
13:41179321:A:G	rs9549238	13	41179321	G	A	0.2137	2.06e-11	0.0121	1	rs1986649	19	FOXO1	0	intronic	1.75	7	5	5	1	1	1
13:41179580:C:G	rs7985364	13	41179580	G	C	0.3221	6.73e-11	0.0107	1	rs7986407	19	FOXO1	0	intronic	6.391	5	2	5	1	1	1
13:41179798:A:G	rs7986407	13	41179798	G	A	0.3221	1.19e-11	0.0106	1	rs7986407	19	FOXO1	0	intronic	1.228	5	5	15	1	1	1
13:41183716:A:G	rs17061450	13	41183716	G	A	0.3221	7.87e-11	0.0107	0.98935	rs7986407	19	FOXO1	0	intronic	4.754	5	5	5	1	1	1
13:41184078:C:G	rs3892360	13	41184078	G	C	0.3221	7.29e-11	0.0107	0.98935	rs7986407	19	FOXO1	0	intronic	1.812	5	5	5	1	1	0
13:41186501:A:G	rs10507486	13	41186501	G	A	0.2137	7.64e-11	0.0121	0.987469	rs1986649	19	FOXO1	0	intronic	1.395	NA	2	7	1	1	1
13:41186644:G:T	rs9549240	13	41186644	G	T	0.3231	8.15e-11	0.0107	0.984046	rs7986407	19	FOXO1	0	intronic	4.426	7	2	5	1	1	1
13:41188292:A:G	rs3900833	13	41188292	G	A	0.3221	7.83e-11	0.0107	0.98935	rs7986407	19	FOXO1	0	intronic	0.627	5	2	7	1	1	1
13:41189143:A:C	rs4429172	13	41189143	C	A	0.3221	7.6e-11	0.0107	0.98935	rs7986407	19	FOXO1	0	intronic	0.156	5	2	7	1	1	1
13:41189703:C:T	rs4941986	13	41189703	C	T	0.2137	2.82e-10	0.0124	0.987469	rs1986649	19	FOXO1	0	intronic	0.06	6	2	7	1	1	0
13:41191363:A:G	rs3924477	13	41191363	G	A	0.3221	5.53e-11	0.0107	0.98935	rs7986407	19	FOXO1	0	intronic	0.629	6	5	5	1	1	0
13:41191473:C:T	rs3924478	13	41191473	C	T	0.3221	7.23e-11	0.0107	0.98935	rs7986407	19	FOXO1	0	intronic	0.842	6	5	5	1	1	0
13:41195411:A:G	rs12583418	13	41195411	G	A	0.3241	7.25e-11	0.0107	0.978893	rs7986407	19	FOXO1:RLIMP1	00:00:00	ncRNA_exonic	9.689	7	5	5	1	1	1
13:41195992:C:T	rs4941987	13	41195992	C	T	0.328	1e-10	0.0107	0.959446	rs7986407	19	FOXO1	0	intronic	0.627	6	5	5	1	1	0
13:41196006:G:T	rs4941988	13	41196006	G	T	0.328	9.65e-11	0.0107	0.959446	rs7986407	19	FOXO1	0	intronic	1.356	6	5	5	1	1	0
13:41196016:C:T	rs4943796	13	41196016	C	T	0.328	9.68e-11	0.0108	0.959446	rs7986407	19	FOXO1	0	intronic	6.397	7	5	5	1	1	0
13:41196407:C:T	rs7335520	13	41196407	C	T	0.3231	8.73e-11	0.0107	0.973474	rs7986407	19	FOXO1	0	intronic	1.433	5	5	5	1	1	0
13:41197257:G:GT	rs151085334	13	41197257	G	GT	0.2157	NA	NA	0.975292	rs1986649	19	FOXO1	0	intronic	2.982	NA	5	7	1	1	1
13:41198075:A:AT	rs11459608	13	41198075	A	AT	0.326	NA	NA	0.926974	rs7986407	19	FOXO1	0	intronic	0.111	NA	5	5	1	0	0
13:41199421:A:G	rs7330614	13	41199421	G	A	0.3241	6.06e-11	0.0107	0.978893	rs7986407	19	FOXO1	0	intronic	7.467	5	2	5	1	1	1
13:41199487:A:C	rs12585870	13	41199487	C	A	0.3241	6.31e-11	0.0107	0.978893	rs7986407	19	FOXO1	0	intronic	0.086	6	2	5	1	1	0
13:41199531:A:G	rs12585875	13	41199531	G	A	0.3241	5.52e-11	0.0107	0.978893	rs7986407	19	FOXO1	0	intronic	0.546	7	2	5	1	1	1
13:41199795:T:TAA	rs201841098	13	41199795	TAA	T	0.2087	NA	NA	0.859114	rs1986649	19	FOXO1	0	intronic	0.877	NA	2	5	1	1	0
13:41199795:TA:TAA	rs536871688	13	41199795	TAA	TA	0.1481	NA	NA	0.859114	rs1986649	19	FOXO1	0	NA	NA	NA	2	5	1	0	0
13:41200091:A:G	rs7338669	13	41200091	G	A	0.3241	5.83e-11	0.0107	0.978893	rs7986407	19	FOXO1	0	intronic	0.18	7	5	5	1	1	0
13:41201633:A:G	rs4943797	13	41201633	G	A	0.3241	6.18e-11	0.0107	0.978893	rs7986407	19	FOXO1	0	intronic	4.945	7	4	5	1	1	0
13:41202948:C:T	rs4943798	13	41202948	C	T	0.3241	5.44e-11	0.0107	0.978893	rs7986407	19	FOXO1	0	intronic	11.36	6	4	5	1	1	1
13:41203365:C:T	rs113377887	13	41203365	C	T	0.2157	6.41e-11	0.0121	0.975292	rs1986649	19	FOXO1	0	intronic	1.707	7	4	5	1	1	0
13:41203905:C:T	rs4581585	13	41203905	C	T	0.3241	5.87e-11	0.0107	0.978893	rs7986407	19	FOXO1	0	intronic	1.815	4	2	5	1	1	1
13:41204015:C:T	rs7323267	13	41204015	C	T	0.2028	1.7e-10	0.0123	0.909429	rs1986649	19	FOXO1	0	intronic	0.701	4	2	5	1	1	1
13:41210041:A:G	rs9549241	13	41210041	G	A	0.3241	5.95e-11	0.0107	0.978893	rs7986407	19	FOXO1	0	intronic	0.874	4	2	5	1	1	1
13:41210878:C:T	rs4583096	13	41210878	C	T	0.2147	5.49e-11	0.0121	0.981414	rs1986649	19	FOXO1	0	intronic	2.293	6	5	5	1	1	0
13:41215256:A:T	rs7333037	13	41215256	T	A	0.3241	4.98e-11	0.0107	0.978893	rs7986407	19	FOXO1	0	intronic	4.551	5	2	7	1	1	1
13:41215696:C:T	rs7989711	13	41215696	C	T	0.3241	4.64e-11	0.0107	0.978893	rs7986407	19	FOXO1	0	intronic	3.438	6	5	5	1	1	1
13:41215802:G:T	rs7988604	13	41215802	G	T	0.3241	4.67e-11	0.0107	0.978893	rs7986407	19	FOXO1	0	intronic	1.444	7	5	5	1	1	0
13:41215972:A:G	rs7990923	13	41215972	G	A	0.3241	4.66e-11	0.0107	0.978893	rs7986407	19	FOXO1	0	intronic	0.655	6	5	5	1	1	0
13:41216437:A:C	rs4325426	13	41216437	C	A	0.3241	4.6e-11	0.0107	0.978893	rs7986407	19	FOXO1	0	intronic	2.316	5	5	5	1	1	1
13:41216534:C:T	rs4325427	13	41216534	C	T	0.3052	6.79e-10	0.0109	0.883952	rs7986407	19	FOXO1	0	intronic	0.494	5	5	5	1	1	1
13:41216646:C:T	rs8001443	13	41216646	C	T	0.3241	4.65e-11	0.0107	0.978893	rs7986407	19	FOXO1	0	intronic	8.883	7	5	5	1	1	1
13:41216831:A:G	rs4943800	13	41216831	G	A	0.3241	4.61e-11	0.0107	0.978893	rs7986407	19	FOXO1	0	intronic	4.202	7	5	5	1	1	0
13:41217205:A:G	rs9549243	13	41217205	G	A	0.2167	4.16e-11	0.0121	0.969219	rs1986649	19	FOXO1	0	intronic	0.485	7	5	5	1	1	0
13:41217410:C:G	rs7334318	13	41217410	G	C	0.3241	4.55e-11	0.0107	0.978893	rs7986407	19	FOXO1	0	intronic	0.411	7	5	5	1	1	0
13:41217849:A:G	rs7317254	13	41217849	G	A	0.3241	4.56e-11	0.0107	0.978893	rs7986407	19	FOXO1	0	intronic	3.685	6	5	5	1	1	0
13:41218134:C:T	rs10507484	13	41218134	C	T	0.3241	4.55e-11	0.0107	0.978893	rs7986407	19	FOXO1	0	intronic	7.496	NA	1	5	1	1	0
13:41218451:C:T	rs1413482	13	41218451	C	T	0.3241	5.06e-11	0.0107	0.978893	rs7986407	19	FOXO1	0	intronic	7.687	NA	1	5	1	1	1
13:41218670:C:T	rs9532571	13	41218670	C	T	0.3241	5.04e-11	0.0107	0.978893	rs7986407	19	FOXO1	0	intronic	1.71	5	1	7	1	1	0
13:41218685:A:G	rs9549244	13	41218685	G	A	0.3241	4.76e-11	0.0107	0.978893	rs7986407	19	FOXO1	0	intronic	0.073	5	1	7	1	1	0
13:41219434:A:T	rs7993233	13	41219434	T	A	0.3241	5.07e-11	0.0107	0.978893	rs7986407	19	FOXO1	0	intronic	5.663	4	2	7	1	1	1
13:41220429:C:CT	rs199747779	13	41220429	CT	C	0.336	NA	NA	0.919762	rs7986407	19	FOXO1	0	intronic	7.969	NA	1	5	1	0	0
13:41220451:C:T	rs9549245	13	41220451	C	T	0.3241	0.006478	0.0182	0.978893	rs7986407	19	FOXO1	0	intronic	9.207	6	1	5	1	1	0
13:41220755:A:G	rs9549246	13	41220755	G	A	0.2147	4.61e-11	0.0121	0.981414	rs1986649	19	FOXO1	0	intronic	9.436	5	1	5	1	1	1
13:41220777:C:G	rs9549247	13	41220777	G	C	0.3241	4.15e-11	0.0107	0.978893	rs7986407	19	FOXO1	0	intronic	2.641	5	1	5	1	1	1
13:41221589:G:T	rs9577087	13	41221589	G	T	0.3241	5.45e-11	0.0107	0.978893	rs7986407	19	FOXO1	0	intronic	1.477	NA	5	5	1	1	0
13:41222112:C:T	rs55920113	13	41222112	C	T	0.3241	4.61e-11	0.0107	0.978893	rs7986407	19	FOXO1	0	intronic	2.403	5	2	7	1	1	0
13:41223110:C:T	rs1334241	13	41223110	C	T	0.2157	5.57e-11	0.0121	0.975292	rs1986649	19	FOXO1	0	intronic	6.898	NA	2	7	1	1	1
13:41224442:C:T	rs9549249	13	41224442	C	T	0.3241	5.25e-11	0.0107	0.978893	rs7986407	19	FOXO1	0	intronic	4.526	3a	2	7	1	1	0
13:41224813:C:T	rs12585277	13	41224813	C	T	0.3241	4.47e-11	0.0107	0.978893	rs7986407	19	FOXO1	0	intronic	2.935	7	5	5	1	1	0
13:41225097:A:G	rs9577088	13	41225097	G	A	0.3241	5.14e-11	0.0107	0.978893	rs7986407	19	FOXO1	0	intronic	3.126	5	5	5	1	1	0
13:41225228:G:T	rs9577090	13	41225228	G	T	0.3221	0.0006318	0.0232	0.968417	rs7986407	19	FOXO1	0	intronic	1.354	5	2	5	1	0	0
13:41225229:G:T	rs9549250	13	41225229	G	T	0.3221	0.0006319	0.0232	0.968417	rs7986407	19	FOXO1	0	intronic	2.889	5	2	5	1	0	0
13:41225235:G:GT	rs67417437	13	41225235	GT	G	0.3221	NA	NA	0.968417	rs7986407	19	FOXO1	0	intronic	2.873	NA	2	5	1	0	0
13:41225361:C:G	rs9532575	13	41225361	G	C	0.3241	4.69e-11	0.0107	0.978893	rs7986407	19	FOXO1	0	intronic	0.537	5	2	5	1	1	0
13:41225874:C:G	rs1360719	13	41225874	G	C	0.3241	6.03e-11	0.0107	0.978893	rs7986407	19	FOXO1	0	intronic	0.054	6	1	5	1	1	0
13:41226485:A:C	rs58919811	13	41226485	C	A	0.3241	5.51e-11	0.0107	0.978893	rs7986407	19	FOXO1	0	intronic	1.488	4	1	5	1	1	1
13:41226561:C:G	rs57735994	13	41226561	G	C	0.3241	4.71e-11	0.0107	0.978893	rs7986407	19	FOXO1	0	intronic	2.875	4	1	5	1	1	1
13:41227865:A:G	rs9577091	13	41227865	G	A	0.3241	5.25e-11	0.0107	0.978893	rs7986407	19	FOXO1	0	intronic	5.482	4	1	7	1	1	1
13:41228210:A:T	rs17061491	13	41228210	T	A	0.3241	4.68e-11	0.0107	0.978893	rs7986407	19	FOXO1	0	intronic	2.72	5	2	7	1	1	1
13:41228392:A:G	rs9577093	13	41228392	G	A	0.3241	5.17e-11	0.0107	0.978893	rs7986407	19	FOXO1	0	intronic	1.824	6	2	7	1	1	0
13:41228510:C:G	rs73469037	13	41228510	G	C	0.3241	0.009763	0.0181	0.978893	rs7986407	19	FOXO1	0	intronic	0.445	7	5	5	1	1	0
13:41228650:A:G	rs9549251	13	41228650	G	A	0.3241	0.01079	0.0181	0.978893	rs7986407	19	FOXO1	0	intronic	2.444	5	5	5	1	1	0
13:41229905:A:G	rs7328677	13	41229905	G	A	0.3241	5.39e-11	0.0107	0.978893	rs7986407	19	FOXO1	0	intronic	0.954	7	5	5	1	1	0
13:41230141:C:T	rs9549252	13	41230141	C	T	0.3241	4.76e-11	0.0107	0.978893	rs7986407	19	FOXO1	0	intronic	2.156	7	5	5	1	1	0
13:41231093:A:G	rs9532576	13	41231093	G	A	0.2147	7.21e-11	0.0121	0.981414	rs1986649	19	FOXO1	0	intronic	0.004	7	5	5	1	1	0
13:41231542:A:G	rs9532577	13	41231542	G	A	0.3241	5.04e-11	0.0107	0.978893	rs7986407	19	FOXO1	0	intronic	1.561	5	5	5	1	1	1
13:41233073:C:T	rs61963289	13	41233073	C	T	0.2147	9.04e-11	0.0122	0.981414	rs1986649	19	FOXO1	0	intronic	1.884	7	5	5	1	1	0
13:41233345:A:G	rs7324081	13	41233345	G	A	0.3241	6.3e-11	0.0107	0.978893	rs7986407	19	FOXO1	0	intronic	5.742	6	5	5	1	1	0
13:41233505:C:G	rs7324319	13	41233505	G	C	0.325	4.15e-11	0.0107	0.973664	rs7986407	19	FOXO1	0	intronic	0.178	6	5	5	1	1	0
13:41233905:C:T	rs2297628	13	41233905	C	T	0.2157	6.1e-11	0.0121	0.975292	rs1986649	19	FOXO1	0	intronic	1.918	NA	2	5	1	1	1
13:41233931:A:G	rs2297627	13	41233931	G	A	0.3241	4.83e-11	0.0107	0.978893	rs7986407	19	FOXO1	0	intronic	1.035	NA	2	5	1	1	0
13:41234763:A:G	rs9549254	13	41234763	G	A	0.2157	4.69e-11	0.0121	0.975292	rs1986649	19	FOXO1	0	intronic	0.743	5	1	7	1	1	1
13:41235213:C:T	rs9549255	13	41235213	C	T	0.3241	5.42e-11	0.0107	0.978893	rs7986407	19	FOXO1	0	intronic	6.089	7	1	5	1	1	1
13:41236407:A:G	rs9532578	13	41236407	G	A	0.2147	8.06e-11	0.0122	0.981414	rs1986649	19	FOXO1	0	intronic	0.627	5	1	5	1	1	0
13:41238944:A:ACGCCAC	rs571800667	13	41238944	ACGCCAC	A	0.336	NA	NA	0.918743	rs7986407	19	FOXO1	0	intronic	15.99	NA	1	1	1	0	0
13:41239178:A:C	rs6563841	13	41239178	C	A	0.326	5.79e-11	0.0108	0.958005	rs7986407	19	FOXO1	0	intronic	1.65	2b	1	1	1	1	0
13:41240783:A:G	rs35594717	13	41240783	G	A	0.2157	7.36e-11	0.0122	0.975292	rs1986649	19	FOXO1	48	upstream	7.018	NA	1	1	1	1	0
13:41243231:C:G	rs35240899	13	41243231	G	C	0.2147	8.28e-11	0.0122	0.981414	rs1986649	19	FOXO1	2496	intergenic	2.442	7	5	15	1	1	0
13:41243458:C:T	rs9532579	13	41243458	C	T	0.3241	7.32e-11	0.0107	0.968396	rs7986407	19	FOXO1	2723	intergenic	0.58	5	5	15	1	1	1
13:41243660:A:G	rs2151785	13	41243660	G	A	0.3241	5.26e-11	0.0107	0.968396	rs7986407	19	FOXO1	2925	intergenic	0.966	NA	5	15	1	1	0
13:41244217:A:T	rs34373380	13	41244217	T	A	0.3211	0.00258	0.0235	0.942187	rs7986407	19	FOXO1	3482	intergenic	0.245	6	5	15	1	0	0
13:41244220:A:T	rs61963319	13	41244220	T	A	0.3211	0.002581	0.0235	0.942187	rs7986407	19	FOXO1	3485	intergenic	1.882	6	5	15	1	0	0
13:41244222:A:T	rs12870023	13	41244222	T	A	0.3211	0.002582	0.0235	0.942187	rs7986407	19	FOXO1	3487	intergenic	1.804	6	5	15	1	0	0
13:41244260:C:T	rs9532580	13	41244260	C	T	0.2694	1.95e-09	0.0113	1	rs9532580	19	FOXO1	3525	intergenic	3.118	6	5	15	1	1	0
13:41244297:G:T	rs6563842	13	41244297	G	T	0.325	7.11e-11	0.0108	0.963187	rs7986407	19	FOXO1	3562	intergenic	11.45	6	5	15	1	1	0
13:41245079:C:T	rs59308928	13	41245079	C	T	0.325	5.96e-11	0.0108	0.963187	rs7986407	19	FOXO1	4344	intergenic	7.468	5	5	15	1	1	0
13:41245215:A:AT	rs139810505	13	41245215	AT	A	0.2157	0.01453	0.0808	0.975292	rs1986649	19	FOXO1	4480	intergenic	0.568	NA	5	15	1	1	0
13:41246758:A:G	rs17061503	13	41246758	G	A	0.3241	5.47e-11	0.0108	0.968396	rs7986407	19	FOXO1	6023	intergenic	6.111	2b	1	15	1	1	1
13:41248026:C:T	rs9549258	13	41248026	C	T	0.1968	8.37e-09	0.0125	0.849601	rs1986649	19	FOXO1	7291	intergenic	6.589	4	2	15	1	1	1
13:41248037:C:T	rs966968	13	41248037	C	T	0.3032	1.64e-09	0.011	0.878278	rs9532583	19	FOXO1	7302	intergenic	0.177	3a	2	15	1	1	1
13:41248698:C:T	rs964901	13	41248698	C	T	0.3101	1.12e-09	0.0109	0.904003	rs9532583	19	FOXO1	7963	intergenic	1.578	5	5	15	1	1	1
13:41249040:A:G	rs7337995	13	41249040	G	A	0.3101	9.18e-10	0.011	0.904003	rs9532583	19	FOXO1	8305	intergenic	3.692	6	5	15	1	1	1
13:41250739:A:AAGAAGAAG	rs201741043	13	41250739	AAGAAGAAG	A	0.2644	NA	NA	0.854796	rs9549260	19	FOXO1	10004	intergenic	1.272	NA	5	15	0	0	0
13:41251207:A:G	rs9532582	13	41251207	G	A	0.3101	1.48e-09	0.011	0.904003	rs9532583	19	FOXO1	10472	intergenic	0.293	7	5	15	0	1	0
13:41252265:C:T	rs2065633	13	41252265	C	T	0.3101	0.02716	0.0189	0.893594	rs9532583	19	FOXO1	11530	intergenic	0.114	NA	5	15	0	1	0
13:41252529:A:G	rs9566562	13	41252529	G	A	0.3101	0.02972	0.0185	0.904003	rs9532583	19	FOXO1	11794	intergenic	0.112	7	5	15	0	1	0
13:41253764:C:T	rs7328594	13	41253764	C	T	0.3101	1.32e-09	0.0109	0.904003	rs9532583	19	FOXO1	13029	intergenic	5.509	5	5	15	0	1	1
13:41253958:A:T	rs7324090	13	41253958	T	A	0.3101	1.44e-09	0.0109	0.904003	rs9532583	19	FOXO1	13223	intergenic	5.349	5	5	15	0	1	1
13:41254104:A:C	rs9549260	13	41254104	C	A	0.2366	7.58e-10	0.0121	1	rs9549260	19	FOXO1	13369	intergenic	1.609	7	5	15	0	1	1
13:41256473:G:T	rs9532583	13	41256473	G	T	0.3042	2.96e-09	0.0111	1	rs9532583	19	FOXO1	15738	intergenic	2.881	6	5	15	0	1	0
13:41257385:C:CA	rs34838088	13	41257385	CA	C	0.3101	NA	NA	0.967557	rs9532583	19	FOXO1	16650	intergenic	1.625	NA	5	15	0	0	1
13:41261019:C:T	rs9532584	13	41261019	C	T	0.1859	3.91e-09	0.0128	0.867152	rs2297014	19	FOXO1	20284	intergenic	1.004	7	14	15	0	1	0
13:41262509:C:T	rs61963323	13	41262509	C	T	0.3101	0.01583	0.0186	0.967722	rs9532583	19	FOXO1	21774	intergenic	0.396	7	14	15	0	1	0
13:41263960:C:T	rs9315780	13	41263960	C	T	0.3101	1.99e-08	0.0108	0.967722	rs9532583	19	FOXO1	23225	intergenic	2.325	6	14	15	0	1	0
13:41264053:C:T	rs9315781	13	41264053	C	T	0.3101	2.16e-08	0.0108	0.967722	rs9532583	19	FOXO1	23318	intergenic	11.47	7	14	15	0	1	0
13:41264693:G:T	rs545505741	13	41264693	G	T	0.331	0.008583	0.0231	0.857975	rs9532583	19	FOXO1	23958	intergenic	0.162	NA	14	15	0	0	0
13:41264694:A:T	rs112727324	13	41264694	T	A	0.331	0.008587	0.0231	0.857975	rs9532583	19	FOXO1	23959	intergenic	0.251	6	14	15	0	0	0
13:41264784:G:T	rs9549263	13	41264784	G	T	0.3002	6.58e-08	0.0109	0.914313	rs9532583	19	FOXO1	24049	intergenic	1.303	6	14	15	0	1	0
13:41265434:G:GA	rs144393219	13	41265434	GA	G	0.3161	NA	NA	0.936475	rs9532583	19	FOXO1	24699	intergenic	13.45	NA	9	15	0	0	0
13:41265979:A:C	rs7332730	13	41265979	C	A	0.3101	3.96e-08	0.0108	0.967722	rs9532583	19	FOXO1	25244	intergenic	0.633	6	9	15	0	1	0
13:41266608:A:G	rs8002209	13	41266608	G	A	0.3111	2.32e-08	0.0108	0.962685	rs9532583	19	FOXO1	25873	intergenic	1.056	7	5	15	0	1	0
13:41266682:A:C	rs8002380	13	41266682	C	A	0.3111	0.02192	0.0182	0.962685	rs9532583	19	FOXO1	25947	intergenic	3.823	5	5	15	0	1	0
13:41268086:A:G	rs9532585	13	41268086	G	A	0.3082	1.01e-08	0.0107	1	rs9532585	19	FOXO1	27351	intergenic	5.659	6	5	15	0	1	0
13:41268823:A:T	rs7997896	13	41268823	T	A	0.3161	1.31e-08	0.0107	0.92669	rs9532583	19	FOXO1	28088	intergenic	7.559	3a	5	15	0	1	0
13:41268924:C:T	rs7998086	13	41268924	C	T	0.3161	1.42e-08	0.0107	0.92669	rs9532583	19	FOXO1	28189	intergenic	0.665	5	5	15	0	1	0
13:41269994:A:G	rs4943804	13	41269994	G	A	0.3161	1.58e-08	0.0107	0.92669	rs9532583	19	FOXO1	29259	intergenic	1.841	7	5	15	0	1	0
13:41270080:A:G	rs4943805	13	41270080	G	A	0.3002	1.35e-08	0.0108	0.958352	rs9532585	19	FOXO1	29345	intergenic	2.02	7	5	15	0	1	0
13:41270293:C:T	rs113001496	13	41270293	C	T	0.3151	0.03911	0.0209	0.921276	rs9532583	19	FOXO1	29558	intergenic	0.173	6	5	15	0	1	0
13:41270333:C:T	rs111335931	13	41270333	C	T	0.2724	0.0101	0.0249	0.829221	rs9532585	19	FOXO1	29598	intergenic	0.019	7	5	15	0	0	0
13:41270426:G:T	rs56127994	13	41270426	G	T	0.2992	0.01098	0.0227	0.953275	rs9532585	19	FOXO1	29691	intergenic	0.393	6	5	15	0	1	0
13:41270438:A:G	rs56383357	13	41270438	G	A	0.1849	0.005572	0.0274	0.860392	rs2297014	19	FOXO1	29703	intergenic	0.455	6	5	15	0	1	0
13:41271127:A:G	rs201084418	13	41271127	G	A	0.3072	0.007235	0.0233	0.90111	rs9532585	19	FOXO1	30392	intergenic	2.162	6	5	15	0	0	0
13:41271128:G:T	rs529741097	13	41271128	G	T	0.3072	0.007238	0.0233	0.90111	rs9532585	19	FOXO1	30393	intergenic	1.609	NA	5	15	0	0	0
13:41271129:A:C	rs546369058	13	41271129	C	A	0.3072	0.007238	0.0233	0.90111	rs9532585	19	FOXO1	30394	intergenic	1.622	NA	5	15	0	0	0
13:41271130:C:T	rs560154130	13	41271130	C	T	0.3072	0.007241	0.0233	0.90111	rs9532585	19	FOXO1	30395	intergenic	2.229	NA	5	15	0	0	0
13:41271676:A:T	rs9577107	13	41271676	T	A	0.3161	1.07e-08	0.0107	0.92669	rs9532583	19	MIR320D1	30287	intergenic	1.424	7	5	15	0	1	0
13:41271764:A:G	rs9577108	13	41271764	G	A	0.3161	1.06e-08	0.0107	0.92669	rs9532583	19	MIR320D1	30199	intergenic	2.177	7	5	15	0	1	0
13:41271782:C:T	rs9577109	13	41271782	C	T	0.2913	3.28e-08	0.0109	0.903495	rs9532585	19	MIR320D1	30181	intergenic	6.841	6	5	15	0	1	0
13:41271878:G:T	rs9577110	13	41271878	G	T	0.3161	1.03e-08	0.0108	0.92669	rs9532583	19	MIR320D1	30085	intergenic	3.171	3a	5	15	0	1	0
13:41272020:A:C	rs9577111	13	41272020	C	A	0.3072	3.04e-08	0.0108	0.878758	rs9532583	19	MIR320D1	29943	intergenic	1.441	2b	5	15	0	1	0
13:41273481:C:T	rs9577112	13	41273481	C	T	0.2992	1.2e-08	0.0108	0.953275	rs9532585	19	MIR320D1	28482	intergenic	1.838	6	5	15	0	1	0
13:41276341:C:T	rs7982072	13	41276341	C	T	0.3151	9.17e-09	0.0107	0.921276	rs9532583	19	MIR320D1	25622	intergenic	1.644	6	5	15	0	1	0
13:41276553:C:T	rs9577115	13	41276553	C	T	0.3151	9.27e-09	0.0107	0.921276	rs9532583	19	MIR320D1	25410	intergenic	1.811	7	5	15	0	1	0
13:41276833:A:G	rs112420969	13	41276833	G	A	0.1849	1.53e-09	0.0129	0.8733	rs2297014	19	MIR320D1	25130	intergenic	2.031	7	5	15	0	1	0
13:41277736:G:T	rs4245401	13	41277736	G	T	0.3161	6.69e-09	0.0107	0.916777	rs9532583	19	MIR320D1	24227	intergenic	1.378	5	5	15	0	1	0
13:41277794:C:G	rs4575411	13	41277794	G	C	0.3161	9.19e-09	0.0107	0.916777	rs9532583	19	MIR320D1	24169	intergenic	0.147	5	5	15	0	1	0
13:41278409:C:G	rs9549266	13	41278409	G	C	0.1839	1.47e-09	0.0128	0.879506	rs2297014	19	MIR320D1	23554	intergenic	0.386	7	5	15	0	1	0
13:41279214:C:T	rs9532586	13	41279214	C	T	0.1839	1.4e-09	0.0129	0.879506	rs2297014	19	MIR320D1	22749	intergenic	0.695	6	5	15	0	1	0
13:41279488:C:T	rs8000965	13	41279488	C	T	0.3161	9.09e-09	0.0107	0.916777	rs9532583	19	MIR320D1	22475	intergenic	0.487	7	5	15	0	1	0
13:41279953:A:C	rs4943807	13	41279953	C	A	0.3161	8.46e-09	0.0107	0.916777	rs9532583	19	MIR320D1	22010	intergenic	3.244	6	5	15	0	1	0
13:41280979:A:G	rs7990957	13	41280979	G	A	0.3002	6.05e-09	0.0108	0.947974	rs9532585	19	MIR320D1	20984	intergenic	3.62	7	5	15	0	1	0
13:41281226:A:G	rs9577117	13	41281226	G	A	0.3161	0.01127	0.0182	0.916777	rs9532583	19	MIR320D1	20737	intergenic	2.073	7	5	15	0	1	0
13:41281731:C:T	rs7996228	13	41281731	C	T	0.3161	8.84e-09	0.0107	0.916777	rs9532583	19	MIR320D1	20232	intergenic	3.184	5	5	15	0	1	0
13:41281879:G:GATC	rs201725356	13	41281879	G	GATC	0.3161	NA	NA	0.916777	rs9532583	19	MIR320D1	20084	intergenic	12.26	NA	5	15	0	1	0
13:41283423:G:T	rs9549269	13	41283423	G	T	0.3161	0.01205	0.018	0.916777	rs9532583	19	MIR320D1	18540	intergenic	2.003	7	5	15	0	1	0
13:41284193:G:T	rs9549270	13	41284193	G	T	0.3002	7.51e-09	0.0108	0.947974	rs9532585	19	MIR320D1	17770	intergenic	0.496	7	5	15	0	1	0
13:41287540:C:T	rs4245402	13	41287540	C	T	0.3161	8e-09	0.0107	0.916777	rs9532583	19	MIR320D1	14423	intergenic	2.489	6	5	15	0	1	0
13:41287942:A:G	rs111585839	13	41287942	G	A	0.1839	0.0007341	0.0219	0.879506	rs2297014	19	MIR320D1	14021	intergenic	1.218	6	4	5	0	1	0
13:41288167:A:C	rs9635107	13	41288167	C	A	0.3171	1.09e-08	0.0107	0.911769	rs9532583	19	MIR320D1	13796	intergenic	1.795	7	4	5	0	1	0
13:41289110:A:G	rs9315782	13	41289110	G	A	0.3002	0.01042	0.0183	0.947974	rs9532585	19	MIR320D1	12853	intergenic	3.74	7	4	5	0	1	0
13:41289164:C:T	rs9315783	13	41289164	C	T	0.3002	7.09e-09	0.0109	0.947974	rs9532585	19	MIR320D1	12799	intergenic	1.018	6	4	5	0	1	0
13:41289166:A:G	rs9315784	13	41289166	G	A	0.3002	7.04e-09	0.0109	0.947974	rs9532585	19	MIR320D1	12797	intergenic	0.417	6	4	5	0	1	0
13:41291706:A:G	rs7330618	13	41291706	G	A	0.1839	1.36e-09	0.0129	0.879506	rs2297014	19	MIR320D1	10257	intergenic	6.488	6	4	5	0	1	0
13:41291928:A:C	rs12184871	13	41291928	C	A	0.3161	9.24e-09	0.0107	0.916777	rs9532583	19	MIR320D1	10035	intergenic	1.038	5	4	4	0	1	0
13:41293950:C:T	rs4943808	13	41293950	C	T	0.3161	8.51e-09	0.0107	0.916777	rs9532583	19	MIR320D1	8013	intergenic	3.06	6	4	5	1	1	0
13:41295477:C:T	rs9549271	13	41295477	C	T	0.3012	8.98e-09	0.0108	0.942595	rs9532585	19	MIR320D1	6486	intergenic	9.119	6	4	4	1	1	0
13:41295887:G:T	rs56302456	13	41295887	G	T	0.1839	1.5e-09	0.0129	0.879506	rs2297014	19	MIR320D1	6076	intergenic	3.468	7	4	5	1	1	0
13:41296371:C:T	rs56340348	13	41296371	C	T	0.3181	0.01374	0.0189	0.895829	rs9532583	19	MIR320D1	5592	intergenic	0.071	6	4	5	1	1	0
13:41297404:A:T	rs4943809	13	41297404	T	A	0.1839	1.12e-09	0.013	0.879506	rs2297014	19	MIR320D1	4559	intergenic	2.869	7	4	5	1	1	0
13:41297405:A:C	rs4943810	13	41297405	C	A	0.1839	1.09e-09	0.013	0.879506	rs2297014	19	MIR320D1	4558	intergenic	0.036	7	4	5	1	1	0
13:41298190:C:T	rs6563844	13	41298190	C	T	0.3002	9.82e-09	0.0108	0.947974	rs9532585	19	MIR320D1	3773	intergenic	1.884	6	4	5	1	1	0
13:41299129:C:T	rs61963345	13	41299129	C	T	0.3002	8.6e-09	0.0108	0.947974	rs9532585	19	MIR320D1	2834	intergenic	2.783	7	4	5	1	1	0
13:41299687:C:T	rs4941989	13	41299687	C	T	0.3161	8.58e-09	0.0108	0.916777	rs9532583	19	MIR320D1	2276	intergenic	2.626	7	4	5	1	1	0
13:41299857:A:C	rs4941990	13	41299857	C	A	0.3161	8.88e-09	0.0108	0.916777	rs9532583	19	MIR320D1	2106	intergenic	0.967	6	4	5	1	1	0
13:41302147:C:G	rs9549273	13	41302147	G	C	0.1839	1.4e-09	0.0129	0.879506	rs2297014	19	MIR320D1	135	upstream	1.38	6	4	5	1	1	0
13:41302627:T:TA	rs567032806	13	41302627	T	TA	0.3161	NA	NA	0.89485	rs9532583	19	MIR320D1	615	upstream:downstream	0.483	NA	4	5	1	0	0
13:41302694:A:T	rs9532587	13	41302694	T	A	0.1839	1.18e-09	0.0129	0.879506	rs2297014	19	MIR320D1	682	upstream:downstream	2.655	7	4	5	1	1	0
13:41302913:A:G	rs9532588	13	41302913	G	A	0.3002	8.59e-09	0.0109	0.947974	rs9532585	19	MRPS31	518	upstream:downstream	0.96	5	4	5	1	1	0
13:41306834:A:G	rs9566574	13	41306834	G	A	0.3161	1.04e-08	0.0108	0.916777	rs9532583	19	MRPS31	0	intronic	0.842	6	4	5	1	1	0
13:41308301:A:T	rs9646110	13	41308301	T	A	0.3002	9.57e-09	0.0109	0.947974	rs9532585	19	MRPS31	0	intronic	2.089	6	4	5	1	1	0
13:41309211:C:T	rs7337330	13	41309211	C	T	0.3002	1.11e-08	0.0109	0.947974	rs9532585	19	MRPS31	0	intronic	0.453	3a	1	5	1	1	0
13:41310063:C:T	rs9566575	13	41310063	C	T	0.3141	0.00923	0.0234	0.906135	rs9532583	19	MRPS31	0	intronic	1.275	7	5	5	1	1	0
13:41310288:C:G	rs9577132	13	41310288	G	C	0.3151	0.009576	0.0234	0.910846	rs9532583	19	MRPS31	0	intronic	0.552	6	5	5	1	1	0
13:41311443:A:T	rs9577133	13	41311443	T	A	0.2992	0.01293	0.0185	0.942799	rs9532585	19	MRPS31	0	intronic	0.882	7	5	5	1	1	0
13:41313087:G:T	rs9549276	13	41313087	G	T	0.3161	0.009666	0.0234	0.916777	rs9532583	19	MRPS31	0	intronic	0.542	7	5	5	1	1	0
13:41315083:T:TA	rs61060673	13	41315083	T	TA	0.2913	NA	NA	0.893691	rs9532585	19	MRPS31	0	intronic	0.494	NA	5	5	1	0	0
13:41315582:C:G	rs9549279	13	41315582	G	C	0.3161	1.14e-08	0.0108	0.916777	rs9532583	19	MRPS31	0	intronic	0.14	5	4	5	1	1	0
13:41315998:G:T	rs73174811	13	41315998	G	T	0.1839	1.47e-09	0.0129	0.879506	rs2297014	19	MRPS31	0	intronic	12.13	5	4	5	1	1	0
13:41316364:A:G	rs9603786	13	41316364	G	A	0.3161	1.14e-08	0.0108	0.916777	rs9532583	19	MRPS31	0	intronic	11.15	7	4	5	1	1	0
13:41317936:C:T	rs4943811	13	41317936	C	T	0.1839	1.49e-09	0.0129	0.879506	rs2297014	19	MRPS31	0	intronic	10.09	5	4	5	1	1	0
13:41318822:A:G	rs61963351	13	41318822	G	A	0.1839	1.46e-09	0.0129	0.879506	rs2297014	19	MRPS31	0	intronic	2.96	7	4	5	1	1	0
13:41318907:A:G	rs6563845	13	41318907	G	A	0.3161	1.09e-08	0.0108	0.916777	rs9532583	19	MRPS31	0	intronic	4.911	6	4	5	1	1	0
13:41319537:C:T	rs9577136	13	41319537	C	T	0.3211	4.26e-08	0.0107	0.894207	rs9532583	19	MRPS31	0	intronic	2.417	6	4	5	1	1	0
13:41322660:C:T	rs9549280	13	41322660	C	T	0.3002	1.27e-08	0.0109	0.947974	rs9532585	19	MRPS31	0	intronic	6.315	6	4	5	1	1	0
13:41322732:C:T	rs9315785	13	41322732	C	T	0.3211	4.36e-08	0.0107	0.894207	rs9532583	19	MRPS31	0	intronic	1.927	6	4	5	1	1	0
13:41323397:C:T	rs13508	13	41323397	C	T	0.1839	0.008288	0.0859	0.879506	rs2297014	19	MRPS31	0	exonic	28	NA	4	5	1	1	1
13:41324793:G:T	rs7998724	13	41324793	G	T	0.3161	1.49e-08	0.0108	0.916777	rs9532583	19	MRPS31	0	intronic	1.369	7	4	5	1	1	0
13:41327301:C:T	rs61963353	13	41327301	C	T	0.1809	9.14e-10	0.013	0.898482	rs2297014	19	MRPS31	0	intronic	8.962	7	4	4	1	1	0
13:41330171:G:T	rs9549281	13	41330171	G	T	0.1839	1.28e-09	0.0129	0.879506	rs2297014	19	MRPS31	0	intronic	3.606	3a	3	5	1	1	0
13:41331497:C:T	rs8002412	13	41331497	C	T	0.1839	1.29e-09	0.0129	0.879506	rs2297014	19	MRPS31	0	intronic	6.5	5	4	5	1	1	0
13:41331895:A:T	rs9549282	13	41331895	T	A	0.3012	2.67e-08	0.0113	0.942803	rs9532585	19	MRPS31	0	intronic	2.528	6	4	5	1	1	0
13:41334327:A:G	rs7328453	13	41334327	G	A	0.1809	8.04e-10	0.013	0.898482	rs2297014	19	MRPS31	0	intronic	11.51	6	4	5	1	1	0
13:41335403:C:CA	rs11440084	13	41335403	C	CA	0.3211	NA	NA	0.872349	rs9532583	19	MRPS31	0	intronic	0.675	NA	4	5	1	0	0
13:41335719:C:T	rs4941991	13	41335719	C	T	0.3012	1.32e-08	0.0109	0.942803	rs9532585	19	MRPS31	0	intronic	8.456	5	4	5	1	1	0
13:41335816:C:T	rs4943812	13	41335816	C	T	0.3171	1.5e-08	0.0108	0.912389	rs9532583	19	MRPS31	0	intronic	0.38	6	4	5	1	1	0
13:41338134:C:G	rs4943813	13	41338134	G	C	0.3171	1.45e-08	0.0108	0.912389	rs9532583	19	MRPS31	0	intronic	0.462	7	4	5	1	1	1
13:41340684:G:T	rs7986077	13	41340684	G	T	0.3171	1.33e-08	0.0108	0.911769	rs9532583	19	MRPS31	0	intronic	0.956	7	4	5	1	1	0
13:41341419:A:G	rs9549285	13	41341419	G	A	0.1839	9.31e-10	0.013	0.879506	rs2297014	19	MRPS31	0	intronic	2.238	7	4	5	1	1	0
13:41345451:C:T	rs3812891	13	41345451	C	T	0.1839	1.34e-09	0.013	0.879506	rs2297014	19	MRPS31	141	upstream	7.586	4	1	1	1	1	0
13:41372960:A:G	rs2297014	13	41372960	G	A	0.1779	4.33e-10	0.0131	1	rs2297014	19	SLC25A15	0	intronic	3.125	3a	1	4	1	1	1
13:41397195:C:T	rs9549296	13	41397195	C	T	0.2972	1.92e-08	0.0111	1	rs9549296	19	TPTE2P5	0	ncRNA_intronic	3.992	7	5	15	0	1	0
13:41397482:A:G	rs9549297	13	41397482	G	A	0.1779	1.12e-09	0.0132	0.986092	rs2297014	19	TPTE2P5	0	ncRNA_intronic	6.22	7	5	15	0	1	0
13:41400473:A:C	rs4943818	13	41400473	C	A	0.2863	3.11e-08	0.0111	0.944514	rs9549296	19	TPTE2P5	0	ncRNA_intronic	0.311	6	4	15	0	1	0
13:41400901:T:TATG	rs569487760	13	41400901	TATG	T	0.1839	NA	NA	0.946835	rs2297014	19	TPTE2P5	0	ncRNA_intronic	NA	NA	4	15	0	0	0
13:41400902:A:T	rs7981525	13	41400902	T	A	0.2893	0.03453	0.0245	0.95942	rs9549296	19	TPTE2P5	0	ncRNA_intronic	5.939	7	4	15	0	1	0
13:41400905:T:TA	rs571667970	13	41400905	TA	T	0.1839	NA	NA	0.946835	rs2297014	19	TPTE2P5	0	ncRNA_intronic	NA	NA	4	15	0	0	0
13:41401404:A:G	rs61964271	13	41401404	G	A	0.1829	8.84e-09	0.013	0.953286	rs2297014	19	TPTE2P5	0	ncRNA_intronic	0.377	7	4	15	0	1	0
13:41434808:A:G	rs9532600	13	41434808	G	A	0.1938	2.51e-09	0.0129	0.935833	rs61963209	19	TPTE2P5	0	ncRNA_intronic	6.156	7	5	15	0	1	0
13:41442538:C:G	rs4556675	13	41442538	G	C	0.1938	0.001965	0.0239	0.935833	rs61963209	19	TPTE2P5	0	ncRNA_intronic	0.596	6	9	15	0	1	0
13:41449737:G:T	rs9532631	13	41449737	G	T	0.1938	2.04e-09	0.0129	0.935833	rs61963209	19	TPTE2P5	0	ncRNA_intronic	8.259	5	4	8	0	1	0
13:41454804:C:T	rs9532642	13	41454804	C	T	0.1938	2.09e-09	0.0129	0.935833	rs61963209	19	TPTE2P5	0	ncRNA_intronic	7.814	7	4	8	0	1	0
13:41481958:G:T	rs9566605	13	41481958	G	T	0.2127	4.07e-08	0.013	1	rs9566605	19	TPTE2P5	0	ncRNA_intronic	0.373	5	5	15	0	1	0
13:41493124:C:T	rs61963184	13	41493124	C	T	0.1928	2.72e-09	0.0129	0.942078	rs61963209	19	TPTE2P5:SUGT1P3	00:00:00	ncRNA_intronic	1.299	7	5	15	0	1	0
13:41502588:A:G	rs61963209	13	41502588	G	A	0.1918	4.15e-09	0.0127	1	rs61963209	19	ELF1	3467	intergenic	0.153	6	4	5	1	1	1
13:41535409:A:T	rs61963226	13	41535409	T	A	0.1978	4.48e-07	0.0128	0.900521	rs61963209	19	ELF1	0	intronic	8.399	4	1	5	1	1	1
16:51464612:C:T	rs11642312	16	51464612	C	T	0.2654	3.23e-07	0.0121	0.895614	rs66998222	20	RP11-437L7.1	74168	intergenic	3.494	6	5	15	0	0	0
16:51464955:C:T	rs55713737	16	51464955	C	T	0.2654	2.82e-07	0.0121	0.895614	rs66998222	20	RP11-437L7.1	74511	intergenic	0.642	4	1	15	0	0	1
16:51466350:A:G	rs11646332	16	51466350	G	A	0.2664	2.94e-07	0.0121	0.900741	rs66998222	20	RP11-437L7.1	75906	intergenic	1.193	6	5	15	0	0	0
16:51467402:A:G	rs55881068	16	51467402	G	A	0.2714	2.6e-07	0.0121	0.879226	rs66998222	20	RP11-437L7.1	76958	intergenic	1.074	6	5	15	0	0	0
16:51468005:G:T	rs11649384	16	51468005	G	T	0.2664	3.46e-07	0.0121	0.900741	rs66998222	20	RP11-437L7.1	77561	intergenic	8.486	6	5	15	0	0	1
16:51469209:A:T	rs7193789	16	51469209	T	A	0.2664	3.92e-07	0.0121	0.900741	rs66998222	20	RP11-437L7.1	78765	intergenic	0.508	7	5	15	0	0	0
16:51469346:A:G	rs17532886	16	51469346	G	A	0.2664	3.89e-07	0.0121	0.900741	rs66998222	20	RP11-437L7.1	78902	intergenic	0.221	7	5	15	0	0	0
16:51469585:C:G	rs17617020	16	51469585	G	C	0.2664	3.87e-07	0.0121	0.900741	rs66998222	20	RP11-437L7.1	79141	intergenic	3.671	7	5	15	0	0	0
16:51471175:C:T	rs62041991	16	51471175	C	T	0.2634	2.68e-07	0.0121	0.925003	rs66998222	20	RP11-437L7.1	80731	intergenic	5.339	7	5	15	0	0	0
16:51477910:A:T	rs7359475	16	51477910	T	A	0.2535	3.15e-08	0.0125	0.994691	rs66998222	20	RP11-437L7.1	87466	intergenic	6.759	7	5	15	0	0	0
16:51477950:C:CTT	rs367559674	16	51477950	CTT	C	0.2714	NA	NA	0.906302	rs66998222	20	RP11-437L7.1	87506	intergenic	2.282	NA	5	15	0	0	0
16:51478800:A:G	rs12933686	16	51478800	G	A	0.2535	2.89e-08	0.0125	0.994691	rs66998222	20	RP11-437L7.1	88356	intergenic	6.902	7	5	15	0	0	0
16:51478953:C:T	rs12920274	16	51478953	C	T	0.2535	2.94e-08	0.0125	0.994691	rs66998222	20	RP11-437L7.1	88509	intergenic	5.96	7	5	15	0	0	0
16:51481596:A:G	rs66998222	16	51481596	G	A	0.2545	2.29e-08	0.0125	1	rs66998222	20	RP11-437L7.1	91152	intergenic	2.508	7	5	15	0	0	0
16:51482638:G:GA	rs34748447	16	51482638	GA	G	0.2674	NA	NA	0.933575	rs66998222	20	RP11-437L7.1	92194	intergenic	0.84	NA	5	15	0	0	0
16:51488129:C:T	rs12325192	16	51488129	C	T	0.2555	3.57e-08	0.0126	0.973716	rs66998222	20	RP11-437L7.1	97685	intergenic	1.038	7	5	15	0	0	0
17:7417640:C:T	rs8753	17	7417640	C	T	0.01889	2.23e-13	0.0363	0.952938	rs143094271	21	POLR2A	0	UTR3	5.042	3a	4	4	1	1	0
17:7463102:A:G	rs143094271	17	7463102	G	A	0.01988	2.45e-14	0.0348	1	rs143094271	21	TNFSF12:TNFSF12-TNFSF13:TNFSF13	00:00:00	intronic	11.37	5	1	5	1	1	1
17:7478402:C:G	rs78414518	17	7478402	G	C	0.06461	4.93e-08	0.0193	1	rs78414518	21	SENP3-EIF4A1:EIF4A1:SNORA67	00:00:00	ncRNA_intronic	1.487	4	3	6	1	1	0
17:7492388:A:G	rs117372143	17	7492388	G	A	0.06362	1.44e-07	0.0194	0.950878	rs78414518	21	MPDU1:SOX15	00:00:00	UTR3	8.828	5	1	1	1	1	1
17:7557060:A:G	rs41283405	17	7557060	G	A	0.05467	1.99e-08	0.0218	1	rs41283405	21	ATP1B2	0	intronic	1.564	5	1	13	1	1	0
17:7571752:G:T	rs78378222	17	7571752	G	T	0.01292	3.84e-26	0.0467	1	rs78378222	21	TP53	0	UTR3	15.93	NA	2	4	1	1	0
17:7572101:C:T	rs17884306	17	7572101	C	T	0.05765	2.06e-07	0.0216	0.875389	rs17879377	21	TP53	0	UTR3	3.068	NA	2	4	1	1	0
17:7574721:C:T	rs17879377	17	7574721	C	T	0.0507	1.28e-08	0.0228	1	rs17879377	21	TP53	0	intronic	3.732	NA	4	4	1	1	0
17:7574864:C:T	rs9891744	17	7574864	C	T	0.05865	3.33e-07	0.0216	0.85985	rs17879377	21	TP53	0	intronic	2.344	7	4	4	1	1	0
17:7576348:C:T	rs75732100	17	7576348	C	T	0.05865	3.36e-07	0.0216	0.85985	rs17879377	21	TP53	0	intronic	2.655	7	4	4	1	1	0
17:7578671:C:T	rs35850753	17	7578671	C	T	0.02485	3.06e-16	0.0368	1	rs35850753	21	TP53	0	intronic	0.411	NA	4	4	1	1	0
17:7578679:A:G	rs9895829	17	7578679	G	A	0.05865	3.69e-07	0.0215	0.85985	rs17879377	21	TP53	0	intronic	3.519	1f	4	4	1	1	0
17:7579619:G:T	rs17883323	17	7579619	G	T	0.05765	3.6e-07	0.0216	0.875389	rs17879377	21	TP53	0	intronic	2.696	NA	4	5	1	1	0
17:7580052:C:T	rs8079544	17	7580052	C	T	0.05765	3.42e-07	0.0216	0.840109	rs17879377	21	TP53	0	intronic	0.05	4	1	5	1	1	1
17:7596062:G:T	rs181752000	17	7596062	G	T	0.05567	0.01389	0.0375	0.908024	rs17879377	21	WRAP53	0	intronic	1.508	6	4	5	1	1	0
17:7700063:C:T	rs138420351	17	7700063	C	T	0.02187	6.83e-17	0.05	1	rs138420351	21	DNAH2	0	intronic	0.088	5	5	15	1	1	0
20:5948227:A:G	rs16991615	20	5948227	G	A	0.0666	2.83e-08	0.0206	1	rs16991615	22	MCM8	0	exonic	22.4	3a	4	5	1	1	0
22:40528220:C:T	rs1807579	22	40528220	C	T	0.1948	4.11e-10	0.0123	0.86864	rs112251865	23	TNRC6B	0	intronic	2.74	6	4	5	1	1	0
22:40528493:C:CGAGGCG	rs141001758	22	40528493	CGAGGCG	C	0.1948	NA	NA	0.86864	rs112251865	23	TNRC6B	0	intronic	0.354	NA	4	5	1	0	0
22:40528572:A:C	rs2413615	22	40528572	C	A	0.1948	0.002907	0.0209	0.86864	rs112251865	23	TNRC6B	0	intronic	1.565	7	4	5	1	0	0
22:40528781:A:AC	rs35425992	22	40528781	AC	A	0.1948	NA	NA	0.86864	rs112251865	23	TNRC6B	0	intronic	0.402	NA	5	5	1	0	0
22:40529415:G:T	rs6001794	22	40529415	G	T	0.1948	2.14e-10	0.0123	0.86864	rs112251865	23	TNRC6B	0	intronic	1.769	7	4	5	1	0	0
22:40530922:A:G	rs6001795	22	40530922	G	A	0.1968	3.36e-10	0.0123	0.868587	rs112251865	23	TNRC6B	0	intronic	0.948	7	4	5	1	1	0
22:40530923:C:T	rs8136580	22	40530923	C	T	0.1958	3.86e-10	0.0124	0.874388	rs112251865	23	TNRC6B	0	intronic	2.788	7	4	5	1	1	0
22:40531506:A:T	rs8140695	22	40531506	T	A	0.1968	4.77e-10	0.0123	0.868587	rs112251865	23	TNRC6B	0	intronic	0.696	6	4	5	1	1	0
22:40531645:A:G	rs67465697	22	40531645	G	A	0.1968	2.64e-10	0.0123	0.868587	rs112251865	23	TNRC6B	0	intronic	1.486	6	4	5	1	1	0
22:40532444:C:G	rs8136269	22	40532444	G	C	0.1958	4.49e-10	0.0123	0.862836	rs112251865	23	TNRC6B	0	intronic	0.84	7	4	5	1	1	0
22:40532484:C:T	rs8136149	22	40532484	C	T	0.1958	4.63e-10	0.0123	0.862836	rs112251865	23	TNRC6B	0	intronic	2.735	7	4	5	1	1	0
22:40533130:A:G	rs8140112	22	40533130	G	A	0.1948	5.6e-10	0.0123	0.86864	rs112251865	23	TNRC6B	0	intronic	0.374	6	4	5	1	1	0
22:40533986:C:CAAAAA	rs138252785	22	40533986	CAAAAA	C	0.1978	NA	NA	0.851376	rs112251865	23	TNRC6B	0	intronic	1.053	NA	4	5	1	0	0
22:40534211:A:T	rs17323591	22	40534211	T	A	0.1958	4.48e-10	0.0123	0.862836	rs112251865	23	TNRC6B	0	intronic	6.923	5	4	5	1	0	1
22:40535152:A:G	rs73165039	22	40535152	G	A	0.1958	2.82e-10	0.0123	0.863714	rs112251865	23	TNRC6B	0	intronic	5.013	7	4	5	1	1	0
22:40535657:A:G	rs11089973	22	40535657	G	A	0.1938	2.36e-10	0.0123	0.874493	rs112251865	23	TNRC6B	0	intronic	1.188	7	4	5	1	1	0
22:40537763:T:TTTTTTG	rs149602065	22	40537763	TTTTTTG	T	0.1948	NA	NA	0.86864	rs112251865	23	TNRC6B	0	intronic	0.896	NA	4	5	1	0	0
22:40538602:C:T	rs73165040	22	40538602	C	T	0.1948	4.2e-10	0.0123	0.86864	rs112251865	23	TNRC6B	0	intronic	2.258	7	4	5	1	1	0
22:40538717:C:G	rs17323619	22	40538717	G	C	0.1948	2.31e-10	0.0123	0.86864	rs112251865	23	TNRC6B	0	intronic	0.062	7	4	5	1	0	0
22:40539200:A:G	rs6001799	22	40539200	G	A	0.1968	2.48e-10	0.0122	0.868587	rs112251865	23	TNRC6B	0	intronic	0.692	6	4	5	1	1	0
22:40541981:A:G	rs732384	22	40541981	G	A	0.1988	2.55e-10	0.0121	0.915951	rs112251865	23	TNRC6B	0	intronic	8.566	5	4	5	1	1	0
22:40542121:C:T	rs732383	22	40542121	C	T	0.1988	2.09e-10	0.0121	0.915951	rs112251865	23	TNRC6B	0	intronic	4.871	5	4	5	1	1	1
22:40543608:C:T	rs11089974	22	40543608	C	T	0.1998	1.39e-10	0.0121	0.910109	rs112251865	23	TNRC6B	0	intronic	3.247	4	4	5	1	1	1
22:40544031:C:T	rs57774511	22	40544031	C	T	0.1988	1.98e-10	0.0121	0.915951	rs112251865	23	TNRC6B	0	intronic	9.268	3a	4	5	1	1	0
22:40554445:A:T	rs4402860	22	40554445	T	A	0.1958	2e-11	0.0122	0.957138	rs112251865	23	TNRC6B	0	intronic	12.58	5	4	5	1	1	0
22:40558064:C:T	rs12484438	22	40558064	C	T	0.3191	1.37e-10	0.0106	0.91387	rs6001872	23	TNRC6B	0	intronic	10.13	6	4	5	1	1	0
22:40559156:A:G	rs1474667	22	40559156	G	A	0.3181	1.49e-10	0.0106	0.918176	rs6001872	23	TNRC6B	0	intronic	0.099	7	4	5	1	1	0
22:40560764:C:CAA	rs550507661	22	40560764	CAA	C	0.3141	NA	NA	0.89338	rs6001872	23	TNRC6B	0	intronic	0.346	NA	4	5	1	0	0
22:40591312:A:T	rs17421586	22	40591312	T	A	0.3161	3.86e-11	0.0105	0.910125	rs6001872	23	TNRC6B	0	intronic	13.17	2b	2	5	1	1	0
22:40592214:A:G	rs6001832	22	40592214	G	A	0.3161	6.7e-11	0.0105	0.910125	rs6001872	23	TNRC6B	0	intronic	2.596	7	2	7	1	1	0
22:40603403:C:T	rs4821934	22	40603403	C	T	0.1958	0.0009749	0.021	0.969379	rs112251865	23	TNRC6B	0	intronic	0.275	6	5	5	1	1	0
22:40603732:A:G	rs2143175	22	40603732	G	A	0.3191	8.83e-11	0.0104	0.922451	rs6001872	23	TNRC6B	0	intronic	3.801	6	5	5	1	1	0
22:40614512:G:T	rs12160931	22	40614512	G	T	0.3191	6.24e-11	0.0104	0.931274	rs6001872	23	TNRC6B	0	intronic	2.999	6	4	5	1	1	1
22:40615276:G:T	rs739182	22	40615276	G	T	0.3191	5.1e-11	0.0104	0.931274	rs6001872	23	TNRC6B	0	intronic	0.409	4	4	7	1	1	1
22:40627057:A:C	rs8135487	22	40627057	C	A	0.1889	1.34e-11	0.0134	0.841468	rs112251865	23	TNRC6B	0	intronic	0.672	5	4	5	1	1	0
22:40632510:C:G	rs4821936	22	40632510	G	C	0.2008	4.91e-12	0.0122	0.939215	rs112251865	23	TNRC6B	0	intronic	1.103	5	2	5	1	1	1
22:40636799:A:G	rs6001848	22	40636799	G	A	0.3191	2.97e-11	0.0105	0.931274	rs6001872	23	TNRC6B	0	intronic	4.567	2b	5	5	1	1	1
22:40639706:C:T	rs143521471	22	40639706	C	T	0.2038	1.78e-09	0.0121	0.832785	rs112251865	23	TNRC6B	0	intronic	1.836	6	2	5	1	1	1
22:40640516:C:T	rs12628042	22	40640516	C	T	0.1889	1.41e-11	0.0124	0.927996	rs112251865	23	TNRC6B	0	intronic	0.473	7	2	5	1	1	0
22:40641715:CGT:CGTGT	rs548644394	22	40641715	CGTGT	CGT	0.33	NA	NA	0.960544	rs6001872	23	TNRC6B	0	intronic	NA	NA	4	5	1	0	0
22:40641715:C:CGTGT	rs68153765	22	40641715	CGTGT	C	0.4235	NA	NA	0.960544	rs6001872	23	TNRC6B	0	intronic	5.14	NA	4	5	1	0	0
22:40652873:A:G	rs12484776	22	40652873	G	A	0.1938	4.08e-12	0.0123	0.957382	rs112251865	23	TNRC6B	0	intronic	4.175	6	4	5	1	1	1
22:40654276:C:T	rs12628051	22	40654276	C	T	0.3241	1.71e-11	0.0104	0.952122	rs6001872	23	TNRC6B	0	intronic	4.616	5	2	5	1	1	1
22:40659251:A:T	rs4821939	22	40659251	T	A	0.2008	1.04e-12	0.0121	1	rs112251865	23	TNRC6B	0	intronic	13.94	4	4	4	1	1	1
22:40665225:C:T	rs112251865	22	40665225	C	T	0.2008	1.03e-12	0.0122	1	rs112251865	23	TNRC6B	0	intronic	1.986	7	4	5	1	1	0
22:40668988:C:G	rs2413620	22	40668988	G	C	0.2008	1.09e-12	0.0122	1	rs112251865	23	TNRC6B	0	intronic	6.743	7	4	5	1	1	0
22:40669648:A:G	rs733381	22	40669648	G	A	0.2028	1.34e-12	0.0121	0.987672	rs112251865	23	TNRC6B	0	intronic	16.12	4	4	4	1	1	1
22:40675091:A:G	rs4821941	22	40675091	G	A	0.326	1.36e-11	0.0104	0.943381	rs6001872	23	TNRC6B	0	intronic	2.754	7	4	4	1	1	0
22:40675561:A:G	rs11089985	22	40675561	G	A	0.326	1.58e-11	0.0104	0.943381	rs6001872	23	TNRC6B	0	intronic	4.632	6	4	4	1	1	0
22:40677499:A:AT	rs543124501	22	40677499	A	AT	0.3101	NA	NA	0.894041	rs6001872	23	TNRC6B	0	intronic	9.159	NA	4	4	1	0	0
22:40679362:C:G	rs5995842	22	40679362	G	C	0.333	6.03e-12	0.0104	0.991216	rs6001872	23	TNRC6B	0	intronic	1.08	6	4	5	1	1	0
22:40681788:C:T	rs6001862	22	40681788	C	T	0.328	2.94e-11	0.0104	0.952007	rs6001872	23	TNRC6B	0	intronic	8.062	5	4	4	1	1	0
22:40684060:C:G	rs6001864	22	40684060	G	C	0.331	6.09e-12	0.0104	1	rs6001872	23	TNRC6B	0	intronic	0.58	5	4	4	1	1	0
22:40686386:A:G	rs4820409	22	40686386	G	A	0.3211	1.2e-11	0.0104	0.956967	rs6001872	23	TNRC6B	0	intronic	0.856	4	2	4	1	1	1
22:40688171:C:T	rs743899	22	40688171	C	T	0.3171	5.65e-11	0.0104	0.940394	rs6001872	23	TNRC6B	0	intronic	6.992	7	4	5	1	1	0
22:40688197:C:CA	rs533313191	22	40688197	C	CA	0.3141	NA	NA	0.927771	rs6001872	23	TNRC6B	0	intronic	5.639	NA	4	5	1	0	0
22:40688356:C:CAA	rs371370975	22	40688356	CAA	C	0.3171	NA	NA	0.940394	rs6001872	23	TNRC6B	0	intronic	1.077	NA	4	5	1	0	0
22:40688409:A:G	rs2008569	22	40688409	G	A	0.3171	3.83e-11	0.0104	0.940394	rs6001872	23	TNRC6B	0	intronic	2.28	5	2	5	1	1	0
22:40690385:A:G	rs4820410	22	40690385	G	A	0.3221	1.15e-11	0.0104	0.961138	rs6001872	23	TNRC6B	0	intronic	2.749	5	4	5	1	1	1
22:40691478:C:CA	rs5845457	22	40691478	CA	C	0.334	NA	NA	0.818166	rs6001872	23	TNRC6B	0	intronic	0.712	NA	4	5	1	0	0
22:40694727:C:T	rs12160369	22	40694727	C	T	0.331	6.72e-12	0.0104	1	rs6001872	23	TNRC6B	0	intronic	5.707	2b	4	5	1	1	0
22:40695167:A:C	rs6001869	22	40695167	C	A	0.3241	0.0002088	0.0197	0.960709	rs6001872	23	TNRC6B	0	intronic	2.67	5	4	5	1	1	0
22:40695172:A:C	rs6001870	22	40695172	C	A	0.3221	0.0001228	0.0194	0.960984	rs6001872	23	TNRC6B	0	intronic	0.181	5	4	5	1	1	0
22:40695364:C:G	rs1807554	22	40695364	G	C	0.331	6.56e-12	0.0104	1	rs6001872	23	TNRC6B	0	intronic	0.925	6	4	5	1	1	0
22:40697377:A:G	rs5995843	22	40697377	G	A	0.3221	1.15e-11	0.0104	0.961138	rs6001872	23	TNRC6B	0	intronic	1.993	4	3	4	1	1	0
22:40697589:G:T	rs34382227	22	40697589	G	T	0.3221	8.04e-12	0.0104	0.952311	rs6001872	23	TNRC6B	0	intronic	0.437	2b	4	4	1	1	0
22:40703075:G:T	rs12484951	22	40703075	G	T	0.1988	1.26e-12	0.0122	0.987642	rs112251865	23	TNRC6B	0	intronic	3.523	5	4	5	1	1	0
22:40703245:A:G	rs6001872	22	40703245	G	A	0.331	4.88e-12	0.0104	1	rs6001872	23	TNRC6B	0	intronic	5.289	7	4	4	1	1	0
22:40708679:C:T	rs2072858	22	40708679	C	T	0.33	7.02e-12	0.0104	0.986903	rs6001872	23	TNRC6B	0	intronic	1.141	5	4	4	1	1	1
22:40711620:G:T	rs17332320	22	40711620	G	T	0.1928	4.05e-12	0.0123	0.951436	rs112251865	23	TNRC6B	0	intronic	5.414	5	4	4	1	1	0
22:40712637:A:G	rs6001877	22	40712637	G	A	0.3151	4.93e-11	0.0104	0.932352	rs6001872	23	TNRC6B	0	intronic	4.416	5	4	4	1	1	0
22:40716488:A:C	rs4470425	22	40716488	C	A	0.2913	2.66e-10	0.0107	0.83338	rs6001872	23	TNRC6B	0	intronic	0.573	6	4	4	1	1	0
22:40716622:A:G	rs12485202	22	40716622	G	A	0.2913	0.0003461	0.0184	0.83338	rs6001872	23	TNRC6B	0	intronic	0.207	5	4	4	1	1	0
22:40718100:A:G	rs4821942	22	40718100	G	A	0.1918	3.14e-12	0.0124	0.933402	rs112251865	23	TNRC6B	0	intronic	0.757	2c	4	4	1	0	1
22:40720704:A:G	rs41281265	22	40720704	G	A	0.332	6.04e-12	0.0105	0.995597	rs6001872	23	TNRC6B	0	UTR3	14.61	5	1	4	1	1	1
22:40722745:A:G	rs4821943	22	40722745	G	A	0.333	7.87e-12	0.0105	0.991216	rs6001872	23	TNRC6B	0	UTR3	14.46	6	2	5	1	1	1
23:14194731:C:T	rs181473301	23	14194731	C	T	0.01789	2.24e-11	0.1023	1	rs181473301	24	GS1-257G1.1	67593	intergenic	0.088	7	13	15	0	0	0

## Sheet: Fig 2b
Lead_SNPs	Sample	H3k27Ac_peak_scores	HIC_contact_scores	Risk_locis
rs10815466	Leiomyoma	17.6	5.31	chr9:655962-840023
rs10815466	Myometrium	12.97	2.58	chr9:655962-840023
rs10929757	Leiomyoma	6.55	3.23	chr2:11522052-11595911
rs10929757	Myometrium	5.59	2.16	chr2:11522052-11595911
rs11031006	Leiomyoma	2.97	3.46	chr11:30193714-30327941
rs11031006	Myometrium	3.07	2.28	chr11:30193714-30327941
rs11031731	Leiomyoma	6.17	4.66	chr11:32273338-32486358
rs11031731	Myometrium	5.86	2.88	chr11:32273338-32486358
rs112251865	Leiomyoma	3.67	2.23	chr22:40132216-40326741
rs112251865	Myometrium	3.4	1.66	chr22:40132216-40326741
rs11531206	Leiomyoma	6.25	4.09	chr12:46333987-46464715
rs11531206	Myometrium	5.77	2.94	chr12:46333987-46464715
rs117245733	Leiomyoma	0	5.12	chr13:40149807-40149807
rs117245733	Myometrium	0	1.73	chr13:40149807-40149807
rs12640488	Leiomyoma	1.76	2.61	chr4:69658940-69773779
rs12640488	Myometrium	1.87	1.14	chr4:69658940-69773779
rs149934734	Leiomyoma	8.22	2.71	chr11:108033092-108560439
rs149934734	Myometrium	9.19	1.94	chr11:108033092-108560439
rs16991615	Leiomyoma	0	0	chr20:5967581-5967581
rs16991615	Myometrium	0	0	chr20:5967581-5967581
rs181473301	Leiomyoma	0	0	chr23:14176609-14176609
rs181473301	Myometrium	0	0	chr23:14176609-14176609
rs1986649	Leiomyoma	4.9	3.57	chr13:40569583-40961273
rs1986649	Myometrium	5.22	2.3	chr13:40569583-40961273
rs2235529	Leiomyoma	2.93	3.85	chr1:22020903-22185101
rs2235529	Myometrium	3.65	1.88	chr1:22020903-22185101
rs2293607	Leiomyoma	9.02	2.8	chr3:169759204-169810735
rs2293607	Myometrium	10.22	1.93	chr3:169759204-169810735
rs2553772	Leiomyoma	8.7	2.85	chr11:35050571-35076719
rs2553772	Myometrium	7.31	2.12	chr11:35050571-35076719
rs4864806	Leiomyoma	1.84	3.61	chr4:53594689-53715823
rs4864806	Myometrium	3.62	2.68	chr4:53594689-53715823
rs547025	Leiomyoma	3.68	3.35	chr11:183094-275752
rs547025	Myometrium	5.23	2.79	chr11:183094-275752
rs58415480	Leiomyoma	7.16	4.2	chr6:152217850-152559237
rs58415480	Myometrium	5.42	2.89	chr6:152217850-152559237
rs59760198	Leiomyoma	0	3.57	chr1:172197408-172215653
rs59760198	Myometrium	0	2.15	chr1:172197408-172215653
rs641760	Leiomyoma	2.57	3.42	chr12:122966218-123428886
rs641760	Myometrium	2.9	3.4	chr12:122966218-123428886
rs66998222	Leiomyoma	0	3.33	chr16:51430701-51454218
rs66998222	Myometrium	0	1.54	chr16:51430701-51454218
rs72709458	Leiomyoma	0.21	2.09	chr5:1270868-1297803
rs72709458	Myometrium	0.14	1.74	chr5:1270868-1297803
rs78378222	Leiomyoma	2.7	3.55	chr17:7514323-7796745
rs78378222	Myometrium	3.49	2.75	chr17:7514323-7796745
rs9419958	Leiomyoma	3.89	3.69	chr10:103871899-103934543
rs9419958	Myometrium	6.84	3.13	chr10:103871899-103934543

## Sheet: Fig 2b  All contacts
SNP	baitChr	baitStart	baitEnd	width	strand	baitID	baitName	oeChr	oeStart	oeEnd	oeID	oeName	dist	Leimyoma_PT886	Leimyoma_PT916	Leimyoma_PT967	Leimyoma_PT1063	Myometrium_PT886	Myometrium_PT916	Myometrium_PT967	Myometrium_PT1063	Leio_all	Myo_all	Range
rs58415480	6	152540998	152555845	14848	*	365270	RP11-133I21.2	6	152748227	152751486	365327	VIP	201435	7.28574	11.3875	8.19893	10.9655	13.5397	15.9736	19.8167	13.4982	37.8376	62.8283	-24.9907
rs78378222	17	7563522	7574519	10998	*	716875	EIF4A1;SENP3;SNORA67	17	7211588	7222068	716824	ACADVL;DLG4	-352192	2.55031	6.10734	3.38372	1.01243	5.55806	5.16632	3.03625	17.6782	13.0538	31.4388	-18.385
rs11531206	12	47723663	47732894	15961	*	589059	ENDOU	12	46368194	46384154	588694	RP11-474P2.2;RP11-96H19.1;SLC38A2	-1352104	1.17562	0	0	0.20141	2.11669	7.50474	0	9.39039	1.37703	19.0118	-17.6348
rs11031006	11	30573848	30588610	9349	*	542751	MPPED2;RP5-1024C24.1	11	30319462	30328810	542652	ARL14EP	-257093	0.930568	0.840699	1.50599	0.321226	1.53685	8.42114	5.10611	3.616	3.59849	18.6801	-15.0816
rs11031006	11	30424578	30426440	8364	*	542685	RP4-710M3.2	11	30230915	30239278	542622	FSHB	-190412	1.39907	0	1.92717	0.520665	7.3563	4.83479	2.8451	3.75482	3.8469	18.791	-14.9441
rs78378222	17	8305605	8316626	13987	*	717006	ARHGEF15	17	7706998	7720984	716898	DNAH2	-597124	0.896213	0	0	1.37676	1.89163	7.32717	1.71228	5.98125	2.27297	16.9123	-14.6394
rs78378222	17	8166471	8179673	1315	*	716982	RP11-599B13.7;SNORD118;TMEM107	17	7562207	7563521	716874	.	-610208	0	0	0.871586	0	0.652499	4.46876	2.35591	7.62018	0.871586	15.0973	-14.2258
rs641760	12	123243815	123248694	4880	*	611305	C12orf65;MPHOSPH9	12	122970730	122976169	611231	ABCB9;OGFOD2;RP11-197N18.2	-272805	6.65181	2.3565	4.69927	5.71575	9.29081	3.90634	4.91707	14.6981	19.4233	32.8123	-13.389
rs641760	12	123243815	123248694	5440	*	611305	C12orf65;MPHOSPH9	12	122970730	122976169	611231	ABCB9;OGFOD2;RP11-197N18.2	-272805	6.65181	2.3565	4.69927	5.71575	9.29081	3.90634	4.91707	14.6981	19.4233	32.8123	-13.389
rs1986649	13	40662380	40673851	11472	*	620941	FOXO1	13	40264058	40267394	620808	.	-402389	3.39231	0.965778	2.27924	2.70505	7.65782	6.24957	3.20499	5.35018	9.34238	22.4626	-13.1202
rs78378222	17	7613680	7615869	2190	*	716883	AC007421.1;FXR2;SHBG	17	8153749	8156682	716980	PER1	540441	0.454046	3.2064	0.578328	0.0191609	10.7682	2.57699	1.06178	2.94789	4.25793	17.3548	-13.0969
rs78378222	17	7553965	7562206	8242	*	716873	SENP3;TNFSF13	17	7229973	7244839	716828	CTD-2545G14.7;CTDNEP1;DVL2;GABARAP;PHF23	-320679	6.52812	4.05006	4.45991	3.67484	9.64117	1.12423	13.9325	7.10979	18.7129	31.8077	-13.0947
rs58415480	6	151602052	151615911	2763	*	364971	RNU6-813P	6	152232413	152235175	365161	.	624813	0.30356	0	0.703001	0	1.7675	1.24218	1.04312	9.26213	1.00656	13.3149	-12.3084
rs58415480	6	152696845	152707493	2099	*	365311	HSPD1P16;MYCT1	6	152538899	152540997	365269	.	-162221	3.06285	1.16431	2.3287	3.25644	5.99636	7.57928	3.51479	4.93043	9.81231	22.0209	-12.2085
rs58415480	6	152631997	152648104	2782	*	365294	SYNE1	6	152480557	152483338	365246	.	-158103	0.529818	2.71752	2.11415	2.48306	6.48047	2.80247	5.01723	5.71614	7.84454	20.0163	-12.1718
rs9419958	10	104084623	104086048	942	*	525207	COL17A1	10	103893542	103894483	525144	.	-191323	2.66933	3.79509	3.63623	3.23464	10.0278	1.60018	8.94489	4.86727	13.3353	25.4402	-12.1049
rs78378222	17	28719810	28721593	8258	*	725078	RPL23A;SNORD42B	17	7583648	7591905	716877	AC113189.5;MPDU1;SOX15	-21132925	0	0	0	0	7.41454	0	0	4.50502	0	11.9196	-11.9196
rs2235529	1	22636291	22646351	3822	*	4879	C1QA;C1QC	1	22108034	22111855	4772	.	-531376	2.00537	1.36585	3.10178	0.451638	3.08219	2.50316	8.21402	4.90576	6.92464	18.7051	-11.7805
rs78378222	17	8156683	8166470	4858	*	716981	RP11-599B13.6;VAMP2	17	7777561	7782418	716909	.	-381587	0.0788514	0	0.00384185	0.137222	1.23341	1.04366	4.04289	5.6707	0.219915	11.9907	-11.7707
rs641760	12	123221158	123226061	4904	*	611297	MPHOSPH9	12	122976314	122989452	611233	ABCB9;ARL6IP4;OGFOD2	-240726	2.00951	0.960962	0.67407	1.62013	3.4213	3.74065	2.60289	7.19767	5.26467	16.9625	-11.6978
rs641760	12	123221158	123226061	13139	*	611297	MPHOSPH9	12	122976314	122989452	611233	ABCB9;ARL6IP4;OGFOD2	-240726	2.00951	0.960962	0.67407	1.62013	3.4213	3.74065	2.60289	7.19767	5.26467	16.9625	-11.6978
rs78378222	17	7211588	7222068	10998	*	716824	ACADVL;DLG4	17	7563522	7574519	716875	EIF4A1;SENP3;SNORA67	352193	0.926503	3.6154	1.99137	0.150278	4.01123	2.20299	1.32076	10.7017	6.68355	18.2367	-11.5531
rs1986649	13	40662380	40673851	11472	*	620941	FOXO1	13	39938497	39943573	620707	.	-727080	3.89832	0	1.97457	0	2.47735	3.87595	6.38237	4.40756	5.87289	17.1432	-11.2703
rs78378222	17	7563522	7574519	10998	*	716875	EIF4A1;SENP3;SNORA67	17	7035802	7037805	716781	SLC16A13	-532217	3.32337	0.537258	1.95284	0.10784	0.0487466	7.64418	5.17765	4.31019	5.92131	17.1808	-11.2595
rs10929757	2	11228712	11244799	4942	*	68642	RNU6-1081P;ROCK2	2	11531403	11536344	68715	GREB1	297118	1.90019	1.60013	1.59516	0.845135	6.00339	6.5448	2.88652	1.40112	5.94062	16.8358	-10.8952
rs9419958	10	104084623	104086048	7366	*	525207	COL17A1	10	103895398	103902763	525147	.	-186255	2.31756	3.16853	6.42382	5.17024	8.00311	0.896372	9.23423	9.73452	17.0801	27.8682	-10.7881
rs78378222	17	7583648	7591905	8258	*	716877	AC113189.5;MPDU1;SOX15	17	28719810	28721593	725078	RPL23A;SNORD42B	21132925	0	0	0	0	6.17231	0	0	4.59598	0	10.7683	-10.7683
rs641760	12	123612097	123618772	1460	*	611376	DDX55;SNORA9	12	123231900	123233359	611301	C12orf65;MPHOSPH9	-382805	2.17406	8.01817	5.39012	5.39544	8.24801	6.03508	7.62903	9.72319	20.9778	31.6353	-10.6575
rs58415480	6	152696845	152707493	739	*	365311	HSPD1P16;MYCT1	6	152507065	152507803	365259	.	-194735	1.43298	0.520333	1.10401	0.939122	3.83179	6.69681	4.01385	0	3.99644	14.5424	-10.546
rs149934734	11	108222407	108226609	4203	*	565183	ATM;NPAT	11	107555559	107557381	564975	.	-668038	0.587593	0	1.62775	0.51544	6.82045	2.42057	0.243766	3.71549	2.73079	13.2003	-10.4695
rs78378222	17	8166471	8179673	3460	*	716982	RP11-599B13.7;SNORD118;TMEM107	17	7694936	7698395	716896	.	-476406	1.92633	0	0.274345	0.0654505	0	0.0659989	5.79567	6.78783	2.26612	12.6495	-10.3834
rs78378222	17	8122997	8127106	7689	*	716975	HES7	17	7747013	7754701	716901	.	-374194	0.483626	0.625166	1.55	1.21654	4.76366	5.23911	0	4.24681	3.87534	14.2496	-10.3742
rs641760	12	123374064	123384322	10259	*	611334	SETD8	12	122893970	122898780	611221	VPS37B	-482818	0.447611	0.584963	2.68251	3.01628	0	8.23443	3.72293	5.02532	6.73136	16.9827	-10.2513
rs10929757	2	11132706	11136218	4942	*	68617	AC062028.1;C2orf50	2	11531403	11536344	68715	GREB1	399412	13.0074	17.6232	6.30297	6.68336	25.4733	7.8505	8.90401	11.5961	43.617	53.824	-10.207
rs78378222	17	7563522	7574519	10998	*	716875	EIF4A1;SENP3;SNORA67	17	8156683	8166470	716981	RP11-599B13.6;VAMP2	592556	0	2.29369	0	2.21972	3.38249	6.26228	0.309906	4.70658	4.51341	14.6613	-10.1479
rs1986649	13	39034101	39044691	3255	*	620395	NHLRC3;PROSER1	13	40698618	40701872	620952	.	1660849	0.784484	0	0.380425	0	1.55317	9.47442	0	0	1.16491	11.0276	-9.86268
rs58415480	6	152380127	152386281	6155	*	365213	SYNE1-AS1;SYNE1	6	151434347	151436454	364914	.	-947803	2.23545	0	1.44213	0	4.60441	0	8.9254	0	3.67758	13.5298	-9.85223
rs641760	12	123597564	123608264	14943	*	611373	DDX55	12	122955134	122970076	611228	.	-640309	1.73161	1.7593	0	0	0.351721	4.37344	1.07541	7.50575	3.49091	13.3063	-9.81541
rs2235529	1	22140254	22151720	11467	*	4779	WNT4	1	22636291	22646351	4879	C1QA;C1QC	495334	0.460551	0.931117	2.93964	0.895425	4.08863	5.69039	1.60333	3.61946	5.22674	15.0018	-9.77507
rs78378222	17	8153749	8156682	2190	*	716980	PER1	17	7613680	7615869	716883	AC007421.1;FXR2;SHBG	-540441	0.0885622	2.3393	0	0	7.61024	1.77754	0.645097	2.13686	2.42786	12.1697	-9.74187
rs11531206	12	46368194	46384154	15961	*	588694	RP11-474P2.2;RP11-96H19.1;SLC38A2	12	46649989	46657304	588761	.	277473	5.49514	6.30407	6.11065	2.94525	5.62148	10.989	7.1442	6.77741	20.8551	30.5321	-9.67697
rs11031006	11	30230915	30239278	8364	*	542622	FSHB	11	30914367	30920889	542858	.	682532	7.25176	2.94347	5.39822	2.96122	9.64406	2.56143	6.03095	9.98925	18.5547	28.2257	-9.67103
rs1986649	13	40662380	40673851	11472	*	620941	FOXO1	13	39668007	39670149	620612	.	-999037	3.13218	0.320779	1.76817	0	5.79872	0	5.04952	3.93695	5.22113	14.7852	-9.56405
rs547025	11	439301	449843	6341	*	533840	ANO9;PTDSS2;RN7SL838P	11	205378	211718	533799	BET1L;RIC8A	-236024	1.29	5.18547	3.24584	4.97558	5.678	5.81865	5.28683	7.40029	14.6969	24.1838	-9.48688
rs641760	12	123231900	123233359	1460	*	611301	C12orf65;MPHOSPH9	12	123056218	123059548	611250	.	-174746	3.24865	3.47935	1.75243	2.89981	5.36399	6.05753	5.04722	4.38109	11.3802	20.8498	-9.46959
rs641760	12	123231900	123233359	3331	*	611301	C12orf65;MPHOSPH9	12	123056218	123059548	611250	.	-174746	3.24865	3.47935	1.75243	2.89981	5.36399	6.05753	5.04722	4.38109	11.3802	20.8498	-9.46959
rs149934734	11	110090752	110096017	5881	*	565779	ZC3H12C	11	108042499	108048379	565120	.	-2047945	0	0	0	0	2.91761	0	6.44385	0	0	9.36146	-9.36146
rs641760	12	123231900	123233359	1460	*	611301	C12orf65;MPHOSPH9	12	122794074	122803839	611206	.	-433673	1.3053	2.1674	4.62643	1.37778	5.76635	4.26452	5.25394	3.47833	9.47691	18.7631	-9.28623
rs78378222	17	7903760	7906777	12554	*	716931	CHD3;SCARNA21	17	7783953	7796506	716911	.	-115039	1.90339	1.8579	1.00551	1.49487	2.31861	6.59872	4.01592	2.6048	6.26168	15.5381	-9.27638
rs641760	12	123243815	123248694	4880	*	611305	C12orf65;MPHOSPH9	12	122785672	122794073	611205	.	-456382	1.24346	1.1265	0.465483	1.19466	1.92885	4.66797	0.650034	6.05133	4.0301	13.2982	-9.26808
rs641760	12	123231900	123233359	1460	*	611301	C12orf65;MPHOSPH9	12	122989453	122990312	611234	.	-242747	1.94423	2.15312	1.30054	3.48425	5.18234	3.86823	3.21676	5.87864	8.88214	18.146	-9.26381
rs641760	12	123231900	123233359	860	*	611301	C12orf65;MPHOSPH9	12	122989453	122990312	611234	.	-242747	1.94423	2.15312	1.30054	3.48425	5.18234	3.86823	3.21676	5.87864	8.88214	18.146	-9.26381
rs78378222	17	7563522	7574519	10998	*	716875	EIF4A1;SENP3;SNORA67	17	7544026	7553964	716872	TNFSF12;TNFSF12-TNFSF13	-20025	3.56685	4.86408	2.03334	4.5649	3.9713	5.40254	6.80913	8.03133	15.0292	24.2143	-9.18513
rs78378222	17	7563522	7574519	9939	*	716875	EIF4A1;SENP3;SNORA67	17	7544026	7553964	716872	TNFSF12;TNFSF12-TNFSF13	-20025	3.56685	4.86408	2.03334	4.5649	3.9713	5.40254	6.80913	8.03133	15.0292	24.2143	-9.18513
rs641760	12	122970730	122976169	5440	*	611231	ABCB9;OGFOD2;RP11-197N18.2	12	123143523	123144350	611274	.	170487	3.95589	1.81974	2.57095	2.52109	7.25524	4.79261	5.47945	2.49832	10.8677	20.0256	-9.15796
rs641760	12	122970730	122976169	828	*	611231	ABCB9;OGFOD2;RP11-197N18.2	12	123143523	123144350	611274	.	170487	3.95589	1.81974	2.57095	2.52109	7.25524	4.79261	5.47945	2.49832	10.8677	20.0256	-9.15796
rs78378222	17	7563522	7574519	10998	*	716875	EIF4A1;SENP3;SNORA67	17	7553965	7562206	716873	SENP3;TNFSF13	-10935	3.17906	2.30971	1.23534	2.65598	4.10309	5.07154	2.9685	6.3945	9.38009	18.5376	-9.15754
rs78378222	17	7563522	7574519	8242	*	716875	EIF4A1;SENP3;SNORA67	17	7553965	7562206	716873	SENP3;TNFSF13	-10935	3.17906	2.30971	1.23534	2.65598	4.10309	5.07154	2.9685	6.3945	9.38009	18.5376	-9.15754
rs11531206	12	48348285	48354377	15961	*	589221	RP11-370I10.6;ZNF641	12	46368194	46384154	588694	RP11-474P2.2;RP11-96H19.1;SLC38A2	-1975157	0	0	0	0	9.15212	0	0	0	0	9.15212	-9.15212
rs78378222	17	7613680	7615869	2190	*	716883	AC007421.1;FXR2;SHBG	17	7075669	7082088	716795	CLEC10A	-535896	2.03789	0	0	0.119439	0.377698	3.92165	1.06245	5.89681	2.15733	11.2586	-9.10128
rs78378222	17	7583648	7591905	8258	*	716877	AC113189.5;MPDU1;SOX15	17	8369182	8372015	717020	.	782822	0	0	0	0	3.58566	5.44996	0	0	0	9.03562	-9.03562
rs547025	11	388132	428368	1512	*	533837	ANO9;PKP3;SIGIRR	11	226331	227842	533807	.	-181163	0.49693	0.916957	0.947157	1.98339	2.08318	5.63412	1.41205	4.23596	4.34443	13.3653	-9.02089
rs641760	12	123221158	123226061	4904	*	611297	MPHOSPH9	12	123040508	123043907	611247	.	-181402	4.65732	1.37393	3.28374	1.40347	3.62646	7.75455	4.44715	3.88908	10.7185	19.7172	-8.99877
rs641760	12	123221158	123226061	3400	*	611297	MPHOSPH9	12	123040508	123043907	611247	.	-181402	4.65732	1.37393	3.28374	1.40347	3.62646	7.75455	4.44715	3.88908	10.7185	19.7172	-8.99877
rs641760	12	123148141	123152877	4737	*	611277	PITPNM2	12	122882394	122893969	611220	.	-262327	1.14125	1.66353	2.42715	2.94972	3.94885	3.70227	7.19706	2.24895	8.18164	17.0971	-8.91549
rs78378222	17	7687236	7687807	572	*	716894	TP53;WRAP53	17	75454149	75460023	736949	KIAA0195	67769565	0	0	0	0	8.84428	0	0	0	0	8.84428	-8.84428
rs641760	12	123566960	123588009	3951	*	611369	RP11-486O12.2;TMED2	12	123391012	123394962	611337	.	-184497	1.60936	2.28693	3.25502	1.88181	6.96896	4.27545	3.38302	3.23833	9.03311	17.8658	-8.83264
rs78378222	17	7211588	7222068	1315	*	716824	ACADVL;DLG4	17	7562207	7563521	716874	.	346036	0.0277361	4.97052	2.09838	2.02493	4.50967	1.88876	4.79531	6.69563	9.12157	17.8894	-8.76781
rs641760	12	123148141	123152877	4737	*	611277	PITPNM2	12	122991411	122998521	611236	.	-155543	3.29887	2.92912	3.87519	3.9245	5.39318	8.79056	2.43027	6.09836	14.0277	22.7124	-8.6847
rs641760	12	123148141	123152877	7111	*	611277	PITPNM2	12	122991411	122998521	611236	.	-155543	3.29887	2.92912	3.87519	3.9245	5.39318	8.79056	2.43027	6.09836	14.0277	22.7124	-8.6847
rs11031006	11	30319462	30328810	9349	*	542652	ARL14EP	11	30840242	30844396	542839	.	518183	3.04754	1.52365	1.04377	2.29045	3.05989	3.49268	6.18878	3.79145	7.9054	16.5328	-8.6274
rs10815466	9	558559	559356	11430	*	460827	RNU6-1327P	9	794113	805542	460905	.	240870	0.984136	2.38338	1.63436	0.94616	3.55496	2.47446	3.52617	5.00829	5.94803	14.5639	-8.61584
rs78378222	17	7229973	7244839	8242	*	716828	CTD-2545G14.7;CTDNEP1;DVL2;GABARAP;PHF23	17	7553965	7562206	716873	SENP3;TNFSF13	320680	2.14226	1.19094	1.12427	1.69601	4.11161	0.488989	6.62203	3.52671	6.15347	14.7493	-8.59587
rs641760	12	123231900	123233359	1460	*	611301	C12orf65;MPHOSPH9	12	123037365	123038066	611244	.	-194914	2.42929	2.41242	1.68356	2.05193	4.7889	6.61185	3.12324	2.62776	8.5772	17.1518	-8.57456
rs641760	12	123231900	123233359	702	*	611301	C12orf65;MPHOSPH9	12	123037365	123038066	611244	.	-194914	2.42929	2.41242	1.68356	2.05193	4.7889	6.61185	3.12324	2.62776	8.5772	17.1518	-8.57456
rs149934734	11	108005905	108014218	5376	*	565107	CUL5	11	108210492	108215867	565177	.	203118	0.541559	1.79663	1.31407	1.37946	3.43325	5.06601	3.89036	1.19471	5.03172	13.5843	-8.55262
rs11031731	11	32583546	32588657	2512	*	543391	EIF3M	11	32333382	32335893	543330	.	-251464	1.37056	2.78091	5.34635	1.37566	3.53441	3.35984	8.70436	3.78039	10.8735	19.379	-8.50553
rs641760	12	123148141	123152877	4737	*	611277	PITPNM2	12	123045297	123056217	611249	.	-99752	6.76971	6.7758	6.00753	10.6229	8.63224	10.295	8.3269	11.4086	30.1759	38.6628	-8.48683
rs641760	12	123148141	123152877	10921	*	611277	PITPNM2	12	123045297	123056217	611249	.	-99752	6.76971	6.7758	6.00753	10.6229	8.63224	10.295	8.3269	11.4086	30.1759	38.6628	-8.48683
rs78378222	17	7553965	7562206	8242	*	716873	SENP3;TNFSF13	17	7563522	7574519	716875	EIF4A1;SENP3;SNORA67	10935	3.89422	2.69001	2.49916	2.11699	6.3719	3.69093	2.90866	6.68841	11.2004	19.6599	-8.45952
rs78378222	17	7553965	7562206	10998	*	716873	SENP3;TNFSF13	17	7563522	7574519	716875	EIF4A1;SENP3;SNORA67	10935	3.89422	2.69001	2.49916	2.11699	6.3719	3.69093	2.90866	6.68841	11.2004	19.6599	-8.45952
rs112251865	22	39397894	39402353	1383	*	807533	TAB1	22	40188589	40189971	807735	.	789157	0	0	0	0	2.3566	0	6.04532	0	0	8.40192	-8.40192
rs9419958	10	104084623	104086048	5875	*	525207	COL17A1	10	103885212	103891086	525142	.	-197186	2.0255	4.88939	3.11899	3.24981	8.19777	2.40042	7.3981	3.62545	13.2837	21.6217	-8.33805
rs78378222	17	7903760	7906777	7689	*	716931	CHD3;SCARNA21	17	7747013	7754701	716901	.	-154411	1.82202	3.64597	2.49647	1.98107	2.51871	5.47479	4.08681	6.16228	9.94554	18.2426	-8.29706
rs78378222	17	7553965	7562206	8242	*	716873	SENP3;TNFSF13	17	7838935	7846255	716919	KDM6B	284510	0.526944	3.73632	1.82081	6.28401	1.43744	5.3002	7.24161	6.65512	12.3681	20.6344	-8.26629
rs58415480	6	152398076	152419171	21096	*	365219	RNA5SP223;RP3-398G3.5;SYNE1	6	99678127	99680799	348591	.	-52729160	0	0	0	0	0	0	8.13402	0	0	8.13402	-8.13402
rs2235529	1	22052099	22053491	1393	*	4753	CDC42	1	19868060	19883305	4261	OTUD3	-2177112	0	0	0	0	8.12742	0	0	0	0	8.12742	-8.12742
rs641760	12	122970730	122976169	5440	*	611231	ABCB9;OGFOD2;RP11-197N18.2	12	123156414	123161568	611280	.	185542	2.28156	0.720912	2.11687	0.791671	3.6208	2.4619	6.84322	1.10123	5.91101	14.0271	-8.11614
rs641760	12	122970730	122976169	5155	*	611231	ABCB9;OGFOD2;RP11-197N18.2	12	123156414	123161568	611280	.	185542	2.28156	0.720912	2.11687	0.791671	3.6208	2.4619	6.84322	1.10123	5.91101	14.0271	-8.11614
rs78378222	17	63836234	63844578	8258	*	733863	RN7SL805P;SMARCD2	17	7583648	7591905	716877	AC113189.5;MPDU1;SOX15	-56252629	0	0	0	0	0	0	0	8.06072	0	8.06072	-8.06072
rs78378222	17	7583648	7591905	8258	*	716877	AC113189.5;MPDU1;SOX15	17	17061305	17068920	719356	.	9477336	0	0	0	0	7.98278	0	0	0	0	7.98278	-7.98278
rs641760	12	123148141	123152877	4737	*	611277	PITPNM2	12	122989453	122990312	611234	.	-160626	1.95845	2.78363	0.62838	2.48437	4.02425	1.71451	3.27829	6.69836	7.85484	15.7154	-7.86056
rs641760	12	123148141	123152877	860	*	611277	PITPNM2	12	122989453	122990312	611234	.	-160626	1.95845	2.78363	0.62838	2.48437	4.02425	1.71451	3.27829	6.69836	7.85484	15.7154	-7.86056
rs641760	12	123523188	123540554	5710	*	611366	MIR3908;RILPL1	12	123319839	123325548	611323	.	-209177	1.51431	1.74241	3.16615	1.07304	3.39715	1.70375	5.24655	4.97325	7.49592	15.3207	-7.82479
rs641760	12	123231900	123233359	1460	*	611301	C12orf65;MPHOSPH9	12	122880724	122882262	611218	.	-351136	1.28926	2.70382	2.06824	3.42713	7.56473	3.2111	3.56196	2.96457	9.48847	17.3024	-7.8139
rs78378222	17	7229973	7244839	6842	*	716828	CTD-2545G14.7;CTDNEP1;DVL2;GABARAP;PHF23	17	7597460	7604301	716879	.	363475	0	2.87758	1.61798	3.949	6.64726	0	7.48901	2.10426	8.44456	16.2405	-7.79596
rs112251865	22	39498350	39500625	4424	*	807555	MIEF1	22	40181079	40185502	807732	.	683803	0	0	0	0	6.49697	0	1.2905	0	0	7.78747	-7.78747
rs641760	12	123374064	123384322	10259	*	611334	SETD8	12	122773959	122780019	611200	CCDC62	-602204	1.60235	1.1987	0.831583	1.63042	2.6221	5.30962	4.11591	0.868379	5.26305	12.916	-7.65297
rs641760	12	123270727	123272341	1615	*	611310	CDK2AP1	12	123591370	123597563	611372	.	322933	3.29849	0	2.53102	3.56479	3.36067	6.19844	3.10434	4.37828	9.3943	17.0417	-7.64743
rs2293607	3	169767117	169772058	4942	*	195802	ACTRT3;RP11-816J6.3	3	121655731	121661700	180946	HCLS1	-48110872	0	0	0	0	0	0	0	7.61203	0	7.61203	-7.61203
rs78378222	17	7583648	7591905	8258	*	716877	AC113189.5;MPDU1;SOX15	17	7537502	7543453	716869	.	-47299	2.71346	3.35057	1.33406	3.20945	4.50586	7.09281	3.31154	3.27803	10.6075	18.1882	-7.58069
rs78378222	17	7583648	7591905	5952	*	716877	AC113189.5;MPDU1;SOX15	17	7537502	7543453	716869	.	-47299	2.71346	3.35057	1.33406	3.20945	4.50586	7.09281	3.31154	3.27803	10.6075	18.1882	-7.58069
rs72709458	5	1287807	1300847	13041	*	263623	TERT	5	656926	666288	263525	.	-632720	3.58817	0.947822	0	0	0.771076	5.40828	1.11974	4.81341	4.53599	12.1125	-7.57651
rs78378222	17	8187576	8191271	4858	*	716986	C17orf59	17	7777561	7782418	716909	.	-409434	0.0619415	1.52214	0.680151	0.18845	2.44774	0.33115	5.83116	1.41468	2.45268	10.0247	-7.57205
rs78378222	17	7583648	7591905	8258	*	716877	AC113189.5;MPDU1;SOX15	17	63836234	63844578	733863	RN7SL805P;SMARCD2	56252630	0	0	0	0	0	0	0	7.54765	0	7.54765	-7.54765
rs12640488	4	70397678	70398899	1591	*	224722	PROL1	4	69730394	69731984	224519	.	-667099	0	1.88644	0.913596	1.01948	0.181656	6.83263	2.8495	1.48106	3.81953	11.3449	-7.52533
rs641760	12	123597564	123608264	3566	*	611373	DDX55	12	123289837	123293402	611314	.	-311294	2.00081	2.76739	1.75228	0.411567	5.22707	3.17382	1.90553	4.13008	6.93204	14.4365	-7.50446
rs641760	12	123349981	123360734	10754	*	611331	SBNO1	12	122526921	122529463	611142	KNTC1;RSRC2	-827165	2.45391	1.96682	0.314008	3.70171	8.50905	4.721	0	2.70687	8.43645	15.9369	-7.50048
rs78378222	17	7642672	7658235	15564	*	716887	ATP1B2	17	8317536	8319147	717008	AC135178.7;ARHGEF15	667888	0.950451	0	0.603347	0	0	1.11991	0.780822	7.10508	1.5538	9.00581	-7.45201
rs9419958	10	103916618	103934764	18147	*	525158	OBFC1	10	104044109	104052486	525195	MIR936	122607	0.575653	1.59247	1.22314	3.06727	3.14981	5.54687	2.36909	2.81635	6.45854	13.8821	-7.42358
rs11031006	11	30319462	30328810	9349	*	542652	ARL14EP	11	27726638	27734027	541796	.	-2593803	0	0	0	0	0	0	0	7.36869	0	7.36869	-7.36869
rs58415480	6	152398076	152419171	21096	*	365219	RNA5SP223;RP3-398G3.5;SYNE1	6	152631997	152648104	365294	SYNE1	231427	2.35601	1.05006	1.60378	0.585548	1.90482	6.16185	3.27827	1.60116	5.5954	12.9461	-7.35069
rs10815466	9	454380	464347	11430	*	460802	DOCK8;RP11-165F24.3	9	794113	805542	460905	.	340464	0	0	0.124389	0.225902	0.348458	5.9608	0.274073	1.11036	0.350292	7.6937	-7.34341
rs547025	11	743874	756983	7679	*	533865	TALDO1	11	242698	250376	533811	.	-503891	0.458671	0	1.21956	0.0138216	0.163585	0.355517	8.47393	0	1.69205	8.99303	-7.30098
rs78378222	17	7687236	7687807	572	*	716894	TP53;WRAP53	17	8242821	8249405	716996	CTC1;PFAS	558592	5.02864	2.85713	2.14335	2.76957	4.36984	1.88166	5.05931	8.78785	12.7987	20.0986	-7.29995
rs9419958	10	103916618	103934764	18147	*	525158	OBFC1	10	104144264	104146054	525228	.	219468	1.04877	2.55488	2.46495	1.3716	2.57921	1.29256	8.78801	2.0787	7.4402	14.7385	-7.29828
rs9419958	10	104084623	104086048	1493	*	525207	COL17A1	10	103915125	103916617	525157	.	-169464	1.7742	1.75181	1.92179	1.19581	1.97859	3.69861	5.47288	2.78866	6.64361	13.9387	-7.29513
rs78378222	17	8377723	8387893	8258	*	717026	RP11-849F2.7;RPL26	17	7583648	7591905	716877	AC113189.5;MPDU1;SOX15	-795031	0.48824	0	0	0	2.03246	0	0	5.73307	0.48824	7.76553	-7.27729
rs10815466	9	467825	470771	4111	*	460807	KANK1;RP11-165F24.3	9	758216	762326	460892	.	290973	2.72706	2.30866	0.242042	2.25409	7.6652	0.478684	1.47563	5.17486	7.53185	14.7944	-7.26252
rs10815466	9	684168	689900	5733	*	460873	RP11-130C19.3	9	347603	348526	460779	.	-338969	0.793738	1.21885	0.144612	0.299627	2.73694	5.50587	1.46317	0	2.45682	9.70598	-7.24916
rs149934734	11	47448284	47451938	479	*	547826	RAPSN	11	108219098	108219576	565180	.	60769226	0	0	0	0	0	0	7.22561	0	0	7.22561	-7.22561
rs58415480	6	152540998	152555845	14848	*	365270	RP11-133I21.2	6	152981947	152991467	365407	FBXO5;RP1-101K10.6	438286	5.50863	0	2.45719	0.514367	4.92185	2.9506	6.87835	0.912956	8.48019	15.6638	-7.18357
rs2293607	3	169767117	169772058	4942	*	195802	ACTRT3;RP11-816J6.3	3	169041844	169045168	195559	.	-726081	2.01431	0.121802	4.38987	2.06494	7.89689	1.95882	4.2545	1.61342	8.59092	15.7236	-7.13272
rs2293607	3	169767117	169772058	4942	*	195802	ACTRT3;RP11-816J6.3	3	168087852	168089120	195215	.	-1681101	0.369038	0	0	0.486296	0.880819	0	1.84531	5.22534	0.855334	7.95148	-7.09614
rs641760	12	123243815	123248694	4880	*	611305	C12orf65;MPHOSPH9	12	122893970	122898780	611221	VPS37B	-349879	1.39565	1.9016	3.60007	2.44341	4.19092	8.872	0.235192	3.1305	9.34071	16.4286	-7.0879
rs641760	12	123221158	123226061	4904	*	611297	MPHOSPH9	12	2862935	2874686	573788	.	-120354799	0	0	0	0	7.05796	0	0	0	0	7.05796	-7.05796
rs112251865	22	39519108	39524776	3566	*	807562	ATF4	22	40287166	40290731	807759	.	767007	0	0.1981	0	0.524675	0	1.69093	0.555522	5.52972	0.722775	7.77617	-7.0534
rs2293607	3	169959428	169967467	4437	*	195851	RP11-379K17.4;SEC62	3	169796600	169801036	195807	.	-164629	2.07091	2.16899	2.45786	2.48179	2.36955	6.60747	4.97729	2.26476	9.17955	16.2191	-7.03951
rs1986649	13	39856513	39859387	11472	*	620686	AZU1P1;SNORD116	13	40662380	40673851	620941	FOXO1	810166	2.25524	0.122048	0	1.08662	1.38831	1.76915	2.15054	5.1843	3.46391	10.4923	-7.0284
rs78378222	17	7698396	7706997	8602	*	716897	EFNB3;WRAP53	17	18058441	18061272	719576	.	10357160	0	0	0	0	0	0	0	7.02229	0	7.02229	-7.02229
rs641760	12	123270727	123272341	1615	*	611310	CDK2AP1	12	123619655	123623801	611379	.	350194	1.72007	0.471994	0	1.0776	2.43545	0.461684	6.72845	0.625571	3.26966	10.2511	-6.98149
rs641760	12	123243815	123248694	4880	*	611305	C12orf65;MPHOSPH9	12	123523188	123540554	611366	MIR3908;RILPL1	285617	3.68137	2.45933	4.26806	5.9314	5.30489	8.79353	4.15888	5.05015	16.3402	23.3074	-6.96729
rs58415480	6	152380127	152386281	6155	*	365213	SYNE1-AS1;SYNE1	6	145205513	145206925	363065	.	-7176985	0	0	0	0	0	6.94753	0	0	0	6.94753	-6.94753
rs641760	12	122833792	122836248	1460	*	611211	HIP1R	12	123231900	123233359	611301	C12orf65;MPHOSPH9	397610	2.49208	3.27533	4.06	4.91006	5.52521	5.2423	3.99093	6.92084	14.7375	21.6793	-6.94181
rs641760	12	123231900	123233359	1460	*	611301	C12orf65;MPHOSPH9	12	122990313	122991410	611235	.	-241768	1.58882	1.87447	1.94749	1.1948	3.87713	5.00751	1.42133	3.20961	6.60558	13.5156	-6.90999
rs641760	12	123231900	123233359	1098	*	611301	C12orf65;MPHOSPH9	12	122990313	122991410	611235	.	-241768	1.58882	1.87447	1.94749	1.1948	3.87713	5.00751	1.42133	3.20961	6.60558	13.5156	-6.90999
rs641760	12	123270727	123272341	1615	*	611310	CDK2AP1	12	123566960	123588009	611369	RP11-486O12.2;TMED2	305951	5.66257	7.36588	1.71673	7.9332	7.86181	7.46967	10.7244	3.48924	22.6784	29.5452	-6.8668
rs10815466	9	558559	559356	10688	*	460827	RNU6-1327P	9	813072	823759	460911	.	259458	0.782935	1.62581	2.2634	0.333173	3.07093	6.1399	1.86054	0.799114	5.00531	11.8705	-6.86516
rs9419958	10	103963976	103969619	1484	*	525164	SLK	10	103902764	103904247	525148	.	-63292	1.57379	1.42392	2.8632	2.7204	3.82291	3.33185	1.98476	6.30088	8.58131	15.4404	-6.85909
rs641760	12	123148141	123152877	4737	*	611277	PITPNM2	12	122976314	122989452	611233	ABCB9;ARL6IP4;OGFOD2	-167626	1.24538	2.44768	2.93143	3.40552	6.11518	2.24647	2.019	6.49876	10.03	16.8794	-6.8494
rs641760	12	123148141	123152877	13139	*	611277	PITPNM2	12	122976314	122989452	611233	ABCB9;ARL6IP4;OGFOD2	-167626	1.24538	2.44768	2.93143	3.40552	6.11518	2.24647	2.019	6.49876	10.03	16.8794	-6.8494
rs149934734	11	108466693	108470887	4195	*	565257	AP005718.1;C11orf65	11	108656241	108669093	565324	DDX10	193877	5.80191	4.15464	5.66392	4.11511	7.45371	4.65886	6.87502	7.55568	19.7356	26.5433	-6.80768
rs2293607	3	169977783	169986659	4942	*	195855	SEC62-AS1;SEC62	3	169767117	169772058	195802	ACTRT3;RP11-816J6.3	-212633	5.15833	4.78605	5.76715	6.17126	7.75005	5.89676	5.62574	9.39173	21.8828	28.6643	-6.78149
rs149934734	11	108491928	108500147	8220	*	565263	KDELC2	11	110317721	110321399	565839	.	1823523	0	0	0	0	0	0	0	6.75035	0	6.75035	-6.75035
rs58415480	6	152631997	152648104	14848	*	365294	SYNE1	6	152540998	152555845	365270	RP11-133I21.2	-91629	1.28922	3.14904	2.96849	1.93359	5.20663	2.92725	4.3933	3.54108	9.34034	16.0683	-6.72792
rs547025	11	388132	428368	27921	*	533837	ANO9;PKP3;SIGIRR	11	267734	295654	533818	ATHL1;NLRP6;RP11-326C3.2	-126556	1.29585	2.85365	0.414601	2.82632	1.23029	2.49846	2.33877	8.01482	7.39042	14.0823	-6.69192
rs1986649	13	40921270	40924923	3654	*	621012	SUGT1P3;TPTE2P5	13	39674686	39675909	620615	.	-1247799	0	0	0.696744	0	0	0	7.3512	0	0.696744	7.3512	-6.65446
rs641760	12	123523188	123540554	13139	*	611366	MIR3908;RILPL1	12	122976314	122989452	611233	ABCB9;ARL6IP4;OGFOD2	-548988	0.691047	0.884426	0.274939	0.747606	1.03431	5.15154	2.19518	0.864359	2.59802	9.24539	-6.64737
rs78378222	17	7609210	7613639	4430	*	716881	snoU13	17	50862891	50863958	730216	.	43252000	0	0	0	0	0	0	6.63948	0	0	6.63948	-6.63948
rs2293607	3	169772059	169779974	7916	*	195803	MYNN	3	169137852	169145947	195585	.	-634117	0.532614	0.959811	2.75383	0.872045	0	1.31515	2.89837	7.53665	5.1183	11.7502	-6.63187
rs9419958	10	104230051	104232547	2918	*	525250	WDR96	10	103910837	103913754	525155	.	-319003	1.23069	2.777	3.50123	0	2.94915	2.14561	6.90536	2.12649	7.50891	14.1266	-6.6177
rs78378222	17	8037855	8048177	12554	*	716960	ALOX15B	17	7783953	7796506	716911	.	-252786	2.51487	3.40701	3.43113	1.87128	9.36103	2.04887	2.80009	3.56462	11.2243	17.7746	-6.55032
rs641760	12	123597564	123608264	3144	*	611373	DDX55	12	123233360	123236503	611302	.	-367982	0.87237	2.66949	3.98988	2.30476	3.68729	4.43136	7.13701	1.11325	9.83651	16.3689	-6.5324
rs9419958	10	104084623	104086048	2918	*	525207	COL17A1	10	103910837	103913754	525155	.	-173040	2.4543	3.05646	2.46199	0.90904	3.13608	6.24196	3.92049	2.10879	8.88178	15.4073	-6.52553
rs641760	12	122970730	122976169	5440	*	611231	ABCB9;OGFOD2;RP11-197N18.2	12	123243815	123248694	611305	C12orf65;MPHOSPH9	272805	1.42903	2.49183	0.836306	1.71671	2.9989	3.05171	1.46265	5.46822	6.47387	12.9815	-6.50761
rs641760	12	122970730	122976169	4880	*	611231	ABCB9;OGFOD2;RP11-197N18.2	12	123243815	123248694	611305	C12orf65;MPHOSPH9	272805	1.42903	2.49183	0.836306	1.71671	2.9989	3.05171	1.46265	5.46822	6.47387	12.9815	-6.50761
rs11031006	11	30230915	30239278	8364	*	542622	FSHB	11	30988831	30990960	542879	.	754799	0	0	0.501096	0.816162	5.02338	2.79037	0	0	1.31726	7.81375	-6.49649
rs112251865	22	20434852	20440860	1567	*	803264	SCARF2	22	40144803	40146369	807720	.	19707730	0	0	0	0	0	0	6.49082	0	0	6.49082	-6.49082
rs641760	12	123148141	123152877	4737	*	611277	PITPNM2	12	123074683	123083926	611256	.	-71204	2.12323	3.74067	2.93743	1.93785	3.19078	6.11219	3.28084	4.62606	10.7392	17.2099	-6.47069
rs641760	12	123148141	123152877	9244	*	611277	PITPNM2	12	123074683	123083926	611256	.	-71204	2.12323	3.74067	2.93743	1.93785	3.19078	6.11219	3.28084	4.62606	10.7392	17.2099	-6.47069
rs58415480	6	151602052	151615911	3109	*	364971	RNU6-813P	6	152241273	152244381	365163	.	633846	0.302521	0	2.11281	3.59456	6.51417	3.9918	1.95224	0	6.00989	12.4582	-6.44831
rs149934734	11	130666333	130674942	1273	*	571670	C11orf44	11	108558987	108560259	565285	.	-22111014	0	0	0	0	0	6.42174	0	0	0	6.42174	-6.42174
rs4864806	4	54228431	54237426	1881	*	219638	PDGFRA	4	53694117	53695997	219479	.	-537871	1.05058	0	4.77922	1.81055	2.91644	6.37264	2.80324	1.93753	7.64035	14.0299	-6.38951
rs58415480	6	152380127	152386281	6155	*	365213	SYNE1-AS1;SYNE1	6	148740219	148751703	364203	UST	-3637243	0	0	0	0	6.38267	0	0	0	0	6.38267	-6.38267
rs58415480	6	151656608	151657930	3109	*	364987	ESR1	6	152241273	152244381	365163	.	585558	0.562219	0.147573	3.13676	6.77873	7.57745	3.96848	3.82893	1.51455	10.6253	16.8894	-6.26413
rs78378222	17	7229973	7244839	1274	*	716828	CTD-2545G14.7;CTDNEP1;DVL2;GABARAP;PHF23	17	7536228	7537501	716868	.	299459	0.796068	0.0590947	3.06236	0.782495	5.00303	1.89577	0.301514	3.745	4.70002	10.9453	-6.2453
rs1986649	13	40662380	40673851	11472	*	620941	FOXO1	13	40398964	40405888	620853	.	-265689	3.63049	2.50426	5.4245	1.61511	7.30783	2.23035	5.43986	4.43889	13.1744	19.4169	-6.24258
rs641760	12	123428635	123444588	15954	*	611350	RILPL2;RP11-972P1.8	12	123597564	123608264	611373	DDX55	166303	2.89599	2.17027	2.58521	3.30245	5.91711	5.50617	5.07947	0.68044	10.9539	17.1832	-6.22927
rs78378222	17	8037855	8048177	2523	*	716960	ALOX15B	17	7775038	7777560	716908	.	-266717	3.87167	2.89619	4.05494	4.6639	9.73073	2.87576	2.94901	6.15476	15.4867	21.7103	-6.22356
rs9419958	10	103963976	103969619	942	*	525164	SLK	10	103893542	103894483	525144	.	-72785	1.82998	3.67009	2.3615	3.59488	5.99351	3.69068	2.6136	5.37882	11.4564	17.6766	-6.22017
rs641760	12	123627171	123638789	8023	*	611384	EIF2B1;GTF2H3	12	123327538	123335560	611325	.	-301431	1.82012	2.92558	2.56561	1.06681	2.00974	5.41027	2.48002	4.677	8.37812	14.577	-6.19891
rs58415480	6	152696845	152707493	21096	*	365311	HSPD1P16;MYCT1	6	152398076	152419171	365219	RNA5SP223;RP3-398G3.5;SYNE1	-293545	0.75792	0	1.97053	0.526036	1.45923	0	6.92147	1.02881	3.25448	9.40952	-6.15503
rs78378222	17	7992914	8005323	12554	*	716952	GUCY2D	17	7783953	7796506	716911	.	-208889	0.570462	7.69688	4.66563	1.65716	7.10898	9.2618	3.0792	1.29234	14.5901	20.7423	-6.15218
rs641760	12	123148141	123152877	4737	*	611277	PITPNM2	12	123037365	123038066	611244	.	-112793	2.51026	2.43297	3.97327	3.87359	3.91224	2.61606	7.79264	4.61186	12.7901	18.9328	-6.14272
rs641760	12	123148141	123152877	702	*	611277	PITPNM2	12	123037365	123038066	611244	.	-112793	2.51026	2.43297	3.97327	3.87359	3.91224	2.61606	7.79264	4.61186	12.7901	18.9328	-6.14272
rs2293607	3	93975053	93980797	4942	*	172028	ARL13B;RNU6-511P	3	169767117	169772058	195802	ACTRT3;RP11-816J6.3	75791663	0	0	0	0	6.11357	0	0	0	0	6.11357	-6.11357
rs641760	12	123597564	123608264	7801	*	611373	DDX55	12	123282036	123289836	611313	.	-316978	4.89132	5.05382	2.8418	3.88776	2.0843	5.92344	9.89524	4.87304	16.6747	22.776	-6.10133
rs78378222	17	7609210	7613639	4430	*	716881	snoU13	17	78153565	78174558	737502	C17orf99;EIF5AP2;SYNGR2	70552637	0	0	0	0	0	0	0	6.1013	0	6.1013	-6.1013
rs10815466	9	262750	273365	1146	*	460752	DOCK8;RP11-59O6.3	9	811926	813071	460910	.	544441	2.19131	0.243205	0	0.534634	5.40435	1.39372	0	2.25956	2.96915	9.05762	-6.08848
rs78378222	17	75454149	75460023	572	*	736949	KIAA0195	17	7687236	7687807	716894	TP53;WRAP53	-67769564	0	0	0	0	6.08325	0	0	0	0	6.08325	-6.08325
rs1986649	13	40921270	40924923	3654	*	621012	SUGT1P3;TPTE2P5	13	39018946	39034100	620394	.	-1896573	0	0	0	0	0	5.28819	0.790071	0	0	6.07826	-6.07826
rs78378222	17	7563522	7574519	10998	*	716875	EIF4A1;SENP3;SNORA67	17	29320308	29320827	725207	.	21751547	0	0	0	0	0	0	0	6.07666	0	6.07666	-6.07666
rs78378222	17	7706998	7720984	13987	*	716898	DNAH2	17	39688641	39695313	727738	.	31977986	0	0	0	0	0	6.06534	0	0	0	6.06534	-6.06534
rs72709458	5	1287807	1300847	13041	*	263623	TERT	5	4116553	4119054	264351	.	2823477	0	0	0	0	0	6.05059	0	0	0	6.05059	-6.05059
rs641760	12	123428635	123444588	15954	*	611350	RILPL2;RP11-972P1.8	12	123566960	123588009	611369	RP11-486O12.2;TMED2	140873	0.69984	0.95152	2.00152	0.303571	1.96381	5.89335	1.91872	0.208826	3.95645	9.9847	-6.02825
rs149934734	11	103091760	103092363	961	*	563518	DCUN1D5	11	108253104	108254064	565194	.	5161523	0	0	0	0	0	0	6.02079	0	0	6.02079	-6.02079
rs78378222	17	75845893	75858335	7689	*	737012	WBP2	17	7747013	7754701	716901	.	-68101257	0	0	0	0	0	6.01286	0	0	0	6.01286	-6.01286
rs641760	12	123231900	123233359	1460	*	611301	C12orf65;MPHOSPH9	12	122938115	122949027	611225	.	-289058	0.326945	2.0264	2.72958	2.32678	2.82177	2.77269	1.0151	6.81057	7.40971	13.4201	-6.01043
rs78378222	17	7563522	7574519	10998	*	716875	EIF4A1;SENP3;SNORA67	17	4946189	4956231	716272	ENO3;PFN1	-2617810	0	0	0	0	0	6.00018	0	0	0	6.00018	-6.00018
rs641760	12	123627171	123638789	3879	*	611384	EIF2B1;GTF2H3	12	123294267	123298145	611317	.	-336774	4.56958	4.41332	1.40457	3.56619	5.4194	0	11.0556	3.46539	13.9537	19.9404	-5.98674
rs9419958	10	104230051	104232547	7366	*	525250	WDR96	10	103895398	103902763	525147	.	-332218	6.57983	0.568686	0.497361	0.454518	5.75759	0.813526	5.32182	2.1845	8.10039	14.0774	-5.97704
rs547025	11	355508	378379	9250	*	533831	B4GALNT4	11	233448	242697	533810	PSMD13;SIRT3	-128871	2.13519	4.03987	3.06862	3.09703	2.94091	6.50147	1.47411	7.39888	12.3407	18.3154	-5.97466
rs149934734	11	108222407	108226609	4203	*	565183	ATM;NPAT	11	134599737	134602298	572876	.	26376510	0	0	0	0	0	5.9612	0	0	0	5.9612	-5.9612
rs58415480	6	152631997	152648104	3091	*	365294	SYNE1	6	152533739	152536829	365265	.	-104766	2.61856	3.46311	1.61385	1.87796	5.08384	2.09516	6.46737	1.88185	9.57348	15.5282	-5.95474
rs78378222	17	2027253	2031124	8258	*	715697	DPH1	17	7583648	7591905	716877	AC113189.5;MPDU1;SOX15	5558588	0	0	0	0	0	0	0	5.9389	0	5.9389	-5.9389
rs149934734	11	108222407	108226609	4203	*	565183	ATM;NPAT	11	108466693	108470887	565257	AP005718.1;C11orf65	244282	4.13851	2.18048	5.47914	2.34623	6.60256	2.29142	6.76629	4.42177	14.1444	20.082	-5.93768
rs149934734	11	108222407	108226609	4195	*	565183	ATM;NPAT	11	108466693	108470887	565257	AP005718.1;C11orf65	244282	4.13851	2.18048	5.47914	2.34623	6.60256	2.29142	6.76629	4.42177	14.1444	20.082	-5.93768
rs72709458	5	1287807	1300847	13041	*	263623	TERT	5	173382825	173390318	316783	.	172092245	0	0	0	0	0	5.89623	0	0	0	5.89623	-5.89623
rs641760	12	123597564	123608264	1460	*	611373	DDX55	12	123231900	123233359	611301	C12orf65;MPHOSPH9	-370284	4.10795	2.25239	6.34546	4.78178	5.20341	1.12075	7.20003	9.85889	17.4876	23.3831	-5.8955
rs149934734	11	108466693	108470887	4195	*	565257	AP005718.1;C11orf65	11	108222407	108226609	565183	ATM;NPAT	-244282	6.17028	4.18716	5.0123	4.7626	7.64641	4.07742	5.91515	8.3784	20.1323	26.0174	-5.88505
rs149934734	11	108466693	108470887	4203	*	565257	AP005718.1;C11orf65	11	108222407	108226609	565183	ATM;NPAT	-244282	6.17028	4.18716	5.0123	4.7626	7.64641	4.07742	5.91515	8.3784	20.1323	26.0174	-5.88505
rs78378222	17	7698396	7706997	8602	*	716897	EFNB3;WRAP53	17	3995104	4003469	716104	.	-3703410	0	0	0	0	0	0	5.86798	0	0	5.86798	-5.86798
rs641760	12	123148141	123152877	4737	*	611277	PITPNM2	12	123061568	123068710	611253	.	-85370	3.4859	2.31713	2.6186	1.69632	2.87158	5.28368	4.50577	3.31088	10.1179	15.9719	-5.85396
rs641760	12	123148141	123152877	7143	*	611277	PITPNM2	12	123061568	123068710	611253	.	-85370	3.4859	2.31713	2.6186	1.69632	2.87158	5.28368	4.50577	3.31088	10.1179	15.9719	-5.85396
rs78378222	17	7583648	7591905	8258	*	716877	AC113189.5;MPDU1;SOX15	17	7818534	7836796	716917	.	239889	1.38249	2.26039	1.63869	4.84931	4.01844	3.72369	6.70289	1.52015	10.1309	15.9652	-5.83428
rs78378222	17	7583648	7591905	8258	*	716877	AC113189.5;MPDU1;SOX15	17	2027253	2031124	715697	DPH1	-5558588	0	0	0	0	0	0	0	5.82969	0	5.82969	-5.82969
rs2293607	3	169772059	169779974	7916	*	195803	MYNN	3	168053558	168058571	195209	.	-1719952	0	0.0686976	0.901644	0	0.508855	6.28648	0	0	0.970342	6.79533	-5.82499
rs78378222	17	8257833	8295048	9096	*	717000	PFAS;RANGRF;RP11-849F2.9;SLC25A35	17	7796507	7805602	716912	.	-475386	0.0619273	0.172084	0.0405977	3.6369	3.51918	5.04433	0	1.16929	3.91151	9.7328	-5.82129
rs4864806	4	53696026	53705999	9974	*	219481	LNX1	4	52231499	52237369	219012	.	-1466578	0.855291	0	1.031	0	0	6.59485	0	1.10517	1.88629	7.70002	-5.81373
rs2293607	3	169772059	169779974	7916	*	195803	MYNN	3	170225203	170225831	195928	.	449501	1.23889	0.0380763	0.181119	1.82636	5.25011	0.55212	1.70439	1.57992	3.28444	9.08654	-5.80209
rs78378222	17	7553965	7562206	8242	*	716873	SENP3;TNFSF13	17	8166471	8179673	716982	RP11-599B13.7;SNORD118;TMEM107	614987	4.43881	1.59376	0.0772712	0	0	6.7775	3.54252	1.57873	6.10984	11.8987	-5.78891
rs149934734	11	110090752	110096017	2793	*	565779	ZC3H12C	11	108345283	108348075	565225	.	-1746705	1.2711	0	0	0	5.52884	0	0	1.53085	1.2711	7.05969	-5.78858
rs641760	12	123612097	123618772	1989	*	611376	DDX55;SNORA9	12	123325549	123327537	611324	.	-288891	3.69561	1.87869	2.76287	0.265155	2.44183	0.427151	3.20593	8.29992	8.60233	14.3748	-5.7725
rs78378222	17	7609210	7613639	4430	*	716881	snoU13	17	4956232	4964019	716273	.	-2651299	0	0	0	0	0	5.76991	0	0	0	5.76991	-5.76991
rs641760	12	53494810	53500896	3144	*	590427	MAP3K12	12	123233360	123236503	611302	.	69737079	0	0	0	0	0	0	0	5.76644	0	5.76644	-5.76644
rs112251865	22	39524777	39533696	311	*	807563	RPS19BP1	22	40307338	40307648	807766	.	778257	1.21334	0.198927	0	0.697788	1.33298	0	5.40084	1.12748	2.11006	7.8613	-5.75124
rs58415480	6	152540998	152555845	14848	*	365270	RP11-133I21.2	6	153965276	153967141	365710	.	1417787	0	0	0	0	5.7406	0	0	0	0	5.7406	-5.7406
rs641760	12	122893970	122898780	2250	*	611221	VPS37B	12	123227066	123229315	611299	.	331816	1.485	2.35991	4.40256	2.24118	5.21707	1.24202	5.10823	4.6464	10.4886	16.2137	-5.72507
rs78378222	17	7684178	7687235	3058	*	716893	RP11-199F11.2;WRAP53	17	8122997	8127106	716975	HES7	439345	3.20412	0.936821	0.734358	1.35135	5.44444	4.92167	0.620395	0.942096	6.22666	11.9286	-5.70194
rs641760	12	123374064	123384322	10259	*	611334	SETD8	12	122539363	122542217	611148	.	-838403	0	0	0	0	0	0	0	5.67872	0	5.67872	-5.67872
rs78378222	17	7574520	7583647	9128	*	716876	AC113189.5;CD68;EIF4A1;MPDU1;SNORA48;SNORA67;SNORD10	17	64499374	64505875	734026	.	56923541	0	0	0	0	5.64848	0	0	0	0	5.64848	-5.64848
rs58415480	6	152380127	152386281	6155	*	365213	SYNE1-AS1;SYNE1	6	73229006	73230161	340217	.	-79153620	0	0	0	0	5.64082	0	0	0	0	5.64082	-5.64082
rs641760	12	6943961	6954539	6342	*	574839	C12orf57;PTPN6;U47924.31	12	123397515	123403856	611340	.	116451436	0	0	0	0	5.59661	0	0	0	0	5.59661	-5.59661
rs78378222	17	7574520	7583647	9128	*	716876	AC113189.5;CD68;EIF4A1;MPDU1;SNORA48;SNORA67;SNORD10	17	7838935	7846255	716919	KDM6B	263512	2.08158	4.95749	1.3905	3.07003	2.27311	7.97244	4.14883	2.69922	11.4996	17.0936	-5.594
rs58415480	6	152398076	152419171	21096	*	365219	RNA5SP223;RP3-398G3.5;SYNE1	6	152893193	152897007	365379	.	486477	0.217287	0.634262	0.126871	1.30347	0	6.23324	0.51172	1.12558	2.28189	7.87054	-5.58865
rs58415480	6	75245179	75251018	2896	*	340801	COX7A2	6	152301382	152304277	365184	.	77054731	0	0	0	0	5.58219	0	0	0	0	5.58219	-5.58219
rs78378222	17	7613680	7615869	2190	*	716883	AC007421.1;FXR2;SHBG	17	8073857	8100223	716967	AC129492.6;ALOX12B;MIR4314	472266	4.32105	0.0222314	0	0.191268	1.76624	7.00207	1.31864	0	4.53455	10.0869	-5.55239
rs1986649	13	40782627	40797843	15217	*	620975	SLC25A15	13	41055428	41064347	621076	ELF1;WBP4	269653	7.76766	2.16891	5.74701	3.02963	8.35851	6.70575	9.17048	0	18.7132	24.2347	-5.52153
rs112251865	22	39524777	39533696	6307	*	807563	RPS19BP1	22	40248936	40255242	807749	.	722853	0.673233	0.230972	0.480605	1.27419	0	5.37703	0.700599	2.10203	2.659	8.17966	-5.52066
rs641760	12	123231900	123233359	1460	*	611301	C12orf65;MPHOSPH9	12	122976314	122989452	611233	ABCB9;ARL6IP4;OGFOD2	-249746	2.61655	2.32401	4.60865	4.39327	5.48658	4.40425	3.78202	5.77918	13.9425	19.452	-5.50954
rs641760	12	123231900	123233359	13139	*	611301	C12orf65;MPHOSPH9	12	122976314	122989452	611233	ABCB9;ARL6IP4;OGFOD2	-249746	2.61655	2.32401	4.60865	4.39327	5.48658	4.40425	3.78202	5.77918	13.9425	19.452	-5.50954
rs11031731	11	31509108	31510855	12706	*	543052	ELP4;IMMP1L	11	32335894	32348599	543331	.	832265	0.00826137	0	0.694703	0	1.05608	5.15521	0	0	0.702964	6.21129	-5.50832
rs58415480	6	152380127	152386281	6155	*	365213	SYNE1-AS1;SYNE1	6	149683330	149686539	364464	.	-2698269	0	0	0	0	0	0	0	5.5082	0	5.5082	-5.5082
rs9419958	10	103916618	103934764	18147	*	525158	OBFC1	10	103895398	103902763	525147	.	-26610	2.12982	2.08284	4.63776	2.6186	2.52765	2.88993	7.45062	4.09884	11.469	16.967	-5.49801
rs9419958	10	103916618	103934764	7366	*	525158	OBFC1	10	103895398	103902763	525147	.	-26610	2.12982	2.08284	4.63776	2.6186	2.52765	2.88993	7.45062	4.09884	11.469	16.967	-5.49801
rs9419958	10	103916618	103934764	18147	*	525158	OBFC1	10	104025422	104028443	525190	.	101242	2.42094	3.10609	1.41945	1.82582	5.26403	3.41806	3.83219	1.74	8.77229	14.2543	-5.48199
rs78378222	17	7544026	7553964	9939	*	716872	TNFSF12;TNFSF12-TNFSF13	17	50788014	50790477	730192	.	43240251	0	0	0	0	5.48146	0	0	0	0	5.48146	-5.48146
rs78378222	17	7698396	7706997	8602	*	716897	EFNB3;WRAP53	17	8242821	8249405	716996	CTC1;PFAS	543417	3.82792	3.54875	3.8552	3.31219	5.9443	9.15555	0.322854	4.58687	14.5441	20.0096	-5.4655
rs10929757	2	97990301	97998121	5211	*	98447	TMEM131	2	11587838	11593048	68726	.	-86403768	0	0	0	0	0	5.46319	0	0	0	5.46319	-5.46319
rs11531206	12	57740733	57744825	568	*	591483	AGAP2	12	46366546	46367113	588692	.	-11375949	0	0	0	0	5.45937	0	0	0	0	5.45937	-5.45937
rs10815466	9	124028062	124034952	9135	*	492382	RP11-85O21.5	9	828377	837511	460913	.	-123198563	0	0	0	0	0	0	5.43228	0	0	5.43228	-5.43228
rs547025	11	388132	428368	9250	*	533837	ANO9;PKP3;SIGIRR	11	233448	242697	533810	PSMD13;SIRT3	-170177	1.01242	1.31578	1.62967	1.22381	0.780819	2.69391	0.945029	6.16995	5.18169	10.5897	-5.40802
rs112251865	22	41373373	41378149	9321	*	807987	RNU6-495P	22	40260970	40270290	807752	.	-1110131	0	0	0	0	0	0	5.40683	0	0	5.40683	-5.40683
rs58415480	6	152380127	152386281	6155	*	365213	SYNE1-AS1;SYNE1	6	144284430	144285669	362778	.	-8098154	0	0	0	0	5.40035	0	0	0	0	5.40035	-5.40035
rs2293607	3	121655731	121661700	4942	*	180946	HCLS1	3	169767117	169772058	195802	ACTRT3;RP11-816J6.3	48110872	0	0	0	0	0	0	0	5.39528	0	5.39528	-5.39528
rs149934734	11	108466693	108470887	4195	*	565257	AP005718.1;C11orf65	11	103091760	103092363	563518	DCUN1D5	-5376728	0	1.09881	0.298465	0	6.78632	0	0	0	1.39728	6.78632	-5.38904
rs641760	12	123243815	123248694	4880	*	611305	C12orf65;MPHOSPH9	12	122928033	122938114	611224	.	-313181	1.96207	1.01238	0	0.342292	2.92832	0	0.690627	5.07545	3.31674	8.69439	-5.37765
rs78378222	17	7687236	7687807	572	*	716894	TP53;WRAP53	17	19975937	19981136	719979	AKAP10	12291015	0	0	0	0	5.36552	0	0	0	0	5.36552	-5.36552
rs641760	12	123243815	123248694	4880	*	611305	C12orf65;MPHOSPH9	12	122803840	122827034	611207	.	-430817	1.22966	1.11693	0.483733	0.277308	6.39368	0	2.07794	0	3.10763	8.47162	-5.36399
rs58415480	6	152631997	152648104	2444	*	365294	SYNE1	6	152497312	152499755	365253	.	-141517	2.26586	2.12197	1.45827	1.3658	2.68946	1.95321	1.92603	6.00706	7.21191	12.5758	-5.36386
rs58415480	6	154731218	154745819	3194	*	365933	SCAF8	6	152327769	152330962	365197	.	-2409153	0	0	0	0	0	5.3397	0	0	0	5.3397	-5.3397
rs78378222	17	7544026	7553964	9939	*	716872	TNFSF12;TNFSF12-TNFSF13	17	7667837	7674686	716889	.	122267	1.60332	0.790581	1.79113	1.00484	2.48331	2.36429	0.673217	5.00787	5.18987	10.5287	-5.33882
rs78378222	17	7544026	7553964	6850	*	716872	TNFSF12;TNFSF12-TNFSF13	17	7667837	7674686	716889	.	122267	1.60332	0.790581	1.79113	1.00484	2.48331	2.36429	0.673217	5.00787	5.18987	10.5287	-5.33882
rs641760	12	123523188	123540554	7369	*	611366	MIR3908;RILPL1	12	123263358	123270726	611309	.	-264829	6.98041	2.73994	2.84563	3.1237	6.16866	3.61236	3.56917	7.66914	15.6897	21.0193	-5.32967
rs149934734	11	126160679	126161410	10552	*	570325	RP11-50B3.2	11	108159331	108169882	565160	.	-17996438	0	0	0	0	0	0	0	5.3181	0	5.3181	-5.3181
rs78378222	17	64019951	64023310	2523	*	733888	ICAM2	17	7775038	7777560	716908	.	-56245331	0	0	0	0	5.31166	0	0	0	0	5.31166	-5.31166
rs78378222	17	7583648	7591905	8258	*	716877	AC113189.5;MPDU1;SOX15	17	29093797	29098537	725166	.	21508391	0	0	0	0	0	5.30012	0	0	0	5.30012	-5.30012
rs641760	12	123597564	123608264	6076	*	611373	DDX55	12	123272342	123278417	611311	.	-327534	6.98553	5.66253	3.24017	7.19047	6.11573	9.95275	5.87489	6.42884	23.0787	28.3722	-5.2935
rs10815466	9	684168	689900	5733	*	460873	RP11-130C19.3	9	35748820	35759198	471864	GBA2;MSMP;RGP1;RP11-112J3.15	35066975	0	0	0	0	0	5.26453	0	0	0	5.26453	-5.26453
rs10815466	9	33163025	33172127	5337	*	471233	B4GALT1;RP11-326F20.5	9	745376	750712	460889	.	-32419532	0	0	0	0	5.229	0	0	0	0	5.229	-5.229
rs2293607	3	170207541	170224443	7916	*	195926	PRKCI	3	169772059	169779974	195803	MYNN	-439975	4.6626	4.22485	3.30288	7.94464	9.09493	4.43478	3.8716	7.94458	20.135	25.3459	-5.21091
rs11531206	12	56187539	56192946	13829	*	591136	RP11-977G19.5;SMARCC2	12	46384155	46397983	588695	.	-9799173	0	0	0	0	5.20186	0	0	0	0	5.20186	-5.20186
rs58415480	6	152540998	152555845	14848	*	365270	RP11-133I21.2	6	154009688	154013584	365723	OPRM1	1463215	1.62383	0	0.614758	1.59311	0	0	0	9.02806	3.83169	9.02806	-5.19637
rs78378222	17	7563522	7574519	10998	*	716875	EIF4A1;SENP3;SNORA67	17	7992914	8005323	716952	GUCY2D	430098	1.18657	1.99213	0.549808	1.06909	2.10877	1.74486	0.559784	5.57123	4.7976	9.98464	-5.18704
rs78378222	17	7698396	7706997	8602	*	716897	EFNB3;WRAP53	17	7016847	7020823	716776	MIR497HG;RP11-589P10.7	-683861	0	0	0	0	0.180125	0	5.00308	0	0	5.18321	-5.18321
rs78378222	17	78153565	78174558	4430	*	737502	C17orf99;EIF5AP2;SYNGR2	17	7609210	7613639	716881	snoU13	-70552637	0	0	0	0	0	0	0	5.16668	0	5.16668	-5.16668
rs78378222	17	7583648	7591905	8258	*	716877	AC113189.5;MPDU1;SOX15	17	50147899	50152663	730065	PPP1R9B	42562505	0	0	0	0	0	0	5.16314	0	0	5.16314	-5.16314
rs58415480	6	152540998	152555845	14848	*	365270	RP11-133I21.2	6	114863037	114867862	353300	RNU6-475P	-37682972	0	0	0	0	0	0	5.13561	0	0	5.13561	-5.13561
rs641760	12	123566960	123588009	8023	*	611369	RP11-486O12.2;TMED2	12	123327538	123335560	611325	.	-245935	2.02925	1.41912	0.623837	1.5891	5.19527	0.304234	1.32456	3.97222	5.6613	10.7963	-5.13497
rs641760	12	123523188	123540554	3566	*	611366	MIR3908;RILPL1	12	123289837	123293402	611314	.	-240251	1.96934	1.24051	1.16974	3.32694	1.27116	5.48056	1.00534	5.07629	7.70654	12.8334	-5.12681
rs149934734	11	111814886	111826425	8220	*	566303		11	108491928	108500147	565263	KDELC2	-3324618	0	0	0	0	5.11677	0	0	0	0	5.11677	-5.11677
rs641760	12	120193751	120199593	1577	*	610723	GCN1L1;RPLP0	12	123166467	123168043	611284	.	2970583	0	0	0	0	5.11363	0	0	0	0	5.11363	-5.11363
rs641760	12	123597564	123608264	1615	*	611373	DDX55	12	123270727	123272341	611310	CDK2AP1	-331380	2.84322	1.52136	5.62782	4.92679	6.87155	1.77137	5.53901	5.84208	14.9192	20.024	-5.10481
rs78378222	17	7698396	7706997	8602	*	716897	EFNB3;WRAP53	17	63677252	63679081	733822	.	55975470	0	0	0	0	0	0	0	5.09281	0	5.09281	-5.09281
rs641760	12	123243815	123248694	4880	*	611305	C12orf65;MPHOSPH9	12	122976314	122989452	611233	ABCB9;ARL6IP4;OGFOD2	-263371	4.28196	4.83571	7.41624	9.37885	12.4397	7.53284	3.93966	7.08369	25.9128	30.9959	-5.0831
rs641760	12	123243815	123248694	13139	*	611305	C12orf65;MPHOSPH9	12	122976314	122989452	611233	ABCB9;ARL6IP4;OGFOD2	-263371	4.28196	4.83571	7.41624	9.37885	12.4397	7.53284	3.93966	7.08369	25.9128	30.9959	-5.0831
rs58415480	6	152540998	152555845	14848	*	365270	RP11-133I21.2	6	131883728	131894972	358950	.	-20659071	0	0	0	0	0	0	5.07113	0	0	5.07113	-5.07113
rs11031731	11	32431719	32435985	4267	*	543352	WT1-AS;WT1	11	106692431	106697050	564707	.	74260889	0	0	0	0	5.0624	0	0	0	0	5.0624	-5.0624
rs9419958	10	103916618	103934764	18147	*	525158	OBFC1	10	103973144	103976703	525167	.	49233	2.67807	1.96929	2.03291	1.73754	2.21077	5.1069	3.40326	2.75723	8.41782	13.4782	-5.06034
rs78378222	17	7574520	7583647	9128	*	716876	AC113189.5;CD68;EIF4A1;MPDU1;SNORA48;SNORA67;SNORD10	17	1477344	1490872	715593	.	-6094975	0	0	0	0	0	0	0	5.05173	0	5.05173	-5.05173
rs641760	12	122893970	122898780	3144	*	611221	VPS37B	12	123233360	123236503	611302	.	338557	2.53326	4.2133	3.93176	5.94767	6.23287	4.1528	9.25277	2.03087	16.626	21.6693	-5.04332
rs78378222	17	7613680	7615869	2190	*	716883	AC007421.1;FXR2;SHBG	17	8187576	8191271	716986	C17orf59	574649	1.23831	0	2.54307	0	7.76371	0	1.05435	0	3.78138	8.81807	-5.03668
rs78378222	17	82748500	82764759	4858	*	738299	TBCD	17	7777561	7782418	716909	.	-74976640	0	0	0	0	0	0	0	5.02285	0	5.02285	-5.02285
rs10929757	2	11531403	11536344	4942	*	68715	GREB1	2	86044996	86049261	90990	.	74513255	0	0	0	0	0	0	0	5.02119	0	5.02119	-5.02119
rs78378222	17	7563522	7574519	10998	*	716875	EIF4A1;SENP3;SNORA67	17	7684178	7687235	716893	RP11-199F11.2;WRAP53	116686	7.18416	4.75848	7.86598	8.82923	7.04384	6.68425	8.02365	11.8923	28.6379	33.644	-5.00618
rs78378222	17	7563522	7574519	3058	*	716875	EIF4A1;SENP3;SNORA67	17	7684178	7687235	716893	RP11-199F11.2;WRAP53	116686	7.18416	4.75848	7.86598	8.82923	7.04384	6.68425	8.02365	11.8923	28.6379	33.644	-5.00618
rs2235529	1	22052099	22053491	1393	*	4753	CDC42	1	26895937	26902208	5857	GPATCH3;NUDC	4846278	0	0	0	0	0	0	5.00467	0	0	5.00467	-5.00467
rs4864806	4	53495868	53497140	5329	*	219409	LNX1-AS1	4	53708300	53713628	219485	.	214460	2.17087	1.9811	2.72223	0.57316	2.76812	2.8508	1.41041	5.41856	7.44737	12.4479	-5.00052
rs112251865	22	40946044	40951950	4234	*	807929	RBX1	22	40281805	40286038	807756	.	-665075	0	0.438369	0	0	0	0	5.42741	0	0.438369	5.42741	-4.98904
rs78378222	17	7609210	7613639	4430	*	716881	snoU13	17	7886607	7893858	716928	.	278808	1.4747	2.51776	4.74186	2.35278	2.96513	5.61646	4.92771	2.56133	11.0871	16.0706	-4.98354
rs78378222	17	7544026	7553964	9939	*	716872	TNFSF12;TNFSF12-TNFSF13	17	7698396	7706997	716897	EFNB3;WRAP53	153702	1.58665	1.1944	1.22054	2.07822	5.34539	1.66375	2.28926	1.68507	6.07982	10.9835	-4.90366
rs78378222	17	7544026	7553964	8602	*	716872	TNFSF12;TNFSF12-TNFSF13	17	7698396	7706997	716897	EFNB3;WRAP53	153702	1.58665	1.1944	1.22054	2.07822	5.34539	1.66375	2.28926	1.68507	6.07982	10.9835	-4.90366
rs78378222	17	7642672	7658235	15564	*	716887	ATP1B2	17	8104672	8112178	716969	.	457972	1.69038	1.96407	0	0	0.342603	1.26422	1.5999	5.34776	3.65444	8.55448	-4.90004
rs1986649	13	40662380	40673851	11472	*	620941	FOXO1	13	39659629	39664161	620606	.	-1006220	2.30586	0.332938	0	0	6.82388	0	0.703576	0	2.6388	7.52745	-4.88866
rs12640488	4	69929521	69942621	1228	*	224580	CSN1S1	4	69752859	69754086	224525	.	-182598	0	0.691611	1.0491	1.36754	1.52695	5.26726	0.49323	0.68232	3.10824	7.96977	-4.86153
rs11031006	11	30319462	30328810	9349	*	542652	ARL14EP	11	29613066	29620460	542418	.	-707373	0	2.61375	0	0	0.838756	0	6.62745	0	2.61375	7.4662	-4.85245
rs9419958	10	104044109	104052486	5875	*	525195	MIR936	10	103885212	103891086	525142	.	-160148	1.79063	2.09283	4.90132	4.18575	4.5615	4.38865	3.30425	5.53781	12.9705	17.7922	-4.82167
rs9419958	10	103916618	103934764	18147	*	525158	OBFC1	10	104096525	104097523	525210	.	171333	0.846366	2.20108	1.96622	3.30112	1.49489	4.72402	5.8445	1.05215	8.31479	13.1156	-4.80077
rs149934734	11	108112033	108121738	9706	*	565144	ACAT1;RP11-144G7.2	11	108591866	108595526	565299	EXPH5	476811	0.19066	1.09025	3.22277	1.75395	0.704801	6.10164	1.96387	2.28137	6.25764	11.0517	-4.79404
rs78378222	17	7687236	7687807	572	*	716894	TP53;WRAP53	17	5114062	5119369	716303	USP6	-2570806	0	0.0730734	0.449447	0	0	0	5.3038	0	0.52252	5.3038	-4.78128
rs58415480	6	151445664	151453746	3109	*	364921	C6orf211;RMND1	6	152241273	152244381	365163	.	793122	0.74097	0.896035	2.16884	2.7667	4.05175	0	0.893655	6.40554	6.57255	11.351	-4.7784
rs9419958	10	103916618	103934764	18147	*	525158	OBFC1	10	104000708	104002463	525178	.	75895	1.30009	0.765581	0.940014	1.35848	1.9005	1.63377	5.0915	0.515591	4.36416	9.14137	-4.77721
rs9419958	10	104044109	104052486	942	*	525195	MIR936	10	103893542	103894483	525144	.	-154285	3.40663	2.57637	3.42293	3.06315	5.09457	2.7761	6.07582	3.25059	12.4691	17.1971	-4.72801
rs11531206	12	46368194	46384154	15961	*	588694	RP11-474P2.2;RP11-96H19.1;SLC38A2	12	46638916	46647020	588759	.	266794	3.65251	3.39463	3.64135	2.32936	5.96462	4.91173	2.9833	3.865	13.0179	17.7247	-4.7068
rs9419958	10	103916618	103934764	18147	*	525158	OBFC1	10	103784008	103789507	525119	.	-138933	1.44609	0.793604	0.489138	0	0.283961	1.03213	0.551638	5.56736	2.72883	7.43509	-4.70626
rs58415480	6	152631997	152648104	3735	*	365294	SYNE1	6	152514774	152518508	365262	.	-123409	2.07573	1.04644	1.70321	1.6486	1.20967	6.0062	1.22646	2.72273	6.47399	11.1651	-4.69107
rs1986649	13	40921270	40924923	3654	*	621012	SUGT1P3;TPTE2P5	13	41055428	41064347	621076	ELF1;WBP4	136791	1.60304	1.53807	2.28891	2.43405	4.13016	1.15559	1.91491	5.35258	7.86407	12.5532	-4.68916
rs78378222	17	7563522	7574519	10998	*	716875	EIF4A1;SENP3;SNORA67	17	8242821	8249405	716996	CTC1;PFAS	677093	2.84912	3.46035	0.35226	3.57936	4.89957	6.5117	3.42943	0.0876779	10.2411	14.9284	-4.68728
rs78378222	17	7563522	7574519	10998	*	716875	EIF4A1;SENP3;SNORA67	17	7591906	7597459	716878	.	25662	2.87174	2.71419	1.71079	3.57391	2.67865	6.12552	5.05163	1.69681	10.8706	15.5526	-4.68199
rs78378222	17	7563522	7574519	5554	*	716875	EIF4A1;SENP3;SNORA67	17	7591906	7597459	716878	.	25662	2.87174	2.71419	1.71079	3.57391	2.67865	6.12552	5.05163	1.69681	10.8706	15.5526	-4.68199
rs9419958	10	104044109	104052486	5701	*	525195	MIR936	10	103866699	103872399	525139	.	-178748	1.15346	2.8168	1.18123	2.25154	1.39296	5.55507	1.42898	3.6768	7.40303	12.0538	-4.65078
rs112251865	22	39519108	39524776	2510	*	807562	ATF4	22	40258460	40260969	807751	.	737773	1.09954	0.210237	2.03854	0.960875	5.12162	0.270476	3.06203	0.495807	4.3092	8.94993	-4.64073
rs641760	12	123231900	123233359	1460	*	611301	C12orf65;MPHOSPH9	12	123588010	123591179	611370	.	356965	3.06749	2.74232	2.34344	3.69879	5.29665	2.33179	5.3735	3.48172	11.852	16.4837	-4.63162
rs11031006	11	30230915	30239278	8364	*	542622	FSHB	11	31077124	31078080	542903	.	842506	1.30754	0	0	0.0729255	5.9897	0	0	0	1.38046	5.9897	-4.60924
rs58415480	6	152380127	152386281	6155	*	365213	SYNE1-AS1;SYNE1	6	152991468	152997060	365408	.	611060	2.77101	0.797195	0.609488	0.501275	0	0	4.19585	5.06667	4.67897	9.26252	-4.58355
rs1986649	13	40921270	40924923	3654	*	621012	SUGT1P3;TPTE2P5	13	40992392	40997830	621050	.	72015	1.85618	2.92798	0.848964	1.00428	2.67658	5.22013	0	3.31299	6.63741	11.2097	-4.57229
rs58415480	6	151811375	151814408	7939	*	365033	RP3-443C4.2	6	152308143	152316081	365187	.	499221	0.141131	2.73641	0.840109	0.381722	1.57104	0	7.09558	0	4.09938	8.66662	-4.56725
rs78378222	17	7553965	7562206	8242	*	716873	SENP3;TNFSF13	17	7020948	7025325	716778	BCL6B	-534949	9.09269	4.46322	2.28946	0.889697	9.12431	2.41726	6.78056	2.97564	16.7351	21.2978	-4.56271
rs78378222	17	7613680	7615869	2190	*	716883	AC007421.1;FXR2;SHBG	17	7886607	7893858	716928	.	275458	0	1.53235	1.44942	0	0.966616	0.823948	5.72003	0	2.98177	7.51059	-4.52882
rs1986649	13	40662380	40673851	11472	*	620941	FOXO1	13	40246429	40249303	620802	.	-420249	3.49113	6.56427	4.63117	1.72866	9.85992	4.35678	5.8623	0.860944	16.4152	20.9399	-4.52471
rs78378222	17	7918624	7933310	13987	*	716935	CNTROB;KCNAB3;RP11-1099M24.7;TRAPPC1	17	7706998	7720984	716898	DNAH2	-211976	1.7539	2.91109	2.05961	3.7098	1.67933	4.93143	2.04101	6.30671	10.4344	14.9585	-4.52408
rs641760	12	122976314	122989452	13139	*	611233	ABCB9;ARL6IP4;OGFOD2	12	123231900	123233359	611301	C12orf65;MPHOSPH9	249747	4.86962	3.54877	8.03481	9.15154	8.89263	5.49563	8.34834	7.38399	25.6047	30.1206	-4.51586
rs641760	12	122976314	122989452	1460	*	611233	ABCB9;ARL6IP4;OGFOD2	12	123231900	123233359	611301	C12orf65;MPHOSPH9	249747	4.86962	3.54877	8.03481	9.15154	8.89263	5.49563	8.34834	7.38399	25.6047	30.1206	-4.51586
rs11531206	12	46368194	46384154	15961	*	588694	RP11-474P2.2;RP11-96H19.1;SLC38A2	12	46657305	46668686	588762	.	286822	3.19818	5.3517	5.707	4.2102	7.54086	3.90557	5.74096	5.78632	18.4671	22.9737	-4.50662
rs641760	12	120436952	120444994	1098	*	610771	AL021546.6;COX6A1	12	122990313	122991410	611235	.	2549889	0	0	1.22073	0	0	0	0	5.70493	1.22073	5.70493	-4.48419
rs78378222	17	7687236	7687807	572	*	716894	TP53;WRAP53	17	8186071	8187575	716985	.	499302	1.59339	1.65319	0.0554108	2.52249	2.91178	0.173583	6.87665	0.325916	5.82449	10.2879	-4.46344
rs58415480	6	151811375	151814408	4485	*	365033	RP3-443C4.2	6	152213874	152218358	365150	.	403225	6.24051	1.70364	4.5444	1.52772	6.21357	6.05207	2.51888	3.69466	14.0163	18.4792	-4.46293
rs1986649	13	40662380	40673851	11472	*	620941	FOXO1	13	40249391	40253017	620804	.	-416911	5.76404	3.0096	5.71709	1.65616	6.83876	3.67282	5.30681	4.77057	16.1469	20.589	-4.44208
rs1986649	13	40921270	40924923	3654	*	621012	SUGT1P3;TPTE2P5	13	41054281	41055427	621075	.	131758	2.39511	2.23201	2.37179	1.68128	5.71942	1.446	3.01299	2.90262	8.68019	13.081	-4.40085
rs58415480	6	151388877	151392779	1382	*	364905	ZBTB2	6	152268941	152270322	365171	.	878804	0	2.49249	3.28514	1.6618	3.43648	0	0.780697	7.59466	7.43943	11.8118	-4.37241
rs2553772	11	35214125	35216918	3346	*	544203	CD44;RP1-68D18.4	11	35070599	35073944	544150	.	-143250	0	1.13817	0.475443	0	0.877021	0	0	5.07541	1.61362	5.95243	-4.33881
rs11031006	11	30319462	30328810	9349	*	542652	ARL14EP	11	31813481	31818914	543188	PAX6;RCN1	1492062	1.27845	1.14605	0	0	0	5.50965	1.2412	0	2.42449	6.75085	-4.32636
rs4864806	4	54099534	54104104	9974	*	219607	AC110298.1;GSX2	4	53696026	53705999	219481	LNX1	-400806	2.2806	2.39986	1.84583	2.651	2.0104	5.1075	3.32247	3.0428	9.17729	13.4832	-4.30589
rs9419958	10	103963976	103969619	2455	*	525164	SLK	10	103891087	103893541	525143	.	-74483	2.83738	1.28379	1.54656	2.68136	5.16215	3.11917	2.37385	1.99291	8.34909	12.6481	-4.29899
rs11531206	12	46368194	46384154	15961	*	588694	RP11-474P2.2;RP11-96H19.1;SLC38A2	12	46682653	46686520	588770	.	308413	2.64155	4.11077	5.16633	3.05291	5.34366	3.86499	4.68507	5.36742	14.9716	19.2611	-4.28959
rs112251865	22	39562440	39571667	2510	*	807571	CACNA1I	22	40258460	40260969	807751	.	692661	3.11167	0	0.743612	0.534497	1.02654	0.386288	5.91567	1.34796	4.38978	8.67646	-4.28667
rs58415480	6	152631997	152648104	1381	*	365294	SYNE1	6	152555846	152557226	365271	.	-83514	5.95956	6.92398	4.60137	2.35394	6.13357	4.51576	6.68983	6.78594	19.8389	24.1251	-4.28624
rs149934734	11	108656241	108669093	3516	*	565324	DDX10	11	108309129	108312644	565217	.	-351780	1.68498	1.68639	1.59874	0.790097	2.43191	5.17841	2.36287	0.0675842	5.76021	10.0408	-4.28057
rs78378222	17	7583648	7591905	8258	*	716877	AC113189.5;MPDU1;SOX15	17	8017562	8018872	716956	.	430441	0.879151	2.60333	1.80073	1.73162	0.521543	7.25883	3.51388	0	7.01483	11.2943	-4.27943
rs11531206	12	47817392	47840536	15961	*	589075	HDAC7;RP5-1057I20.2	12	46368194	46384154	588694	RP11-474P2.2;RP11-96H19.1;SLC38A2	-1452790	2.65619	3.87983	2.83924	1.57197	7.14642	3.2371	3.91444	0.91927	10.9472	15.2172	-4.26999
rs78378222	17	7563522	7574519	10998	*	716875	EIF4A1;SENP3;SNORA67	17	7228363	7229972	716827	.	-339853	1.49071	0.566747	0	0	0.696479	0	0	5.60844	2.05746	6.30492	-4.24746
rs78378222	17	8187576	8191271	7689	*	716986	C17orf59	17	7747013	7754701	716901	.	-438566	0.0295739	0.760779	0.685357	0	0.32689	5.03105	0	0.36157	1.47571	5.71951	-4.2438
rs641760	12	123566960	123588009	5710	*	611369	RP11-486O12.2;TMED2	12	123319839	123325548	611323	.	-254791	2.08444	3.62899	1.70741	5.47863	3.70554	3.37783	5.12144	4.93322	12.8995	17.138	-4.23857
rs9419958	10	104218566	104219753	7366	*	525245	MIR609	10	103895398	103902763	525147	.	-320079	7.36451	3.12734	4.78853	8.22314	7.05966	5.2828	12.9497	2.44531	23.5035	27.7375	-4.23394
rs11531206	12	45991756	46008867	568	*	588580	RP11-101K23.1;SCAF11	12	46366546	46367113	588692	.	366518	0.94322	0	0	0	0	0	5.16649	0	0.94322	5.16649	-4.22327
rs78378222	17	7574520	7583647	9128	*	716876	AC113189.5;CD68;EIF4A1;MPDU1;SNORA48;SNORA67;SNORD10	17	3885470	3907663	716089	CAMKK1;P2RX1	-3682517	0	0	0	2.88418	0	7.10342	0	0	2.88418	7.10342	-4.21924
rs78378222	17	7544026	7553964	9939	*	716872	TNFSF12;TNFSF12-TNFSF13	17	7562207	7563521	716874	.	13869	3.53797	2.91807	2.14588	5.43886	2.56429	4.81384	3.72982	7.08812	14.0408	18.1961	-4.15529
rs78378222	17	7544026	7553964	1315	*	716872	TNFSF12;TNFSF12-TNFSF13	17	7562207	7563521	716874	.	13869	3.53797	2.91807	2.14588	5.43886	2.56429	4.81384	3.72982	7.08812	14.0408	18.1961	-4.15529
rs11531206	12	46826777	46833728	1046	*	588811	SLC38A4	12	46365500	46366545	588691	.	-464230	0.787491	0.473451	3.84414	3.55828	2.41732	1.06798	7.94139	1.39177	8.66336	12.8185	-4.1551
rs78378222	17	7553965	7562206	8242	*	716873	SENP3;TNFSF13	17	8242821	8249405	716996	CTC1;PFAS	688028	0	2.72862	2.46709	8.11243	4.83695	2.51101	1.85408	8.24701	13.3081	17.4491	-4.14091
rs10815466	9	684168	689900	5733	*	460873	RP11-130C19.3	9	410781	419951	460792	.	-271668	1.33573	2.80639	1.73371	0.91324	2.4333	6.09017	1.90187	0.465148	6.78908	10.8905	-4.10141
rs12640488	4	68243048	68248108	3550	*	224001	TMPRSS11B	4	69739424	69742973	224521	.	1495621	0	0	0.992006	0	0	5.08892	0	0	0.992006	5.08892	-4.09692
rs1986649	13	40662380	40673851	11472	*	620941	FOXO1	13	40434608	40439200	620860	.	-231211	2.13152	5.26423	4.92596	4.27761	5.34994	7.17271	3.73605	4.43316	16.5993	20.6919	-4.09252
rs10929757	2	11531403	11536344	4942	*	68715	GREB1	2	11143743	11146042	68619	.	-388981	1.74159	0.664628	2.45333	1.79387	5.77635	3.12012	1.71419	0.124265	6.65342	10.7349	-4.08151
rs641760	12	123597564	123608264	8023	*	611373	DDX55	12	123327538	123335560	611325	.	-271365	4.27133	0.724053	1.02055	3.05335	3.53278	5.41284	2.23098	1.9724	9.06928	13.149	-4.07972
rs641760	12	123148141	123152877	4737	*	611277	PITPNM2	12	123043908	123045296	611248	.	-105907	7.14649	4.11728	6.86213	6.0027	8.48146	6.64013	5.15904	7.91774	24.1286	28.1984	-4.06978
rs641760	12	123148141	123152877	1389	*	611277	PITPNM2	12	123043908	123045296	611248	.	-105907	7.14649	4.11728	6.86213	6.0027	8.48146	6.64013	5.15904	7.91774	24.1286	28.1984	-4.06978
rs641760	12	123612097	123618772	10921	*	611376	DDX55;SNORA9	12	123045297	123056217	611249	.	-564677	1.23006	0	0	2.03462	0.0249811	0.192537	5.89096	1.22002	3.26469	7.3285	-4.06382
rs1986649	13	40662380	40673851	11472	*	620941	FOXO1	13	39856513	39859387	620686	AZU1P1;SNORD116	-810165	3.51396	0.314214	0.0756349	2.50574	1.28385	1.37255	1.73831	6.02693	6.40955	10.4216	-4.01208
rs641760	12	123243815	123248694	4880	*	611305	C12orf65;MPHOSPH9	12	123040508	123043907	611247	.	-204047	5.22499	0.793857	3.67596	1.41129	3.31919	2.25537	2.53426	7.00478	11.1061	15.1136	-4.00752
rs641760	12	123243815	123248694	3400	*	611305	C12orf65;MPHOSPH9	12	123040508	123043907	611247	.	-204047	5.22499	0.793857	3.67596	1.41129	3.31919	2.25537	2.53426	7.00478	11.1061	15.1136	-4.00752
rs547025	11	205378	211718	6341	*	533799	BET1L;RIC8A	11	428369	438950	533838	.	225112	2.28299	3.73577	2.11642	0.675015	1.97714	6.47438	2.8736	1.47909	8.81019	12.8042	-3.99401
rs9419958	10	104120100	104124014	18147	*	525219	SFR1	10	103916618	103934764	525158	OBFC1	-196366	4.64162	3.05623	7.15962	3.14042	8.33181	4.29631	4.83186	4.5128	17.9979	21.9728	-3.97489
rs78378222	17	8032610	8037854	3460	*	716959	snoU13	17	7694936	7698395	716896	.	-338566	3.39668	0.826681	2.29938	3.19735	2.31096	5.25224	2.37788	3.7515	9.72009	13.6926	-3.97248
rs9419958	10	103916618	103934764	18147	*	525158	OBFC1	10	104146988	104147254	525231	.	221430	1.07139	1.02931	2.00193	0.803109	0.371989	2.19679	6.30036	0	4.90574	8.86914	-3.96341
rs2293607	3	169767117	169772058	4942	*	195802	ACTRT3;RP11-816J6.3	3	169242322	169244907	195622	.	-525973	0	1.65196	0.614716	2.99203	3.32236	5.23371	0	0.659167	5.2587	9.21523	-3.95653
rs149934734	11	108222407	108226609	4203	*	565183	ATM;NPAT	11	108025467	108028228	565109	.	-197660	3.30949	1.55273	1.58778	2.92753	2.05702	6.54151	2.98106	1.74007	9.37753	13.3197	-3.94213
rs58415480	6	152631997	152648104	5430	*	365294	SYNE1	6	152472771	152478200	365243	.	-164565	1.77034	2.07115	1.02908	1.54128	1.50494	6.15349	0.532418	2.1551	6.41185	10.3459	-3.9341
rs641760	12	123231900	123233359	1460	*	611301	C12orf65;MPHOSPH9	12	122864405	122870128	611215	.	-365363	3.07084	3.11045	2.1465	2.61334	6.06992	2.37027	2.87711	3.54597	10.9411	14.8633	-3.92215
rs78378222	17	7574520	7583647	9128	*	716876	AC113189.5;CD68;EIF4A1;MPDU1;SNORA48;SNORA67;SNORD10	17	8186071	8187575	716985	.	607740	0.97963	0.154137	2.04362	0.0398765	0.204122	0	6.33505	0.599304	3.21726	7.13848	-3.92122
rs58415480	6	152631997	152648104	1861	*	365294	SYNE1	6	152536844	152538704	365267	.	-102276	2.99025	1.90341	2.0861	2.45697	2.48511	1.0391	5.19204	4.61302	9.43672	13.3293	-3.89255
rs78378222	17	7838935	7846255	9128	*	716919	KDM6B	17	7574520	7583647	716876	AC113189.5;CD68;EIF4A1;MPDU1;SNORA48;SNORA67;SNORD10	-263511	0.92872	2.96755	1.07612	2.03298	1.66872	5.16646	2.98684	1.07194	7.00538	10.8939	-3.88857
rs78378222	17	7544026	7553964	9939	*	716872	TNFSF12;TNFSF12-TNFSF13	17	7687236	7687807	716894	TP53;WRAP53	138527	2.25734	2.14148	1.87931	3.41194	3.97211	3.56537	0.808497	5.22992	9.69007	13.5759	-3.88584
rs78378222	17	7544026	7553964	572	*	716872	TNFSF12;TNFSF12-TNFSF13	17	7687236	7687807	716894	TP53;WRAP53	138527	2.25734	2.14148	1.87931	3.41194	3.97211	3.56537	0.808497	5.22992	9.69007	13.5759	-3.88584
rs641760	12	123612097	123618772	8023	*	611376	DDX55;SNORA9	12	123327538	123335560	611325	.	-283885	3.64755	0.175663	1.83649	2.16507	0.902119	2.21704	6.73442	1.83135	7.82477	11.6849	-3.86016
rs58415480	6	151811375	151814408	6321	*	365033	RP3-443C4.2	6	152283110	152289430	365178	.	473379	2.47613	0	4.86221	3.02078	2.93526	4.55475	5.31811	1.40934	10.3591	14.2175	-3.85834
rs2235529	1	22052099	22053491	1393	*	4753	CDC42	1	21265986	21272028	4595	RP3-329E20.2	-783788	7.86586	2.59589	8.58395	3.22962	4.1709	10.6437	4.5787	6.68192	22.2753	26.0752	-3.79989
rs641760	12	123243815	123248694	4880	*	611305	C12orf65;MPHOSPH9	12	123035763	123037364	611243	.	-209691	2.19283	2.7114	5.59984	2.0578	4.37309	4.38135	1.52776	6.07191	12.5619	16.3541	-3.79224
rs641760	12	123243815	123248694	1602	*	611305	C12orf65;MPHOSPH9	12	123035763	123037364	611243	.	-209691	2.19283	2.7114	5.59984	2.0578	4.37309	4.38135	1.52776	6.07191	12.5619	16.3541	-3.79224
rs11031006	11	30319462	30328810	9349	*	542652	ARL14EP	11	30873918	30874864	542846	.	550255	2.56158	3.01668	3.31552	4.24682	5.42187	3.57781	4.87202	3.02641	13.1406	16.8981	-3.75751
rs641760	12	123231900	123233359	1460	*	611301	C12orf65;MPHOSPH9	12	122970730	122976169	611231	ABCB9;OGFOD2;RP11-197N18.2	-259180	5.06828	1.94945	5.47347	6.90891	7.15391	1.69749	4.48553	9.80733	19.4001	23.1443	-3.74416
rs641760	12	123231900	123233359	5440	*	611301	C12orf65;MPHOSPH9	12	122970730	122976169	611231	ABCB9;OGFOD2;RP11-197N18.2	-259180	5.06828	1.94945	5.47347	6.90891	7.15391	1.69749	4.48553	9.80733	19.4001	23.1443	-3.74416
rs1986649	13	40662380	40673851	11472	*	620941	FOXO1	13	40497699	40498768	620877	.	-169882	4.22059	2.00041	2.27057	2.14037	6.1682	2.94852	3.04319	2.20002	10.6319	14.3599	-3.72799
rs78378222	17	8073857	8100223	779	*	716967	AC129492.6;ALOX12B;MIR4314	17	7641893	7642671	716886	.	-444758	0.179045	1.98787	1.27816	1.2167	0	5.59191	0	2.76083	4.66177	8.35274	-3.69098
rs641760	12	123702154	123712836	7369	*	611398	ATP6V0A2;RP11-338K17.8	12	123263358	123270726	611309	.	-440453	1.46523	1.1647	2.84547	1.91907	1.93725	6.72234	2.14121	0.281147	7.39447	11.0819	-3.68747
rs641760	12	123221158	123226061	4904	*	611297	MPHOSPH9	12	122803840	122827034	611207	.	-408172	4.08e-05	1.539	3.12281	0.344654	5.07131	2.50699	0.860514	0.2522	5.0065	8.69101	-3.68451
rs641760	12	123627171	123638789	5710	*	611384	EIF2B1;GTF2H3	12	123319839	123325548	611323	.	-310286	3.28562	2.42112	4.41652	1.96247	8.46319	0.744786	3.25584	3.27993	12.0857	15.7437	-3.65803
rs10815466	9	558559	559356	520	*	460827	RNU6-1327P	9	762327	762846	460893	.	203629	2.11193	1.76906	1.98039	1.82148	1.46876	6.46914	2.6682	0.724029	7.68286	11.3301	-3.64727
rs78378222	17	7574520	7583647	9128	*	716876	AC113189.5;CD68;EIF4A1;MPDU1;SNORA48;SNORA67;SNORD10	17	2334124	2339854	715767	SGSM2;TSR1	-5242094	0	0	3.46009	0	0	0	7.09877	0	3.46009	7.09877	-3.63868
rs72709458	5	1287807	1300847	13041	*	263623	TERT	5	909236	917083	263574	.	-381167	0.206149	0.827668	2.72157	2.10351	0.125444	7.28668	0	2.08118	5.8589	9.4933	-3.6344
rs78378222	17	8377723	8387893	4430	*	717026	RP11-849F2.7;RPL26	17	7609210	7613639	716881	snoU13	-771383	0	0.824359	1.29882	0	5.16499	0.574298	0	0	2.12318	5.73929	-3.61611
rs1986649	13	41055428	41064347	4750	*	621076	ELF1;WBP4	13	40768348	40773097	620972	.	-289165	2.0101	0.601636	0.267609	1.43882	1.05635	5.77718	1.092	0	4.31816	7.92552	-3.60736
rs9419958	10	103916618	103934764	18147	*	525158	OBFC1	10	104200221	104201547	525239	.	275193	2.48329	2.95775	0	3.12817	2.03882	2.46628	7.16413	0.503635	8.56921	12.1729	-3.60366
rs2293607	3	169767117	169772058	4942	*	195802	ACTRT3;RP11-816J6.3	3	179652579	179660858	198886	USP13	9887131	0	0	1.16964	1.68985	0	6.44253	0	0	2.85948	6.44253	-3.58304
rs2293607	3	168094112	168101606	7916	*	195217	GOLIM4	3	169772059	169779974	195803	MYNN	1678158	5.25186	0	0	0	5.68183	0	2.34338	0.802928	5.25186	8.82814	-3.57627
rs11031731	11	32786939	32794768	2004	*	543459	CCDC73	11	32437277	32439280	543355	.	-352575	2.42671	2.13121	3.68158	4.13528	5.00096	4.69309	4.45496	1.79583	12.3748	15.9448	-3.57007
rs58415480	6	152631997	152648104	690	*	365294	SYNE1	6	152499908	152500597	365255	.	-139798	1.82172	2.14254	1.43994	1.5825	6.71495	0.761364	1.60719	1.47277	6.9867	10.5563	-3.56957
rs9419958	10	104084623	104086048	1484	*	525207	COL17A1	10	103902764	103904247	525148	.	-181830	2.53398	1.44816	1.24712	1.60209	2.13835	0.882382	5.217	2.14771	6.83135	10.3854	-3.55409
rs641760	12	123597564	123608264	860	*	611373	DDX55	12	122989453	122990312	611234	.	-613031	2.81545	1.08309	0	0.922246	1.20462	5.57231	0.294754	1.29946	4.82079	8.37114	-3.55035
rs78378222	17	7563522	7574519	10998	*	716875	EIF4A1;SENP3;SNORA67	17	8122997	8127106	716975	HES7	556031	1.77994	1.35181	3.70488	1.08677	1.01328	3.02491	0	7.42912	7.92339	11.4673	-3.54392
rs58415480	6	151811375	151814408	1070	*	365033	RP3-443C4.2	6	152316082	152317151	365188	.	503725	1.24844	2.81343	2.90586	1.73658	3.0705	3.58641	5.55332	0	8.70431	12.2102	-3.50592
rs1986649	13	40921270	40924923	3654	*	621012	SUGT1P3;TPTE2P5	13	41049856	41051302	621073	.	127483	4.22242	1.08429	1.48469	2.67374	4.17534	1.41255	2.27292	5.08875	9.46513	12.9496	-3.48444
rs58415480	6	151656608	151657930	2405	*	364987	ESR1	6	152218359	152220763	365151	.	562292	0.909441	0.596274	2.42856	0.934044	5.41368	1.99813	0.770077	0.169522	4.86832	8.35141	-3.48309
rs641760	12	123243815	123248694	4880	*	611305	C12orf65;MPHOSPH9	12	122833792	122836248	611211	HIP1R	-411234	1.44273	0	2.28982	0.921438	5.97085	0.941191	1.22473	0	4.65398	8.13677	-3.48279
rs641760	12	123148141	123152877	4737	*	611277	PITPNM2	12	122955134	122970076	611228	.	-187904	3.21802	1.9321	1.53869	2.6592	5.04007	1.94686	3.31835	2.51259	9.34801	12.8179	-3.46986
rs641760	12	123148141	123152877	14943	*	611277	PITPNM2	12	122955134	122970076	611228	.	-187904	3.21802	1.9321	1.53869	2.6592	5.04007	1.94686	3.31835	2.51259	9.34801	12.8179	-3.46986
rs58415480	6	151445664	151453746	2405	*	364921	C6orf211;RMND1	6	152218359	152220763	365151	.	769856	0.741108	0.908401	2.164	0.536173	5.5423	0	2.23432	0	4.34968	7.77662	-3.42694
rs112251865	22	39562440	39571667	350	*	807571	CACNA1I	22	40139951	40140300	807716	.	573072	0	1.88325	0.737395	0	6.04511	0	0	0	2.62065	6.04511	-3.42446
rs11031006	11	30319462	30328810	9349	*	542652	ARL14EP	11	29558077	29562462	542401	.	-763866	1.54104	0.0361499	2.67578	0	0	5.29067	0.00762263	2.36736	4.25297	7.66565	-3.41268
rs9419958	10	104084623	104086048	5701	*	525207	COL17A1	10	103866699	103872399	525139	.	-215786	2.63836	4.59644	2.09926	1.45815	4.4043	5.20983	1.35522	3.23262	10.7922	14.202	-3.40976
rs2235529	1	22052099	22053491	1393	*	4753	CDC42	1	22140254	22151720	4779	WNT4	93192	4.09567	8.23306	8.21312	12.5981	7.10978	8.68372	13.1742	7.57837	33.1399	36.5461	-3.40611
rs2235529	1	22052099	22053491	11467	*	4753	CDC42	1	22140254	22151720	4779	WNT4	93192	4.09567	8.23306	8.21312	12.5981	7.10978	8.68372	13.1742	7.57837	33.1399	36.5461	-3.40611
rs78378222	17	7613680	7615869	2190	*	716883	AC007421.1;FXR2;SHBG	17	7544026	7553964	716872	TNFSF12;TNFSF12-TNFSF13	-65779	1.92515	2.73189	2.78925	2.72118	5.57395	2.83067	2.45419	2.7133	10.1675	13.5721	-3.40463
rs78378222	17	7613680	7615869	9939	*	716883	AC007421.1;FXR2;SHBG	17	7544026	7553964	716872	TNFSF12;TNFSF12-TNFSF13	-65779	1.92515	2.73189	2.78925	2.72118	5.57395	2.83067	2.45419	2.7133	10.1675	13.5721	-3.40463
rs78378222	17	7544026	7553964	9939	*	716872	TNFSF12;TNFSF12-TNFSF13	17	7210150	7211587	716823	.	-338126	2.79295	0.222879	0.668197	0.36833	6.13993	0.358112	0.415532	0.541903	4.05236	7.45548	-3.40312
rs1986649	13	39856513	39859387	2349	*	620686	AZU1P1;SNORD116	13	40682492	40684840	620947	.	825716	0.180817	4.95143	2.13552	2.3363	0.895819	5.63146	3.34116	3.13824	9.60407	13.0067	-3.40262
rs78378222	17	7563522	7574519	10998	*	716875	EIF4A1;SENP3;SNORA67	17	8166471	8179673	716982	RP11-599B13.7;SNORD118;TMEM107	604052	0	7.41691	3.21663	0.114159	0	6.29901	3.35448	4.49494	10.7477	14.1484	-3.40072
rs2235529	1	22052099	22053491	1393	*	4753	CDC42	1	18954973	18958041	4055	IFFO2	-3096288	0	0	1.80199	2.51956	7.70592	0	0	0	4.32155	7.70592	-3.38437
rs149934734	11	108222407	108226609	4203	*	565183	ATM;NPAT	11	107457101	107458593	564943	CWF19L2	-766661	2.80937	0	1.13327	2.42778	2.01869	0.44164	6.74404	0.530585	6.37042	9.73496	-3.36454
rs1986649	13	40662380	40673851	11472	*	620941	FOXO1	13	39764700	39766820	620660	.	-902355	3.73643	1.19757	5.08038	2.5186	4.59014	4.27056	0	7.02919	12.533	15.8899	-3.35692
rs11031731	11	32431719	32435985	4267	*	543352	WT1-AS;WT1	11	32606514	32607593	543400	.	173202	1.56711	2.2627	1.88859	6.25759	6.57348	1.90955	4.39821	2.43608	11.976	15.3173	-3.34134
rs641760	12	123566960	123588009	2250	*	611369	RP11-486O12.2;TMED2	12	123227066	123229315	611299	.	-349294	1.22982	2.59841	2.12363	2.86339	5.50829	1.0753	1.65625	3.91431	8.81526	12.1542	-3.3389
rs149934734	11	108491928	108500147	8220	*	565263	KDELC2	11	108634873	108636916	565316	.	139857	3.62005	0.86227	3.41188	1.87232	6.36598	1.62815	1.88187	3.21864	9.76652	13.0946	-3.32811
rs78378222	17	8117132	8119826	8602	*	716972	ALOXE3	17	7698396	7706997	716897	EFNB3;WRAP53	-415782	1.3465	2.76431	0	5.47437	4.47897	0	0	8.41582	9.58518	12.8948	-3.30961
rs112251865	22	39562440	39571667	7602	*	807571	CACNA1I	22	40299736	40307337	807765	.	736483	2.17807	1.06573	4.74232	0	1.0222	9.68454	0	0.587062	7.98612	11.2938	-3.30768
rs4864806	4	53696026	53705999	9974	*	219481	LNX1	4	54099534	54104104	219607	AC110298.1;GSX2	400807	3.65902	5.50461	2.23115	5.34952	2.58311	7.80071	4.42142	5.2417	16.7443	20.0469	-3.30263
rs10815466	9	454380	464347	3671	*	460802	DOCK8;RP11-165F24.3	9	807710	811380	460908	.	350182	0	2.07081	1.32267	0.220472	0.340031	5.97055	0.27781	0.32098	3.61396	6.90937	-3.29541
rs547025	11	205378	211718	6341	*	533799	BET1L;RIC8A	11	452295	458955	533843	.	247077	3.64612	5.06253	7.04104	4.12517	6.8054	5.3342	4.96785	6.04448	19.8749	23.1519	-3.27707
rs11531206	12	47070133	47081642	1657	*	588878	AMIGO2;PCED1B	12	46354203	46355859	588686	.	-720856	0	1.08616	0	0.913437	0	5.06709	0.201846	0	1.9996	5.26893	-3.26933
rs641760	12	123243815	123248694	4880	*	611305	C12orf65;MPHOSPH9	12	123045297	123056217	611249	.	-195497	2.82462	6.23089	0.436173	1.96967	3.23279	3.18543	1.4635	6.82352	11.4614	14.7052	-3.24389
rs641760	12	123243815	123248694	10921	*	611305	C12orf65;MPHOSPH9	12	123045297	123056217	611249	.	-195497	2.82462	6.23089	0.436173	1.96967	3.23279	3.18543	1.4635	6.82352	11.4614	14.7052	-3.24389
rs641760	12	122976314	122989452	13139	*	611233	ABCB9;ARL6IP4;OGFOD2	12	123227066	123229315	611299	.	245308	4.38565	3.21531	5.08635	3.62819	2.78138	2.19923	10.8902	3.68707	16.3155	19.5579	-3.24243
rs641760	12	122976314	122989452	2250	*	611233	ABCB9;ARL6IP4;OGFOD2	12	123227066	123229315	611299	.	245308	4.38565	3.21531	5.08635	3.62819	2.78138	2.19923	10.8902	3.68707	16.3155	19.5579	-3.24243
rs2235529	1	22956670	22965706	2212	*	4939	LACTBL1	1	22166977	22169188	4783	.	-793105	1.73065	0	0.499136	0	5.46136	0	0	0	2.22979	5.46136	-3.23157
rs2293607	3	169767117	169772058	4942	*	195802	ACTRT3;RP11-816J6.3	3	169041610	169041843	195558	.	-727861	0	0	2.54683	0	0.201764	0	5.53313	0	2.54683	5.7349	-3.18806
rs641760	12	123270727	123272341	1615	*	611310	CDK2AP1	12	123384323	123390789	611335	.	116022	1.5222	0.780262	1.64533	4.44235	1.6813	2.12425	0.541747	7.22574	8.39014	11.573	-3.1829
rs641760	12	123270727	123272341	6467	*	611310	CDK2AP1	12	123384323	123390789	611335	.	116022	1.5222	0.780262	1.64533	4.44235	1.6813	2.12425	0.541747	7.22574	8.39014	11.573	-3.1829
rs78378222	17	7687236	7687807	572	*	716894	TP53;WRAP53	17	7933428	7934948	716937	.	246667	1.09433	3.63467	1.26477	1.12777	6.0994	2.63229	1.08508	0.42471	7.12155	10.2415	-3.11993
rs641760	12	123612097	123618772	7801	*	611376	DDX55;SNORA9	12	123282036	123289836	611313	.	-329498	0.480857	5.20212	1.58975	3.18622	2.64507	3.48846	3.48601	3.93503	10.459	13.5546	-3.09562
rs2235529	1	22556619	22572049	4559	*	4866	EPHA8	1	22076003	22080561	4758	.	-486052	0.658316	0.966087	1.96124	0	6.18878	0	0.463141	0	3.58565	6.65192	-3.06628
rs547025	11	233448	242697	9250	*	533810	PSMD13;SIRT3	11	451023	452294	533842	.	213586	5.3873	2.52346	3.4776	1.18536	5.3358	3.65073	2.29749	4.32194	12.5737	15.606	-3.03225
rs11031731	11	32431719	32435985	4267	*	543352	WT1-AS;WT1	11	32600537	32606492	543398	.	169663	3.90239	2.97026	2.55154	2.31806	5.95319	1.87986	5.40306	1.53594	11.7423	14.7721	-3.02979
rs1986649	13	40662380	40673851	11472	*	620941	FOXO1	13	40219025	40221824	620797	.	-447691	1.01659	4.42079	3.25923	5.32441	3.0567	5.23547	2.47454	6.27669	14.021	17.0434	-3.02238
rs10815466	9	558559	559356	4544	*	460827	RNU6-1327P	9	788311	792854	460903	.	231625	1.79469	4.37556	2.26433	3.18326	4.7586	5.96339	2.54454	1.35944	11.6178	14.626	-3.00812
rs641760	12	123523188	123540554	6076	*	611366	MIR3908;RILPL1	12	123272342	123278417	611311	.	-256491	2.86899	7.53661	3.29819	2.77628	2.19052	4.06879	2.45381	10.7746	16.4801	19.4877	-3.00768
rs9419958	10	103963976	103969619	510	*	525164	SLK	10	103894484	103894993	525145	.	-72059	2.04966	3.28436	3.97725	4.0568	6.92969	1.16244	5.94961	2.33158	13.3681	16.3733	-3.00525
rs641760	12	123374064	123384322	10259	*	611334	SETD8	12	122833792	122836248	611211	HIP1R	-544173	1.37832	1.46741	0	0	0	0.115014	0.0122464	5.68635	2.84574	5.81361	-2.96787
rs58415480	6	151811375	151814408	542	*	365033	RP3-443C4.2	6	152281105	152281646	365176	.	468484	4.29967	5.03464	8.08981	1.62704	7.48693	2.51323	7.97151	4.00855	19.0512	21.9802	-2.92906
rs78378222	17	7698396	7706997	8602	*	716897	EFNB3;WRAP53	17	7992914	8005323	716952	GUCY2D	296422	2.15581	5.76176	3.00453	1.46366	3.05252	4.81285	1.46764	5.9809	12.3858	15.3139	-2.92815
rs641760	12	123231900	123233359	1460	*	611301	C12orf65;MPHOSPH9	12	123618794	123619654	611378	.	386595	1.18599	3.83387	2.79022	3.26941	3.63809	1.46876	2.52583	6.36207	11.0795	13.9947	-2.91525
rs641760	12	123627171	123638789	3144	*	611384	EIF2B1;GTF2H3	12	123233360	123236503	611302	.	-398048	1.16889	0.416372	0	3.46093	1.54129	0.0988235	5.62557	0.682085	5.04619	7.94777	-2.90158
rs78378222	17	8073857	8100223	1534	*	716967	AC129492.6;ALOX12B;MIR4314	17	7782419	7783952	716910	.	-303854	0.929107	6.85812	0.361345	5.34407	7.90336	1.44626	3.64736	3.38881	13.4926	16.3858	-2.89314
rs1986649	13	40662380	40673851	11472	*	620941	FOXO1	13	40161557	40163895	620775	.	-505389	2.01027	4.70177	3.61899	0.73481	5.05814	3.23736	2.72475	2.9234	11.0658	13.9436	-2.87782
rs641760	12	123349981	123360734	10754	*	611331	SBNO1	12	123612097	123618772	611376	DDX55;SNORA9	260077	5.6565	1.82423	1.11037	2.81053	3.19829	0.952996	3.15689	6.96345	11.4016	14.2716	-2.86999
rs78378222	17	7574520	7583647	9128	*	716876	AC113189.5;CD68;EIF4A1;MPDU1;SNORA48;SNORA67;SNORD10	17	7846256	7848148	716920	.	268119	2.18538	2.03205	1.3762	3.12803	1.25881	1.63303	1.27817	7.41201	8.72167	11.582	-2.86036
rs9419958	10	104044109	104052486	3552	*	525195	MIR936	10	103904248	103907799	525149	.	-142274	1.61402	0.93309	3.63138	2.35575	1.69015	5.50395	1.73257	2.45675	8.53424	11.3834	-2.84918
rs112251865	22	40040825	40053110	1655	*	807684	RP3-496C20.1;TNRC6B	22	40295630	40297284	807762	.	249490	1.88611	1.67038	2.74438	0.818866	2.94765	5.07004	1.3402	0.587041	7.11973	9.94493	-2.8252
rs641760	12	123523188	123540554	3618	*	611366	MIR3908;RILPL1	12	123278418	123282035	611312	.	-251644	2.30768	1.54586	2.23362	2.72865	0.273242	5.66518	2.91023	2.785	8.81581	11.6336	-2.81784
rs58415480	6	152540998	152555845	14848	*	365270	RP11-133I21.2	6	152631997	152648104	365294	SYNE1	91629	9.44643	14.5436	11.2046	10.121	14.3339	10.1369	11.2896	12.3603	45.3156	48.1207	-2.80507
rs78378222	17	7544026	7553964	9939	*	716872	TNFSF12;TNFSF12-TNFSF13	17	7684178	7687235	716893	RP11-199F11.2;WRAP53	136712	1.40426	4.00015	1.68866	4.96342	4.05076	1.87898	5.10034	3.81939	12.0565	14.8495	-2.79299
rs78378222	17	7544026	7553964	3058	*	716872	TNFSF12;TNFSF12-TNFSF13	17	7684178	7687235	716893	RP11-199F11.2;WRAP53	136712	1.40426	4.00015	1.68866	4.96342	4.05076	1.87898	5.10034	3.81939	12.0565	14.8495	-2.79299
rs9419958	10	103916618	103934764	18147	*	525158	OBFC1	10	104120100	104124014	525219	SFR1	196366	5.61755	4.36766	5.65631	4.81789	9.10283	4.6064	3.92977	5.61252	20.4594	23.2515	-2.79209
rs641760	12	122833792	122836248	2250	*	611211	HIP1R	12	123227066	123229315	611299	.	393171	3.16216	0.024739	3.91666	1.72622	0.84951	2.17292	5.91028	2.67671	8.82978	11.6094	-2.77964
rs641760	12	123243815	123248694	4880	*	611305	C12orf65;MPHOSPH9	12	123043908	123045296	611248	.	-201652	2.16681	4.11662	1.91366	2.65645	7.61365	2.24062	2.51609	1.21623	10.8536	13.5866	-2.73304
rs641760	12	123243815	123248694	1389	*	611305	C12orf65;MPHOSPH9	12	123043908	123045296	611248	.	-201652	2.16681	4.11662	1.91366	2.65645	7.61365	2.24062	2.51609	1.21623	10.8536	13.5866	-2.73304
rs66998222	16	51149600	51153936	588	*	704401	SALL1	16	51434854	51435441	704491	.	283380	0.726694	0.750423	2.94933	1.39864	2.4299	0.751397	5.17981	0.195974	5.82509	8.55708	-2.73199
rs2235529	1	22052099	22053491	1393	*	4753	CDC42	1	19798893	19808751	4241	TMCO4	-2248973	0	0	0	2.97912	0	5.70605	0	0	2.97912	5.70605	-2.72693
rs641760	12	122833792	122836248	7369	*	611211	HIP1R	12	123263358	123270726	611309	.	432022	0	1.2751	2.16937	1.79856	0.86276	0	5.25278	1.83735	5.24303	7.95289	-2.70986
rs78378222	17	7574520	7583647	9128	*	716876	AC113189.5;CD68;EIF4A1;MPDU1;SNORA48;SNORA67;SNORD10	17	8156683	8166470	716981	RP11-599B13.6;VAMP2	582493	3.25145	3.32046	4.2221	4.69402	3.36575	1.94821	5.70847	7.17535	15.488	18.1978	-2.70974
rs4864806	4	53696026	53705999	9974	*	219481	LNX1	4	53479569	53484992	219407	.	-218732	0.997874	1.93967	2.14787	1.36273	1.00967	5.12726	1.91039	1.10413	6.44815	9.15144	-2.70329
rs78378222	17	7574520	7583647	9128	*	716876	AC113189.5;CD68;EIF4A1;MPDU1;SNORA48;SNORA67;SNORD10	17	8112179	8114922	716970	.	534467	2.05495	0.249173	0.025671	3.41147	2.92626	5.19079	0.305072	0	5.74127	8.42212	-2.68085
rs10815466	9	454380	464347	4642	*	460802	DOCK8;RP11-165F24.3	9	762885	767526	460895	.	305842	3.57787	0.136573	1.21602	0.830033	5.96716	0.272842	1.84799	0.324639	5.76049	8.41263	-2.65213
rs12640488	4	70358617	70361818	532	*	224711	SMR3A	4	69760283	69760814	224528	.	-599669	1.62418	0	0.84118	2.31895	0	0	5.17335	2.23891	4.78431	7.41226	-2.62795
rs11031731	11	32786939	32794768	11229	*	543459	CCDC73	11	32378417	32389645	543338	.	-406822	5.35376	5.19189	1.6349	2.49422	6.11921	3.36824	1.76324	6.03557	14.6748	17.2862	-2.61148
rs78378222	17	7574520	7583647	9128	*	716876	AC113189.5;CD68;EIF4A1;MPDU1;SNORA48;SNORA67;SNORD10	17	7875109	7880533	716925	.	298738	0.245993	1.23668	0.22853	2.53487	5.49894	0	1.35146	0	4.24607	6.8504	-2.60433
rs641760	12	123231900	123233359	1460	*	611301	C12orf65;MPHOSPH9	12	122991411	122998521	611236	.	-237663	5.11118	3.45291	3.12998	4.23438	4.5141	3.80252	4.05121	6.15889	15.9285	18.5267	-2.59827
rs641760	12	123231900	123233359	7111	*	611301	C12orf65;MPHOSPH9	12	122991411	122998521	611236	.	-237663	5.11118	3.45291	3.12998	4.23438	4.5141	3.80252	4.05121	6.15889	15.9285	18.5267	-2.59827
rs1986649	13	40662380	40673851	11472	*	620941	FOXO1	13	39815507	39818323	620674	.	-851200	2.83305	2.86822	2.20255	6.07871	6.23615	1.33901	2.18874	6.81677	13.9825	16.5807	-2.59814
rs641760	12	123566960	123588009	1615	*	611369	RP11-486O12.2;TMED2	12	123270727	123272341	611310	CDK2AP1	-305950	4.32582	4.50936	1.78308	7.73549	5.51423	5.46426	7.92251	2.02053	18.3538	20.9215	-2.56779
rs11031731	11	32583546	32588657	984	*	543391	EIF3M	11	32435986	32436969	543353	.	-149624	2.48803	1.77445	3.54599	3.46173	2.48809	5.30298	2.90192	3.13496	11.2702	13.828	-2.55776
rs78378222	17	7553965	7562206	8242	*	716873	SENP3;TNFSF13	17	7583648	7591905	716877	AC113189.5;MPDU1;SOX15	29691	6.01603	7.50848	8.179	6.40149	11.3625	0	11.029	8.26214	28.105	30.6536	-2.54862
rs78378222	17	7553965	7562206	8258	*	716873	SENP3;TNFSF13	17	7583648	7591905	716877	AC113189.5;MPDU1;SOX15	29691	6.01603	7.50848	8.179	6.40149	11.3625	0	11.029	8.26214	28.105	30.6536	-2.54862
rs78378222	17	8156683	8166470	9128	*	716981	RP11-599B13.6;VAMP2	17	7574520	7583647	716876	AC113189.5;CD68;EIF4A1;MPDU1;SNORA48;SNORA67;SNORD10	-582493	2.35924	2.61031	2.62543	3.42781	2.82981	0.875151	4.21594	5.63993	11.0228	13.5608	-2.53804
rs78378222	17	7609210	7613639	4430	*	716881	snoU13	17	8017562	8018872	716956	.	406793	1.47011	2.50988	5.79987	0.740103	2.90766	2.29939	1.75098	6.04456	10.52	13.0026	-2.48264
rs641760	12	122833792	122836248	3144	*	611211	HIP1R	12	123233360	123236503	611302	.	399912	3.19979	2.68435	4.6248	2.59431	1.67158	3.28114	5.97174	4.65906	13.1033	15.5835	-2.48026
rs78378222	17	7698396	7706997	8602	*	716897	EFNB3;WRAP53	17	7903760	7906777	716931	CHD3;SCARNA21	202572	2.5972	6.28104	2.74432	2.17151	5.12866	4.43977	1.0672	5.62436	13.7941	16.26	-2.46591
rs78378222	17	7687236	7687807	572	*	716894	TP53;WRAP53	17	7811664	7818533	716916	.	127577	1.29003	0.676296	2.25302	3.85659	1.3113	1.14277	5.61184	2.46446	8.07594	10.5304	-2.45443
rs641760	12	123349981	123360734	10754	*	611331	SBNO1	12	123702154	123712836	611398	ATP6V0A2;RP11-338K17.8	352138	4.45463	4.99488	0.0939671	3.17632	2.17107	9.93214	0.446014	2.6185	12.7198	15.1677	-2.44792
rs2293607	3	169772059	169779974	7916	*	195803	MYNN	3	169975486	169977006	195853	.	200230	0.808168	1.17786	4.30085	1.76339	2.02883	1.72903	5.4792	1.23736	8.05027	10.4744	-2.42415
rs641760	12	123566960	123588009	810	*	611369	RP11-486O12.2;TMED2	12	123293403	123294212	611315	.	-283677	2.25588	5.56719	3.8417	1.01069	1.57511	5.52586	0.786939	7.18857	12.6755	15.0765	-2.40101
rs641760	12	122970730	122976169	5440	*	611231	ABCB9;OGFOD2;RP11-197N18.2	12	123238630	123243814	611304	.	267773	4.73216	3.24776	1.24122	2.80632	1.93434	2.95006	5.00158	4.51698	12.0275	14.403	-2.3755
rs641760	12	122970730	122976169	5185	*	611231	ABCB9;OGFOD2;RP11-197N18.2	12	123238630	123243814	611304	.	267773	4.73216	3.24776	1.24122	2.80632	1.93434	2.95006	5.00158	4.51698	12.0275	14.403	-2.3755
rs78378222	17	7179263	7184274	15564	*	716819	ASGR1	17	7642672	7658235	716887	ATP1B2	468685	0.594989	2.475	0.548773	0	0	5.984	0	0	3.61877	5.984	-2.36523
rs10815466	9	467825	470771	1820	*	460807	KANK1;RP11-165F24.3	9	805890	807709	460907	.	337502	0.16637	5.11057	0.232373	0.254732	0.443457	0.449511	6.64378	0.587963	5.76405	8.12471	-2.36066
rs112251865	22	40040825	40053110	966	*	807684	RP3-496C20.1;TNRC6B	22	40297285	40298250	807763	.	250800	1.73274	1.90673	2.75856	1.35785	5.10598	2.45528	1.08445	1.46422	7.75588	10.1099	-2.35406
rs78378222	17	7553965	7562206	8242	*	716873	SENP3;TNFSF13	17	7574520	7583647	716876	AC113189.5;CD68;EIF4A1;MPDU1;SNORA48;SNORA67;SNORD10	20998	3.95237	2.87074	4.94882	3.24651	4.01072	4.65414	5.94975	2.7552	15.0184	17.3698	-2.35139
rs78378222	17	7553965	7562206	9128	*	716873	SENP3;TNFSF13	17	7574520	7583647	716876	AC113189.5;CD68;EIF4A1;MPDU1;SNORA48;SNORA67;SNORD10	20998	3.95237	2.87074	4.94882	3.24651	4.01072	4.65414	5.94975	2.7552	15.0184	17.3698	-2.35139
rs547025	11	812544	819395	6341	*	533874	PNPLA2	11	205378	211718	533799	BET1L;RIC8A	-607421	0	5.05407	0	0.286375	1.79622	2.66816	2.48016	0.729329	5.34045	7.67387	-2.33342
rs2235529	1	22648218	22653691	3396	*	4882	C1QB	1	22136858	22140253	4778	.	-512399	0	0.622144	1.02725	5.22491	3.66477	0.533309	3.55965	1.42602	6.8743	9.18375	-2.30945
rs641760	12	123566960	123588009	7369	*	611369	RP11-486O12.2;TMED2	12	123263358	123270726	611309	.	-310442	6.65534	1.6356	15.1026	1.84425	14.8029	2.80173	2.33808	7.59678	25.2378	27.5395	-2.30164
rs9419958	10	103963976	103969619	5875	*	525164	SLK	10	103885212	103891086	525142	.	-78648	3.19829	4.30079	2.79449	2.35841	5.45418	4.46997	2.85031	2.14419	12.652	14.9187	-2.26667
rs78378222	17	7706998	7720984	13987	*	716898	DNAH2	17	7984574	7992913	716951	.	274753	2.16083	4.10328	2.97845	2.38313	3.59431	4.39752	0.674462	5.15356	11.6257	13.8199	-2.19416
rs9419958	10	104120100	104124014	823	*	525219	SFR1	10	103910001	103910823	525153	.	-211645	4.27142	5.21431	12.1417	4.53067	12.0389	1.19531	10.8214	4.25376	26.1581	28.3094	-2.15131
rs2293607	3	169977783	169986659	7916	*	195855	SEC62-AS1;SEC62	3	169772059	169779974	195803	MYNN	-206204	3.49733	7.20672	8.06808	13.0954	7.52122	7.01355	7.8441	11.6363	31.8675	34.0152	-2.14772
rs641760	12	123231900	123233359	1460	*	611301	C12orf65;MPHOSPH9	12	123597564	123608264	611373	DDX55	370285	2.20305	1.29937	4.02811	2.27254	1.99689	0.130931	3.85331	5.96551	9.80307	11.9466	-2.14357
rs112251865	22	39498350	39500625	4592	*	807555	MIEF1	22	40321407	40325998	807773	.	824215	1.6393	1.06459	2.70088	0	5.24299	1.11163	0.497238	0.690018	5.40476	7.54187	-2.13711
rs149934734	11	108222407	108226609	4203	*	565183	ATM;NPAT	11	107559938	107567642	564979	ALKBH8	-660718	2.535	2.47966	1.6565	3.05851	5.05819	1.93641	1.32874	3.54038	9.72968	11.8637	-2.13404
rs78378222	17	7211588	7222068	4430	*	716824	ACADVL;DLG4	17	7609210	7613639	716881	snoU13	394597	1.31041	3.00661	4.88937	0.99479	5.58586	3.37019	0	3.36911	10.2012	12.3251	-2.12397
rs641760	12	123231900	123233359	1460	*	611301	C12orf65;MPHOSPH9	12	122955134	122970076	611228	.	-270024	2.34144	2.37828	3.75816	3.54074	5.38986	2.2515	2.15251	4.34569	12.0186	14.1396	-2.12094
rs641760	12	123231900	123233359	14943	*	611301	C12orf65;MPHOSPH9	12	122955134	122970076	611228	.	-270024	2.34144	2.37828	3.75816	3.54074	5.38986	2.2515	2.15251	4.34569	12.0186	14.1396	-2.12094
rs1986649	13	39034101	39044691	1977	*	620395	NHLRC3;PROSER1	13	40773098	40775074	620973	.	1734690	0.800669	0	3.14898	0	5.09689	0	0.97367	0	3.94964	6.07056	-2.12091
rs11031731	11	32431719	32435985	4267	*	543352	WT1-AS;WT1	11	32310942	32312850	543321	.	-121956	4.01217	2.23205	5.20409	3.37584	3.80524	2.78413	7.49853	2.83778	14.8241	16.9257	-2.10154
rs11031731	11	32431719	32435985	1909	*	543352	WT1-AS;WT1	11	32310942	32312850	543321	.	-121956	4.01217	2.23205	5.20409	3.37584	3.80524	2.78413	7.49853	2.83778	14.8241	16.9257	-2.10154
rs11031731	11	32583546	32588657	4026	*	543391	EIF3M	11	32374391	32378416	543337	.	-209698	1.4057	2.75299	0.556785	0.739167	0.68235	5.10506	0.290539	1.47823	5.45465	7.55618	-2.10154
rs547025	11	267734	295654	27921	*	533818	ATHL1;NLRP6;RP11-326C3.2	11	252135	258174	533815	.	-26539	3.71137	2.13594	1.8175	2.68238	2.82029	2.85572	1.46699	5.28729	10.3472	12.4303	-2.0831
rs547025	11	267734	295654	6040	*	533818	ATHL1;NLRP6;RP11-326C3.2	11	252135	258174	533815	.	-26539	3.71137	2.13594	1.8175	2.68238	2.82029	2.85572	1.46699	5.28729	10.3472	12.4303	-2.0831
rs78378222	17	7039992	7053310	13987	*	716785	SLC16A11	17	7706998	7720984	716898	DNAH2	667340	1.93224	0.636511	1.08513	1.30895	0	5.51843	0.282802	1.21634	4.96283	7.01757	-2.05475
rs4864806	4	54120146	54125861	2430	*	219613	snoU13	4	53660104	53662533	219467	.	-461685	1.95782	0	1.23882	0	0	0	5.23547	0	3.19663	5.23547	-2.03884
rs11031006	11	30319462	30328810	9349	*	542652	ARL14EP	11	30844397	30845522	542840	.	520824	0.669989	0.894177	5.88453	2.47879	1.62238	1.5707	4.86443	3.90864	9.92748	11.9662	-2.03868
rs9419958	10	103916618	103934764	18147	*	525158	OBFC1	10	103969620	103971146	525165	.	44692	1.64358	5.6281	3.43832	2.95654	3.63686	4.26685	5.20554	2.58427	13.6665	15.6935	-2.02697
rs58415480	6	152748227	152751486	1161	*	365327	VIP	6	152446150	152447310	365227	.	-303126	1.7676	1.06998	0.912954	2.96684	1.8581	5.22071	1.20394	0.452768	6.71738	8.73552	-2.01814
rs78378222	17	7698396	7706997	8602	*	716897	EFNB3;WRAP53	17	8112179	8114922	716970	.	410854	1.28301	3.86993	0	3.1598	2.18105	2.50677	0	5.63808	8.31274	10.3259	-2.01316
rs78378222	17	7553965	7562206	8242	*	716873	SENP3;TNFSF13	17	7016847	7020823	716776	MIR497HG;RP11-589P10.7	-539250	5.10969	0	0.11856	1.85346	7.57069	1.20224	0	0.306232	7.08171	9.07916	-1.99745
rs78378222	17	7563522	7574519	10998	*	716875	EIF4A1;SENP3;SNORA67	17	7537502	7543453	716869	.	-28543	2.90265	1.30675	0.73772	8.44981	0.725144	5.87701	1.73699	7.0465	13.3969	15.3856	-1.98871
rs78378222	17	7563522	7574519	5952	*	716875	EIF4A1;SENP3;SNORA67	17	7537502	7543453	716869	.	-28543	2.90265	1.30675	0.73772	8.44981	0.725144	5.87701	1.73699	7.0465	13.3969	15.3856	-1.98871
rs11031006	11	30319462	30328810	9349	*	542652	ARL14EP	11	30759412	30766480	542810	.	438810	1.07569	0.299476	2.69314	5.20516	1.979	4.17743	0	5.10533	9.27348	11.2618	-1.98828
rs9419958	10	104044109	104052486	2455	*	525195	MIR936	10	103891087	103893541	525143	.	-155983	0.356879	2.4995	1.40505	6.88658	2.43533	3.45114	1.91489	5.33356	11.148	13.1349	-1.98692
rs78378222	17	7613680	7615869	2190	*	716883	AC007421.1;FXR2;SHBG	17	7563522	7574519	716875	EIF4A1;SENP3;SNORA67	-45754	2.95176	1.25464	2.44667	2.07091	5.40208	1.64203	2.21224	1.44659	8.72398	10.703	-1.97897
rs78378222	17	7613680	7615869	10998	*	716883	AC007421.1;FXR2;SHBG	17	7563522	7574519	716875	EIF4A1;SENP3;SNORA67	-45754	2.95176	1.25464	2.44667	2.07091	5.40208	1.64203	2.21224	1.44659	8.72398	10.703	-1.97897
rs78378222	17	7583648	7591905	8258	*	716877	AC113189.5;MPDU1;SOX15	17	7992914	8005323	716952	GUCY2D	411342	1.34702	1.31403	2.58159	1.84327	0.0325154	1.70163	1.18449	6.145	7.08591	9.06364	-1.97773
rs1986649	13	39856513	39859387	2014	*	620686	AZU1P1;SNORD116	13	40701896	40703909	620954	.	844953	3.05786	3.35025	4.90494	3.01901	1.66132	0.706619	5.84197	8.09698	14.3321	16.3069	-1.97485
rs2293607	3	169767117	169772058	4942	*	195802	ACTRT3;RP11-816J6.3	3	168021904	168023472	195198	.	-1746899	3.38274	0	0	0	0	0	0	5.34937	3.38274	5.34937	-1.96664
rs4864806	4	53495868	53497140	2473	*	219409	LNX1-AS1	4	53691644	53694116	219478	.	196376	0.786221	0.648998	1.96225	2.15751	1.5676	5.51436	0.0242447	0.397306	5.55498	7.50351	-1.94853
rs9419958	10	104218566	104219753	1370	*	525245	MIR609	10	103913755	103915124	525156	.	-304720	5.60279	3.09713	1.00669	4.46479	4.93634	5.08584	2.63326	3.46273	14.1714	16.1182	-1.94678
rs641760	12	122735641	122753883	13139	*	611189	DENR;RP11-324E6.4	12	122976314	122989452	611233	ABCB9;ARL6IP4;OGFOD2	238121	2.09806	2.98767	2.35974	4.62453	3.69553	5.22057	2.58344	2.51706	12.07	14.0166	-1.9466
rs2235529	1	22140254	22151720	11467	*	4779	WNT4	1	22677817	22681669	4889	.	533756	0.746723	3.16889	2.15006	1.04914	0.465818	5.93026	0	2.65555	7.11482	9.05164	-1.93682
rs11031731	11	32892295	32894449	778	*	543482	QSER1	11	32330173	32330950	543327	.	-562810	2.50723	2.00305	2.01806	2.98458	2.62889	5.5124	1.66163	1.62204	9.51293	11.425	-1.91203
rs58415480	6	152696845	152707493	14848	*	365311	HSPD1P16;MYCT1	6	152540998	152555845	365270	RP11-133I21.2	-153747	2.31248	2.54887	3.18702	1.42089	1.84755	0.616711	6.05499	2.84138	9.46926	11.3606	-1.89138
rs78378222	17	7687236	7687807	572	*	716894	TP53;WRAP53	17	8122997	8127106	716975	HES7	437530	4.58755	4.82912	4.3762	0.713583	4.71892	2.46198	5.27109	3.93777	14.5064	16.3898	-1.88331
rs78378222	17	7553965	7562206	8242	*	716873	SENP3;TNFSF13	17	8122997	8127106	716975	HES7	566966	0	5.66081	1.15826	1.88007	1.60018	2.44467	3.47928	3.02024	8.69914	10.5444	-1.84524
rs78378222	17	7553965	7562206	8242	*	716873	SENP3;TNFSF13	17	7225915	7228362	716826	.	-330947	0.644234	1.77716	0.883689	0	0	5.13582	0	0	3.30508	5.13582	-1.83074
rs11031731	11	32431719	32435985	4267	*	543352	WT1-AS;WT1	11	32333382	32335893	543330	.	-99214	3.08496	5.72356	1.98378	6.15081	2.75736	4.9653	9.29426	1.74512	16.9431	18.762	-1.81894
rs11031731	11	32431719	32435985	2512	*	543352	WT1-AS;WT1	11	32333382	32335893	543330	.	-99214	3.08496	5.72356	1.98378	6.15081	2.75736	4.9653	9.29426	1.74512	16.9431	18.762	-1.81894
rs11031731	11	33013940	33022501	11229	*	543518	DEPDC7	11	32378417	32389645	543338	.	-634189	0.220054	2.60968	1.21549	0	0	5.7386	0.123589	0	4.04523	5.86218	-1.81695
rs1986649	13	40662380	40673851	11472	*	620941	FOXO1	13	39967464	39968976	620716	.	-699895	0.667483	3.42754	2.48621	2.23686	0.373381	0.562327	6.22456	3.46317	8.81808	10.6234	-1.80536
rs11531206	12	46826777	46833728	568	*	588811	SLC38A4	12	46366546	46367113	588692	.	-463423	1.11217	6.96087	4.18486	1.65416	6.86174	6.62942	0.834642	1.39065	13.9121	15.7165	-1.80439
rs78378222	17	7574520	7583647	9128	*	716876	AC113189.5;CD68;EIF4A1;MPDU1;SNORA48;SNORA67;SNORD10	17	7796507	7805602	716912	.	221971	0.727052	1.81356	1.76966	0.306846	0	0.577778	0.416102	5.42183	4.61712	6.41571	-1.79859
rs78378222	17	7574520	7583647	9096	*	716876	AC113189.5;CD68;EIF4A1;MPDU1;SNORA48;SNORA67;SNORD10	17	7796507	7805602	716912	.	221971	0.727052	1.81356	1.76966	0.306846	0	0.577778	0.416102	5.42183	4.61712	6.41571	-1.79859
rs11031731	11	32431719	32435985	4267	*	543352	WT1-AS;WT1	11	32399480	32400415	543341	.	-33904	3.52632	5.26175	3.28235	4.45209	5.67892	5.14294	3.53217	3.96038	16.5225	18.3144	-1.79189
rs11031731	11	32431719	32435985	936	*	543352	WT1-AS;WT1	11	32399480	32400415	543341	.	-33904	3.52632	5.26175	3.28235	4.45209	5.67892	5.14294	3.53217	3.96038	16.5225	18.3144	-1.79189
rs641760	12	123231900	123233359	1460	*	611301	C12orf65;MPHOSPH9	12	123045297	123056217	611249	.	-181872	7.5914	6.58602	4.7416	7.57801	8.47781	7.61405	4.42829	7.74633	26.497	28.2665	-1.76945
rs641760	12	123231900	123233359	10921	*	611301	C12orf65;MPHOSPH9	12	123045297	123056217	611249	.	-181872	7.5914	6.58602	4.7416	7.57801	8.47781	7.61405	4.42829	7.74633	26.497	28.2665	-1.76945
rs11031731	11	32431719	32435985	4267	*	543352	WT1-AS;WT1	11	33011818	33013939	543517	.	579027	1.59135	1.09603	2.01532	1.58723	5.71379	1.7086	0	0.626366	6.28992	8.04875	-1.75883
rs641760	12	122970730	122976169	5440	*	611231	ABCB9;OGFOD2;RP11-197N18.2	12	123624877	123626273	611382	.	652126	3.19691	0	0.224199	2.0047	0	1.28016	0.236551	5.66339	5.42581	7.1801	-1.75429
rs9419958	10	103916618	103934764	18147	*	525158	OBFC1	10	103910001	103910823	525153	.	-15279	4.58796	4.92325	6.29162	4.78934	7.40486	2.55945	7.65879	4.7143	20.5922	22.3374	-1.74522
rs9419958	10	103916618	103934764	823	*	525158	OBFC1	10	103910001	103910823	525153	.	-15279	4.58796	4.92325	6.29162	4.78934	7.40486	2.55945	7.65879	4.7143	20.5922	22.3374	-1.74522
rs9419958	10	103916618	103934764	18147	*	525158	OBFC1	10	104259762	104261199	525266	.	334790	2.09719	1.27452	2.18363	4.45244	2.28919	4.00527	0.26681	5.18793	10.0078	11.7492	-1.74142
rs9419958	10	103963976	103969619	1370	*	525164	SLK	10	103913755	103915124	525156	.	-52358	2.31101	3.02266	3.22824	5.5514	4.97026	0.902662	5.80898	4.16217	14.1133	15.8441	-1.73076
rs149934734	11	108005905	108014218	4203	*	565107	CUL5	11	108222407	108226609	565183	ATM;NPAT	214447	1.09176	2.42073	4.21754	3.25753	3.95837	6.57678	1.52842	0.639297	10.9876	12.7029	-1.71529
rs149934734	11	108466693	108470887	4195	*	565257	AP005718.1;C11orf65	11	108229766	108231281	565186	.	-238266	4.24089	0.246721	3.64846	0.174701	1.91278	0	6.87625	1.20526	8.31077	9.99429	-1.68352
rs149934734	11	108466693	108470887	1516	*	565257	AP005718.1;C11orf65	11	108229766	108231281	565186	.	-238266	4.24089	0.246721	3.64846	0.174701	1.91278	0	6.87625	1.20526	8.31077	9.99429	-1.68352
rs78378222	17	7583648	7591905	8258	*	716877	AC113189.5;MPDU1;SOX15	17	75261155	75262099	736913	GGA3;MRPS7	67673851	4.41683	0.504231	2.86078	0	9.46462	0	0	0	7.78184	9.46462	-1.68278
rs9419958	10	103916618	103934764	18147	*	525158	OBFC1	10	104013140	104014111	525186	.	87935	1.81913	1.80015	2.37995	2.65514	1.25391	0.69403	5.171	3.21068	8.65437	10.3296	-1.67525
rs2235529	1	22052099	22053491	1393	*	4753	CDC42	1	21811430	21842509	4717	HSPG2;LDLRAD2	-225825	0	3.37456	6.36207	3.88019	1.5936	2.45337	0	11.2334	13.6168	15.2804	-1.66359
rs641760	12	122970730	122976169	5440	*	611231	ABCB9;OGFOD2;RP11-197N18.2	12	123588010	123591179	611370	.	616145	3.62148	1.148	3.54473	1.94289	1.67388	7.34869	1.03589	1.85271	10.2571	11.9112	-1.65406
rs78378222	17	7563522	7574519	10998	*	716875	EIF4A1;SENP3;SNORA67	17	7698396	7706997	716897	EFNB3;WRAP53	133676	3.87251	3.70383	2.40026	6.14518	3.00241	4.6664	3.25025	6.84963	16.1218	17.7687	-1.6469
rs78378222	17	7563522	7574519	8602	*	716875	EIF4A1;SENP3;SNORA67	17	7698396	7706997	716897	EFNB3;WRAP53	133676	3.87251	3.70383	2.40026	6.14518	3.00241	4.6664	3.25025	6.84963	16.1218	17.7687	-1.6469
rs641760	12	122970730	122976169	5440	*	611231	ABCB9;OGFOD2;RP11-197N18.2	12	123231900	123233359	611301	C12orf65;MPHOSPH9	259180	9.53481	10.3896	9.71127	14.6639	14.6219	7.30181	9.16736	14.8145	44.2995	45.9056	-1.60609
rs641760	12	122970730	122976169	1460	*	611231	ABCB9;OGFOD2;RP11-197N18.2	12	123231900	123233359	611301	C12orf65;MPHOSPH9	259180	9.53481	10.3896	9.71127	14.6639	14.6219	7.30181	9.16736	14.8145	44.2995	45.9056	-1.60609
rs1986649	13	40782627	40797843	15217	*	620975	SLC25A15	13	40921270	40924923	621012	SUGT1P3;TPTE2P5	132862	2.96082	2.54916	1.79873	4.75111	8.6358	3.56218	1.43245	0	12.0598	13.6304	-1.5706
rs1986649	13	40782627	40797843	3654	*	620975	SLC25A15	13	40921270	40924923	621012	SUGT1P3;TPTE2P5	132862	2.96082	2.54916	1.79873	4.75111	8.6358	3.56218	1.43245	0	12.0598	13.6304	-1.5706
rs547025	11	388132	428368	8804	*	533837	ANO9;PKP3;SIGIRR	11	258930	267733	533817	.	-144918	2.3533	6.57995	2.31732	4.83454	1.74511	4.34371	3.60783	7.95744	16.0851	17.6541	-1.56897
rs149934734	11	108466693	108470887	4195	*	565257	AP005718.1;C11orf65	11	108112033	108121738	565144	ACAT1;RP11-144G7.2	-351904	3.67105	2.75421	3.13713	1.94692	4.00614	5.07603	1.70429	2.28976	11.5093	13.0762	-1.56692
rs149934734	11	108466693	108470887	9706	*	565257	AP005718.1;C11orf65	11	108112033	108121738	565144	ACAT1;RP11-144G7.2	-351904	3.67105	2.75421	3.13713	1.94692	4.00614	5.07603	1.70429	2.28976	11.5093	13.0762	-1.56692
rs1986649	13	40662380	40673851	11472	*	620941	FOXO1	13	40124653	40125941	620760	.	-542818	3.72992	1.73768	5.28221	6.08834	4.04757	4.11009	6.384	3.82708	16.8381	18.3687	-1.53058
rs78378222	17	7687236	7687807	572	*	716894	TP53;WRAP53	17	7883845	7886606	716927	CHD3;LSMD1	197704	2.48003	1.96139	2.72692	4.45967	6.49405	1.46376	2.42199	2.75768	11.628	13.1375	-1.50946
rs547025	11	388132	428368	3738	*	533837	ANO9;PKP3;SIGIRR	11	212676	216413	533804	.	-193705	5.12294	3.76102	3.8739	4.29936	3.29691	5.23659	2.91011	7.09476	17.0572	18.5384	-1.48115
rs11031731	11	32431719	32435985	4267	*	543352	WT1-AS;WT1	11	32796223	32801834	543461	.	365177	2.38957	3.3725	3.03137	5.75141	5.22973	3.94766	4.13778	2.70645	14.5449	16.0216	-1.47676
rs2293607	3	169767117	169772058	4942	*	195802	ACTRT3;RP11-816J6.3	3	170171592	170172832	195921	.	402625	1.39676	4.64947	2.34986	2.49803	0.368347	3.63833	1.75375	6.59624	10.8941	12.3567	-1.46254
rs78378222	17	7684178	7687235	3058	*	716893	RP11-199F11.2;WRAP53	17	8242821	8249405	716996	CTC1;PFAS	560407	2.03066	4.16006	2.39866	0.642902	0.339276	3.69974	0.625735	6.02676	9.23229	10.6915	-1.45922
rs2293607	3	169772059	169779974	7916	*	195803	MYNN	3	170005002	170005741	195865	.	229355	2.09443	1.08637	1.38259	1.29968	1.22416	0.484113	0.467303	5.11187	5.86307	7.28745	-1.42438
rs9419958	10	104268078	104269095	942	*	525272	GSTO2;MIR4482-1	10	103893542	103894483	525144	.	-374574	4.66668	3.9755	2.48161	2.17535	5.91756	0.325665	7.05123	1.4056	13.2991	14.7001	-1.40092
rs11531206	12	46368194	46384154	15961	*	588694	RP11-474P2.2;RP11-96H19.1;SLC38A2	12	46669623	46670729	588764	.	294002	3.48803	5.23724	3.78896	1.67617	3.18321	2.69027	6.56098	3.1192	14.1904	15.5537	-1.36326
rs641760	12	122407969	122423217	3144	*	611124	CLIP1	12	123233360	123236503	611302	.	819339	1.03862	0.052568	4.20795	0	5.25776	0.587233	0	0.770312	5.29914	6.61531	-1.31617
rs641760	12	123428635	123444588	15954	*	611350	RILPL2;RP11-972P1.8	12	123231900	123233359	611301	C12orf65;MPHOSPH9	-203982	2.14052	5.25694	3.11908	3.35882	4.68757	4.65196	4.54709	1.30062	13.8754	15.1872	-1.31187
rs641760	12	123428635	123444588	1460	*	611350	RILPL2;RP11-972P1.8	12	123231900	123233359	611301	C12orf65;MPHOSPH9	-203982	2.14052	5.25694	3.11908	3.35882	4.68757	4.65196	4.54709	1.30062	13.8754	15.1872	-1.31187
rs58415480	6	152540998	152555845	14848	*	365270	RP11-133I21.2	6	152809110	152815505	365354	.	263886	0	0	1.51907	2.46197	0	0	5.29091	0	3.98104	5.29091	-1.30987
rs9419958	10	103916618	103934764	18147	*	525158	OBFC1	10	104203988	104213222	525241	.	282914	2.5319	1.18976	2.47223	2.3573	5.04904	2.55739	1.73726	0.507096	8.5512	9.85079	-1.29959
rs11531206	12	46368194	46384154	15961	*	588694	RP11-474P2.2;RP11-96H19.1;SLC38A2	12	47019968	47023328	588862	.	645474	3.03604	4.33751	4.94094	3.34076	5.44283	6.63989	2.65546	2.19624	15.6552	16.9344	-1.27918
rs78378222	17	7553965	7562206	8242	*	716873	SENP3;TNFSF13	17	7211588	7222068	716824	ACADVL;DLG4	-341257	1.77305	1.98007	1.03998	5.43828	3.69715	5.28935	0	2.51862	10.2314	11.5051	-1.27373
rs641760	12	123270727	123272341	1615	*	611310	CDK2AP1	12	122976314	122989452	611233	ABCB9;ARL6IP4;OGFOD2	-288651	4.10854	5.51989	4.40886	2.88774	6.78899	1.25304	6.94173	3.20926	16.925	18.193	-1.268
rs641760	12	123270727	123272341	13139	*	611310	CDK2AP1	12	122976314	122989452	611233	ABCB9;ARL6IP4;OGFOD2	-288651	4.10854	5.51989	4.40886	2.88774	6.78899	1.25304	6.94173	3.20926	16.925	18.193	-1.268
rs11031731	11	32583546	32588657	791	*	543391	EIF3M	11	32306624	32307414	543319	.	-279082	3.69205	5.59153	3.14977	3.42309	4.80189	1.87203	6.90158	3.53832	15.8564	17.1138	-1.2574
rs66998222	16	51149600	51153936	2840	*	704401	SALL1	16	51432014	51434853	704490	.	281666	2.07617	1.68345	1.52799	2.60032	1.17027	1.45927	5.1571	1.35034	7.88792	9.13698	-1.24905
rs78378222	17	7992914	8005323	2523	*	716952	GUCY2D	17	7775038	7777560	716908	.	-222819	2.52783	5.11179	3.92156	3.1725	2.06629	1.62337	5.01532	7.26693	14.7337	15.9719	-1.23823
rs2235529	1	22052099	22053491	1393	*	4753	CDC42	1	21936641	21949720	4731	HSPG2	-109614	6.50897	8.33533	5.47559	7.30329	15.5934	2.63518	2.77162	7.84701	27.6232	28.8472	-1.22398
rs547025	11	355508	378379	27921	*	533831	B4GALNT4	11	267734	295654	533818	ATHL1;NLRP6;RP11-326C3.2	-85249	3.61331	7.9814	2.4853	6.1008	3.74158	4.79025	2.26	10.6081	20.1808	21.4	-1.21914
rs58415480	6	151388877	151392779	3109	*	364905	ZBTB2	6	152241273	152244381	365163	.	851999	1.98978	1.81147	1.97696	1.10319	1.76177	0	5.70507	0.609269	6.8814	8.07611	-1.19471
rs78378222	17	8037855	8048177	8602	*	716960	ALOX15B	17	7698396	7706997	716897	EFNB3;WRAP53	-340319	1.98439	2.8545	1.78347	5.62281	3.08282	1.05671	2.91752	6.32515	12.2452	13.3822	-1.13702
rs78378222	17	7684178	7687235	3058	*	716893	RP11-199F11.2;WRAP53	17	7563522	7574519	716875	EIF4A1;SENP3;SNORA67	-116686	3.42472	2.81774	4.30116	2.79418	4.30596	2.97017	2.14971	5.03895	13.3378	14.4648	-1.127
rs78378222	17	7684178	7687235	10998	*	716893	RP11-199F11.2;WRAP53	17	7563522	7574519	716875	EIF4A1;SENP3;SNORA67	-116686	3.42472	2.81774	4.30116	2.79418	4.30596	2.97017	2.14971	5.03895	13.3378	14.4648	-1.127
rs11531206	12	46368194	46384154	15961	*	588694	RP11-474P2.2;RP11-96H19.1;SLC38A2	12	46553955	46564360	588735	.	182984	5.05608	4.06197	5.12008	3.24964	5.5792	2.86964	4.90736	5.24387	17.4878	18.6001	-1.11231
rs78378222	17	7642672	7658235	15564	*	716887	ATP1B2	17	8037855	8048177	716960	ALOX15B	392563	2.05944	4.98828	4.23523	0.87971	2.02273	0.57161	4.1217	6.54556	12.1627	13.2616	-1.09894
rs641760	12	123148141	123152877	4737	*	611277	PITPNM2	12	123038067	123040288	611245	.	-111331	2.68755	3.28405	2.80061	3.82613	5.76625	1.24522	2.31063	4.3644	12.5983	13.6865	-1.08815
rs641760	12	123148141	123152877	2222	*	611277	PITPNM2	12	123038067	123040288	611245	.	-111331	2.68755	3.28405	2.80061	3.82613	5.76625	1.24522	2.31063	4.3644	12.5983	13.6865	-1.08815
rs78378222	17	7992914	8005323	4731	*	716952	GUCY2D	17	7770307	7775037	716907	.	-226446	2.99902	5.17333	1.17394	2.23789	1.41458	5.91781	3.30187	2.03296	11.5842	12.6672	-1.08304
rs78378222	17	7687236	7687807	572	*	716894	TP53;WRAP53	17	7893859	7899527	716929	.	209172	0.527787	1.53606	2.20918	2.9867	1.10495	5.81279	0.347586	1.06227	7.25972	8.3276	-1.06788
rs1986649	13	40662380	40673851	11472	*	620941	FOXO1	13	39771489	39771717	620663	.	-896512	0	0	0.402312	7.27213	6.54431	2.181	0	0	7.67444	8.72531	-1.05087
rs9419958	10	104120100	104124014	1484	*	525219	SFR1	10	103902764	103904247	525148	.	-218551	4.33168	2.54234	2.67944	3.64411	7.62991	1.21666	4.37945	0.992736	13.1976	14.2188	-1.02119
rs11531206	12	46368194	46384154	15961	*	588694	RP11-474P2.2;RP11-96H19.1;SLC38A2	12	46677011	46681277	588767	.	302970	4.16763	5.64634	5.7032	6.00923	4.968	5.87703	7.47215	4.21207	21.5264	22.5293	-1.00284
rs58415480	6	152631997	152648104	2099	*	365294	SYNE1	6	152538899	152540997	365269	.	-100102	4.46434	5.26565	4.24623	3.50812	4.45784	4.39512	6.86907	2.67661	17.4843	18.3986	-0.914309
rs641760	12	122970730	122976169	5440	*	611231	ABCB9;OGFOD2;RP11-197N18.2	12	123233360	123236503	611302	.	261482	7.40739	1.66861	7.98371	11.2559	11.3393	1.16864	10.8765	5.79712	28.3157	29.1815	-0.865876
rs641760	12	122970730	122976169	3144	*	611231	ABCB9;OGFOD2;RP11-197N18.2	12	123233360	123236503	611302	.	261482	7.40739	1.66861	7.98371	11.2559	11.3393	1.16864	10.8765	5.79712	28.3157	29.1815	-0.865876
rs78378222	17	7698396	7706997	8602	*	716897	EFNB3;WRAP53	17	8005324	8008999	716953	.	304465	1.0934	5.89695	0.784003	2.62356	3.71191	4.35971	0.328818	2.83658	10.3979	11.237	-0.8391
rs9419958	10	103916618	103934764	18147	*	525158	OBFC1	10	104115391	104115993	525217	.	190001	2.94023	0.973724	7.45489	1.26406	2.39457	1.19219	7.88371	1.95571	12.6329	13.4262	-0.793278
rs72709458	5	1287807	1300847	13041	*	263623	TERT	5	1653459	1668737	263698	.	366771	1.94568	0.787291	1.76663	3.83572	1.49989	0.744331	0.998832	5.87936	8.33532	9.12241	-0.787086
rs9419958	10	103916618	103934764	18147	*	525158	OBFC1	10	104294855	104298820	525283	.	371147	3.0291	3.45545	2.34522	0.288801	0.393114	1.58184	6.29719	1.62391	9.11857	9.89605	-0.77748
rs547025	11	205378	211718	6341	*	533799	BET1L;RIC8A	11	378380	387540	533832	.	174412	1.5287	3.4319	4.13892	1.41953	0.212012	3.619	2.30047	5.15629	10.519	11.2878	-0.768726
rs9419958	10	103916618	103934764	18147	*	525158	OBFC1	10	104219754	104222406	525246	.	295389	4.09207	7.40765	2.55622	2.47445	1.21033	5.01672	7.48953	3.57699	16.5304	17.2936	-0.763169
rs9419958	10	103916618	103934764	18147	*	525158	OBFC1	10	104084623	104086048	525207	COL17A1	159645	4.94816	2.0159	2.55554	2.80364	2.75405	2.14735	6.21549	1.95543	12.3232	13.0723	-0.749078
rs58415480	6	151811375	151814408	2346	*	365033	RP3-443C4.2	6	152225989	152228334	365156	.	414270	13.5549	2.46903	15.0802	10.8884	9.92682	12.4838	9.19388	11.1224	41.9925	42.7269	-0.734383
rs11531206	12	46826777	46833728	15961	*	588811	SLC38A4	12	46368194	46384154	588694	RP11-474P2.2;RP11-96H19.1;SLC38A2	-454078	0.918591	5.46905	2.39369	2.216	3.6067	2.4072	2.46669	3.25031	10.9973	11.7309	-0.73358
rs78378222	17	7609210	7613639	4430	*	716881	snoU13	17	8018873	8029718	716957	.	412871	3.60502	4.03635	2.86418	0.741492	2.98534	0.0417014	5.674	3.27903	11.247	11.9801	-0.733025
rs2293607	3	170136080	170149935	4942	*	195913	PHC3;RNU6-315P	3	169767117	169772058	195802	ACTRT3;RP11-816J6.3	-373420	2.8301	7.57685	2.00804	7.49639	8.42449	5.62938	3.11295	3.47728	19.9114	20.6441	-0.73272
rs2235529	1	22636291	22646351	5397	*	4879	C1QA;C1QC	1	22151721	22157117	4780	.	-486902	0	2.58457	5.12513	2.57627	0.519055	3.19159	0.733278	6.51048	10.286	10.9544	-0.668424
rs2293607	3	169767117	169772058	4942	*	195802	ACTRT3;RP11-816J6.3	3	169147900	169152050	195587	.	-619612	4.29142	0.25361	5.29473	3.44335	7.29857	0	3.95359	2.67808	13.2831	13.9302	-0.647128
rs1986649	13	40921270	40924923	3654	*	621012	SUGT1P3;TPTE2P5	13	41065356	41070079	621078	.	144621	1.95994	1.7951	2.10784	2.9723	5.37574	0.889316	3.19971	0	8.83517	9.46477	-0.629594
rs78378222	17	7613680	7615869	2190	*	716883	AC007421.1;FXR2;SHBG	17	8242821	8249405	716996	CTC1;PFAS	631339	5.14931	1.43805	0	5.49235	4.71845	2.64638	2.28192	3.05637	12.0797	12.7031	-0.623409
rs58415480	6	151656608	151657930	2374	*	364987	ESR1	6	152265486	152267859	365169	.	609404	1.36663	0.631906	7.57742	8.6656	3.74796	3.04748	11.2367	0.830104	18.2416	18.8623	-0.620739
rs9419958	10	103916618	103934764	18147	*	525158	OBFC1	10	104273721	104274612	525276	.	348476	3.72398	1.3001	1.60605	0	5.67964	0.523578	1.04433	0	6.63014	7.24755	-0.617412
rs1986649	13	40662380	40673851	11472	*	620941	FOXO1	13	40181274	40184975	620784	.	-484991	5.45037	7.9359	2.28819	1.2838	5.70268	3.29991	4.25275	4.32023	16.9583	17.5756	-0.617307
rs58415480	6	152398076	152419171	21096	*	365219	RNA5SP223;RP3-398G3.5;SYNE1	6	152391551	152396651	365216	.	-14522	4.68687	5.09548	6.91224	5.76491	5.34429	3.0818	9.69556	4.95475	22.4595	23.0764	-0.616896
rs58415480	6	152398076	152419171	5101	*	365219	RNA5SP223;RP3-398G3.5;SYNE1	6	152391551	152396651	365216	.	-14522	4.68687	5.09548	6.91224	5.76491	5.34429	3.0818	9.69556	4.95475	22.4595	23.0764	-0.616896
rs78378222	17	8032610	8037854	4731	*	716959	snoU13	17	7770307	7775037	716907	.	-262560	3.29345	5.54652	4.22966	2.58567	5.47071	4.49467	2.5884	3.71813	15.6553	16.2719	-0.616612
rs9419958	10	104218566	104219753	5701	*	525245	MIR609	10	103866699	103872399	525139	.	-349610	5.48077	3.29675	5.82042	4.86267	0.919351	10.3313	3.89139	4.93185	19.4606	20.0739	-0.613276
rs11531206	12	46368194	46384154	15961	*	588694	RP11-474P2.2;RP11-96H19.1;SLC38A2	12	46471245	46474126	588712	.	96512	3.1034	1.95326	2.608	3.57415	3.15405	1.30328	2.35628	5.01182	11.2388	11.8254	-0.586622
rs78378222	17	7838935	7846255	3058	*	716919	KDM6B	17	7684178	7687235	716893	RP11-199F11.2;WRAP53	-156888	1.20254	2.27985	2.83718	4.6323	1.36255	5.02062	1.88537	3.26517	10.9519	11.5337	-0.581836
rs641760	12	123148141	123152877	4737	*	611277	PITPNM2	12	123040508	123043907	611247	.	-108301	3.72583	4.7671	5.38772	8.9227	10.5075	1.21413	3.24826	8.40855	22.8033	23.3784	-0.575051
rs641760	12	123148141	123152877	3400	*	611277	PITPNM2	12	123040508	123043907	611247	.	-108301	3.72583	4.7671	5.38772	8.9227	10.5075	1.21413	3.24826	8.40855	22.8033	23.3784	-0.575051
rs1986649	13	40662380	40673851	11472	*	620941	FOXO1	13	40091390	40096182	620748	.	-574329	2.75654	1.67991	5.98247	2.03369	2.8626	5.02825	3.58161	1.54137	12.4526	13.0138	-0.561232
rs10815466	9	467825	470771	545	*	460807	KANK1;RP11-165F24.3	9	811381	811925	460909	.	342355	1.47914	1.66529	3.27475	0.256996	1.39663	0	5.26191	0.577903	6.67618	7.23644	-0.560258
rs2235529	1	22636291	22646351	1492	*	4879	C1QA;C1QC	1	22111856	22113347	4773	.	-528719	4.38141	2.71246	2.30993	1.92931	2.12924	5.04235	1.68149	3.02899	11.3331	11.8821	-0.548947
rs9419958	10	103916618	103934764	18147	*	525158	OBFC1	10	103910837	103913754	525155	.	-13395	2.77414	5.15531	6.16106	5.40903	6.43315	3.24848	6.61184	3.75214	19.4996	20.0456	-0.546044
rs9419958	10	103916618	103934764	2918	*	525158	OBFC1	10	103910837	103913754	525155	.	-13395	2.77414	5.15531	6.16106	5.40903	6.43315	3.24848	6.61184	3.75214	19.4996	20.0456	-0.546044
rs641760	12	122407969	122423217	1460	*	611124	CLIP1	12	123231900	123233359	611301	C12orf65;MPHOSPH9	817037	5.01477	1.00092	0.640628	0.215723	2.3909	0.455832	1.97503	2.57064	6.87204	7.3924	-0.520359
rs78378222	17	7992914	8005323	4796	*	716952	GUCY2D	17	7755687	7760482	716903	.	-241034	3.62615	2.48867	2.66387	0.934589	0.270343	2.51567	5.31755	2.1262	9.71328	10.2298	-0.516484
rs78378222	17	7684178	7687235	3058	*	716893	RP11-199F11.2;WRAP53	17	8005324	8008999	716953	.	321455	1.12314	2.44467	1.33459	1.22657	1.13322	5.20671	0	0.280143	6.12898	6.62007	-0.491097
rs78378222	17	7613680	7615869	2190	*	716883	AC007421.1;FXR2;SHBG	17	8037855	8048177	716960	ALOX15B	428242	1.38749	1.48064	3.1609	4.03163	1.66585	1.46833	5.78094	1.6222	10.0607	10.5373	-0.476658
rs78378222	17	8305605	8316626	8602	*	717006	ARHGEF15	17	7698396	7706997	716897	EFNB3;WRAP53	-608419	0.892556	0.155581	6.1891	0.148235	5.53631	1.97042	0.351167	0	7.38548	7.85789	-0.472418
rs641760	12	123523188	123540554	810	*	611366	MIR3908;RILPL1	12	123293403	123294212	611315	.	-238063	3.17334	2.22562	3.58542	3.32701	2.90612	3.34071	0.997209	5.53502	12.3114	12.7791	-0.467673
rs78378222	17	7883845	7886606	572	*	716927	CHD3;LSMD1	17	7687236	7687807	716894	TP53;WRAP53	-197704	2.03975	1.86577	1.79556	4.06154	5.0316	1.67187	1.80704	1.71128	9.76261	10.2218	-0.459178
rs641760	12	123148141	123152877	4737	*	611277	PITPNM2	12	123035763	123037364	611243	.	-113945	3.0137	5.44883	3.39746	3.06646	1.80289	3.76847	3.12844	6.682	14.9265	15.3818	-0.455331
rs641760	12	123148141	123152877	1602	*	611277	PITPNM2	12	123035763	123037364	611243	.	-113945	3.0137	5.44883	3.39746	3.06646	1.80289	3.76847	3.12844	6.682	14.9265	15.3818	-0.455331
rs1986649	13	40662380	40673851	11472	*	620941	FOXO1	13	40167748	40168361	620777	.	-500061	5.56112	2.13557	4.01915	3.09561	0.955487	5.23727	6.14751	2.90568	14.8115	15.2459	-0.434489
rs9419958	10	104120100	104124014	942	*	525219	SFR1	10	103893542	103894483	525144	.	-228044	6.23518	6.99357	5.99556	5.37463	7.6755	6.29986	8.39212	2.6377	24.5989	25.0052	-0.406231
rs58415480	6	151602052	151615911	1254	*	364971	RNU6-813P	6	152323989	152325242	365194	.	715634	2.04834	0.686854	3.92596	0	5.53591	0	0.183273	1.33752	6.66116	7.05671	-0.395556
rs9419958	10	104044109	104052486	7366	*	525195	MIR936	10	103895398	103902763	525147	.	-149217	3.39033	4.10699	2.52632	1.97081	5.09959	0.288372	4.42131	2.54932	11.9945	12.3586	-0.364143
rs149934734	11	108656241	108669093	2793	*	565324	DDX10	11	108345283	108348075	565225	.	-315988	4.05888	4.78411	4.45223	3.50517	6.14627	3.82957	3.20593	3.97271	16.8004	17.1545	-0.354092
rs149934734	11	108466693	108470887	4195	*	565257	AP005718.1;C11orf65	11	108121739	108122426	565145	.	-346707	2.24932	2.57547	5.05578	3.4047	7.12955	1.1691	2.79639	2.54368	13.2853	13.6387	-0.353443
rs149934734	11	108466693	108470887	688	*	565257	AP005718.1;C11orf65	11	108121739	108122426	565145	.	-346707	2.24932	2.57547	5.05578	3.4047	7.12955	1.1691	2.79639	2.54368	13.2853	13.6387	-0.353443
rs641760	12	123661167	123672446	5440	*	611392	TCTN2	12	122970730	122976169	611231	ABCB9;OGFOD2;RP11-197N18.2	-693357	0.243467	0	0.460567	6.28069	3.85941	3.37695	0	0.0317613	6.98473	7.26812	-0.283389
rs78378222	17	7613680	7615869	2190	*	716883	AC007421.1;FXR2;SHBG	17	8122997	8127106	716975	HES7	510277	5.44906	4.03487	1.37351	0.927449	0.348479	5.23177	2.16504	4.31951	11.7849	12.0648	-0.279916
rs78378222	17	7684178	7687235	3058	*	716893	RP11-199F11.2;WRAP53	17	7838935	7846255	716919	KDM6B	156889	1.67314	2.71869	2.75798	4.57596	1.51453	5.27345	1.49767	3.71784	11.7258	12.0035	-0.277717
rs78378222	17	7583648	7591905	8258	*	716877	AC113189.5;MPDU1;SOX15	17	7536228	7537501	716868	.	-50912	4.03966	3.98628	4.80904	4.21636	3.80877	4.04155	4.07585	5.39534	17.0513	17.3215	-0.270173
rs78378222	17	7583648	7591905	1274	*	716877	AC113189.5;MPDU1;SOX15	17	7536228	7537501	716868	.	-50912	4.03966	3.98628	4.80904	4.21636	3.80877	4.04155	4.07585	5.39534	17.0513	17.3215	-0.270173
rs641760	12	123231900	123233359	1460	*	611301	C12orf65;MPHOSPH9	12	122882394	122893969	611220	.	-344448	2.9658	1.52099	4.23826	5.31987	3.65855	4.09944	2.68737	3.85737	14.0449	14.3027	-0.25782
rs78378222	17	7992914	8005323	8258	*	716952	GUCY2D	17	7583648	7591905	716877	AC113189.5;MPDU1;SOX15	-411342	1.04443	1.49986	2.40054	2.20763	0.296936	0	1.67814	5.43338	7.15246	7.40846	-0.255999
rs641760	12	123349981	123360734	10754	*	611331	SBNO1	12	123270727	123272341	611310	CDK2AP1	-83823	1.19463	4.87119	1.87482	2.9834	5.88239	3.16322	1.6091	0.499625	10.924	11.1543	-0.230305
rs641760	12	123349981	123360734	1615	*	611331	SBNO1	12	123270727	123272341	611310	CDK2AP1	-83823	1.19463	4.87119	1.87482	2.9834	5.88239	3.16322	1.6091	0.499625	10.924	11.1543	-0.230305
rs78378222	17	7563522	7574519	10998	*	716875	EIF4A1;SENP3;SNORA67	17	7706998	7720984	716898	DNAH2	144971	4.86854	3.54491	2.89287	5.99712	2.96675	9.45967	2.35922	2.72836	17.3034	17.514	-0.210576
rs78378222	17	7563522	7574519	13987	*	716875	EIF4A1;SENP3;SNORA67	17	7706998	7720984	716898	DNAH2	144971	4.86854	3.54491	2.89287	5.99712	2.96675	9.45967	2.35922	2.72836	17.3034	17.514	-0.210576
rs641760	12	123270727	123272341	1615	*	611310	CDK2AP1	12	122773959	122780019	611200	CCDC62	-494545	4.00873	4.39103	4.37155	3.0545	5.77264	0.830629	6.24055	3.17033	15.8258	16.0142	-0.188344
rs641760	12	123374064	123384322	10259	*	611334	SETD8	12	123588010	123591179	611370	.	210402	1.95776	2.00689	3.60349	5.97499	1.18297	0.641448	2.19352	9.68648	13.5431	13.7044	-0.161286
rs72709458	5	849971	851460	13041	*	263563	ZDHHC11	5	1287807	1300847	263623	TERT	443612	5.47289	3.33199	9.73115	3.04289	6.61247	9.07617	0	6.04618	21.5789	21.7348	-0.155904
rs4864806	4	54094501	54099533	1281	*	219606	GSX2	4	53707019	53708299	219484	.	-389358	3.12408	2.92544	2.01263	3.63552	0.92517	5.70326	4.75489	0.466736	11.6977	11.8501	-0.152392
rs1986649	13	40662380	40673851	11472	*	620941	FOXO1	13	40407680	40414620	620856	.	-256965	3.19136	4.38299	6.01182	2.98672	3.84205	5.61783	4.55243	2.71162	16.5729	16.7239	-0.151043
rs641760	12	123231900	123233359	1460	*	611301	C12orf65;MPHOSPH9	12	122847878	122851282	611213	.	-383049	1.3934	5.26759	2.76648	3.01235	3.61031	2.44898	1.28455	5.24385	12.4398	12.5877	-0.147873
rs78378222	17	8032610	8037854	7689	*	716959	snoU13	17	7747013	7754701	716901	.	-284375	5.16739	2.63733	4.9706	4.42825	0.955461	6.2924	6.76732	3.31155	17.2036	17.3267	-0.123147
rs547025	11	267734	295654	27921	*	533818	ATHL1;NLRP6;RP11-326C3.2	11	449844	451022	533841	.	168739	4.67584	3.93233	1.45813	5.59507	5.34081	5.80635	1.02488	3.61189	15.6614	15.7839	-0.122569
rs641760	12	123231900	123233359	1460	*	611301	C12orf65;MPHOSPH9	12	123040508	123043907	611247	.	-190422	5.76246	7.71356	6.02108	4.07505	5.57006	6.49032	7.52882	4.10261	23.5721	23.6918	-0.119661
rs641760	12	123231900	123233359	3400	*	611301	C12orf65;MPHOSPH9	12	123040508	123043907	611247	.	-190422	5.76246	7.71356	6.02108	4.07505	5.57006	6.49032	7.52882	4.10261	23.5721	23.6918	-0.119661
rs2293607	3	169772059	169779974	7916	*	195803	MYNN	3	170166398	170171591	195920	.	392978	2.23871	2.09675	1.77042	5.23173	3.51871	0.568249	2.60274	4.76447	11.3376	11.4542	-0.116557
rs9419958	10	104268078	104269095	404	*	525272	GSTO2;MIR4482-1	10	103894994	103895397	525146	.	-373391	0	5.59382	0.847538	2.14957	4.11212	2.1941	2.39481	0	8.59093	8.70103	-0.110109
rs4864806	4	54120146	54125861	9974	*	219613	snoU13	4	53696026	53705999	219481	LNX1	-421991	5.30183	0	0	0	0	0	5.37468	0	5.30183	5.37468	-0.0728512
rs78378222	17	7698396	7706997	8602	*	716897	EFNB3;WRAP53	17	8122997	8127106	716975	HES7	422355	2.74358	3.53882	2.21234	2.33499	2.2185	2.74782	0.385994	5.52629	10.8297	10.8786	-0.0488642
rs78378222	17	7609210	7613639	4430	*	716881	snoU13	17	8320385	8326783	717010	.	712160	1.20981	4.39151	0	0.644798	0	0.523394	0.266533	5.4773	6.24612	6.26723	-0.0211023
rs16991615	0	0	0	0	0	0	0	0	0	0	0	0	0	0	0	0	0	0	0	0	0	0	0	0
rs181473301	0	0	0	0	0	0	0	0	0	0	0	0	0	0	0	0	0	0	0	0	0	0	0	0
rs9419958	10	103963976	103969619	823	*	525164	SLK	10	103910001	103910823	525153	.	-56385	2.3296	4.1447	5.65714	4.89262	6.20012	1.75327	6.45216	2.61304	17.0241	17.0186	0.00546762
rs78378222	17	7563522	7574519	10998	*	716875	EIF4A1;SENP3;SNORA67	17	7222069	7225914	716825	ACADVL;MIR324	-345029	5.62695	3.82102	1.67272	4.39274	3.56709	5.11986	3.20394	3.58045	15.5134	15.4714	0.0420812
rs9419958	10	104084623	104086048	404	*	525207	COL17A1	10	103894994	103895397	525146	.	-190140	4.91569	3.86161	4.59496	4.79788	6.62908	4.71606	6.57369	0.208784	18.1701	18.1276	0.0425255
rs2235529	1	22636291	22646351	3396	*	4879	C1QA;C1QC	1	22136858	22140253	4778	.	-502765	1.93701	3.31516	1.5569	5.00626	3.89856	4.91026	0	2.95454	11.8153	11.7634	0.0519733
rs9419958	10	104120100	104124014	510	*	525219	SFR1	10	103894484	103894993	525145	.	-227318	8.76985	4.7382	3.83597	7.56194	7.71277	7.20276	7.29335	2.59779	24.906	24.8067	0.0992811
rs1986649	13	39856513	39859387	398	*	620686	AZU1P1;SNORD116	13	40676141	40676538	620943	.	818390	1.25017	3.30653	2.56841	3.50998	3.21448	0	5.0669	2.2509	10.6351	10.5323	0.102797
rs11031731	11	32583546	32588657	1960	*	543391	EIF3M	11	32439281	32441240	543356	.	-145841	2.41078	1.78161	3.97764	6.80557	3.25336	2.19979	3.55339	5.77273	14.9756	14.7793	0.196334
rs11531206	12	46368194	46384154	15961	*	588694	RP11-474P2.2;RP11-96H19.1;SLC38A2	12	46913990	46923002	588839	.	542322	1.13654	3.40056	2.66714	3.19544	2.14197	1.92238	5.13599	0.999915	10.3997	10.2002	0.199436
rs11531206	12	46368194	46384154	15961	*	588694	RP11-474P2.2;RP11-96H19.1;SLC38A2	12	47692641	47705173	589052	.	1322733	0	0	6.58962	0	0	1.56979	2.41749	2.39906	6.58962	6.38633	0.203286
rs641760	12	123148141	123152877	4737	*	611277	PITPNM2	12	123059549	123059958	611251	.	-90755	1.92518	3.24052	3.19996	4.03179	5.56308	1.50008	2.01963	3.09081	12.3975	12.1736	0.223865
rs641760	12	123148141	123152877	410	*	611277	PITPNM2	12	123059549	123059958	611251	.	-90755	1.92518	3.24052	3.19996	4.03179	5.56308	1.50008	2.01963	3.09081	12.3975	12.1736	0.223865
rs78378222	17	7903760	7906777	2523	*	716931	CHD3;SCARNA21	17	7775038	7777560	716908	.	-128969	2.34444	6.2369	3.4196	1.14205	4.35138	4.26849	1.76769	2.51269	13.143	12.9002	0.242738
rs9419958	10	103916618	103934764	18147	*	525158	OBFC1	10	104131727	104135295	525222	.	207820	2.58267	2.46567	3.6813	1.91326	1.71982	0	7.45927	1.2196	10.6429	10.3987	0.244204
rs10929757	2	11531403	11536344	4942	*	68715	GREB1	2	11475753	11483876	68702	.	-54059	4.65828	3.00321	2.44685	5.01191	2.94301	3.7077	5.03659	3.18614	15.1203	14.8734	0.246813
rs112251865	22	39524777	39533696	1088	*	807563	RPS19BP1	22	40171610	40172697	807727	.	642917	2.99487	0	2.50705	2.87004	5.96839	0.299951	0.721561	1.13315	8.37196	8.12306	0.248901
rs78378222	17	8037855	8048177	1534	*	716960	ALOX15B	17	7782419	7783952	716910	.	-259830	5.05154	12.4574	4.89468	2.43945	4.35167	5.23688	11.3724	3.63317	24.8431	24.5941	0.248941
rs78378222	17	7687236	7687807	572	*	716894	TP53;WRAP53	17	7604302	7609209	716880	.	-80766	4.02567	3.61762	3.62197	3.96277	3.25133	4.1213	5.4437	2.14877	15.228	14.9651	0.262925
rs78378222	17	7687236	7687807	4908	*	716894	TP53;WRAP53	17	7604302	7609209	716880	.	-80766	4.02567	3.61762	3.62197	3.96277	3.25133	4.1213	5.4437	2.14877	15.228	14.9651	0.262925
rs641760	12	123597564	123608264	4358	*	611373	DDX55	12	123345623	123349980	611330	.	-255112	1.95037	2.71372	4.08318	2.30232	0.82455	2.82043	1.15861	5.97374	11.0496	10.7773	0.272256
rs78378222	17	7544026	7553964	9939	*	716872	TNFSF12;TNFSF12-TNFSF13	17	7583648	7591905	716877	AC113189.5;MPDU1;SOX15	38782	3.23588	4.20178	2.82973	5.45173	5.88955	0	5.43916	4.1047	15.7191	15.4334	0.285712
rs78378222	17	7544026	7553964	8258	*	716872	TNFSF12;TNFSF12-TNFSF13	17	7583648	7591905	716877	AC113189.5;MPDU1;SOX15	38782	3.23588	4.20178	2.82973	5.45173	5.88955	0	5.43916	4.1047	15.7191	15.4334	0.285712
rs58415480	6	152540998	152555845	14848	*	365270	RP11-133I21.2	6	152672136	152678038	365302	.	126666	1.72335	2.76595	5.7989	4.81597	5.03087	2.68499	4.87024	2.21843	15.1042	14.8045	0.299638
rs1986649	13	40662380	40673851	11472	*	620941	FOXO1	13	40406119	40407679	620855	.	-261216	3.87124	4.03669	7.44256	3.06245	3.39161	2.10402	6.86464	5.72931	18.4129	18.0896	0.32335
rs641760	12	123612097	123618772	3879	*	611376	DDX55;SNORA9	12	123294267	123298145	611317	.	-319228	3.33609	3.53161	5.52286	2.34806	2.59629	4.58345	4.34453	2.88962	14.7386	14.4139	0.324725
rs2293607	3	170049940	170057907	3531	*	195873	GPR160;RNU4-38P	3	169760563	169764093	195800	.	-291595	0	5.81196	0.679964	1.5098	0.466176	4.71541	0.956632	1.52868	8.00173	7.6669	0.334827
rs11031006	11	30230915	30239278	8364	*	542622	FSHB	11	30874865	30877636	542847	.	641154	2.13175	5.22027	0.949336	0	5.07186	0.820792	1.22003	0.846226	8.30136	7.95891	0.342451
rs78378222	17	7992914	8005323	7689	*	716952	GUCY2D	17	7747013	7754701	716901	.	-248261	4.20096	6.1581	3.75041	4.01552	6.2678	4.34603	3.46984	3.69132	18.125	17.775	0.35001
rs58415480	6	152696845	152707493	1381	*	365311	HSPD1P16;MYCT1	6	152555846	152557226	365271	.	-145633	3.51445	1.85006	6.18866	1.29004	2.34692	1.93378	5.42071	2.75026	12.8432	12.4517	0.391562
rs641760	12	123566960	123588009	1460	*	611369	RP11-486O12.2;TMED2	12	123231900	123233359	611301	C12orf65;MPHOSPH9	-344855	3.71952	5.88001	6.03996	8.92935	6.80824	7.41081	6.04551	3.90632	24.5688	24.1709	0.397961
rs1986649	13	40662380	40673851	11472	*	620941	FOXO1	13	40054090	40080302	620742	.	-600919	0.666562	5.28057	2.22656	3.50388	3.62449	4.50988	0.735867	2.39182	11.6776	11.2621	0.415523
rs58415480	6	151811375	151814408	3111	*	365033	RP3-443C4.2	6	152351454	152354564	365206	.	540118	5.47434	2.00057	1.39289	0.354269	3.19216	0.77114	0.491387	4.32131	9.22207	8.77599	0.446077
rs2235529	1	22140254	22151720	11467	*	4779	WNT4	1	22492950	22494235	4847	.	347606	0.607921	5.48053	0.476494	0.503587	0.0410333	4.52704	1.12984	0.921866	7.06853	6.61978	0.448753
rs78378222	17	75261155	75262099	8258	*	736913	GGA3;MRPS7	17	7583648	7591905	716877	AC113189.5;MPDU1;SOX15	-67673850	6.20323	1.8452	3.23013	0	10.8176	0	0	0	11.2786	10.8176	0.460964
rs78378222	17	7613680	7615869	2190	*	716883	AC007421.1;FXR2;SHBG	17	7574520	7583647	716876	AC113189.5;CD68;EIF4A1;MPDU1;SNORA48;SNORA67;SNORD10	-35691	5.02767	0.817392	3.40798	3.25775	4.35949	2.03954	3.01616	2.63365	12.5108	12.0488	0.461959
rs78378222	17	7613680	7615869	9128	*	716883	AC007421.1;FXR2;SHBG	17	7574520	7583647	716876	AC113189.5;CD68;EIF4A1;MPDU1;SNORA48;SNORA67;SNORD10	-35691	5.02767	0.817392	3.40798	3.25775	4.35949	2.03954	3.01616	2.63365	12.5108	12.0488	0.461959
rs547025	11	267734	295654	27921	*	533818	ATHL1;NLRP6;RP11-326C3.2	11	355508	378379	533831	B4GALNT4	85250	3.06848	4.13394	1.67336	5.02032	2.04687	1.90069	4.26236	5.22139	13.8961	13.4313	0.464785
rs9419958	10	103963976	103969619	1493	*	525164	SLK	10	103915125	103916617	525157	.	-50926	2.10095	4.95025	5.98098	5.59641	6.32222	1.2431	2.97009	7.62562	18.6286	18.161	0.467552
rs641760	12	123627171	123638789	1460	*	611384	EIF2B1;GTF2H3	12	123231900	123233359	611301	C12orf65;MPHOSPH9	-400350	2.8573	3.28321	3.3966	4.22725	4.59308	5.06564	1.23901	2.37404	13.7644	13.2718	0.492597
rs78378222	17	7563522	7574519	10998	*	716875	EIF4A1;SENP3;SNORA67	17	8037855	8048177	716960	ALOX15B	473996	5.36313	2.34749	0.598649	0	1.12215	3.20533	0.524706	2.95047	8.30928	7.80266	0.506618
rs1986649	13	40662380	40673851	11472	*	620941	FOXO1	13	40190247	40195076	620786	.	-475454	6.43788	2.77506	6.88662	4.28905	4.29664	7.42826	4.67142	3.47389	20.3886	19.8702	0.518394
rs9419958	10	103963976	103969619	2918	*	525164	SLK	10	103910837	103913754	525155	.	-54502	3.20538	4.63078	4.50188	5.60952	5.52334	1.31741	6.35703	4.22848	17.9476	17.4263	0.521301
rs1986649	13	39856513	39859387	1201	*	620686	AZU1P1;SNORD116	13	40681291	40682491	620946	.	823941	3.59619	2.55101	2.74406	6.21337	4.90245	5.62144	1.72119	2.30278	15.1046	14.5479	0.556762
rs4864806	4	54228431	54237426	9974	*	219638	PDGFRA	4	53696026	53705999	219481	LNX1	-531916	3.38799	4.89336	4.20123	3.35449	3.9057	6.24129	3.46414	1.61839	15.8371	15.2295	0.607563
rs58415480	6	152540998	152555845	14848	*	365270	RP11-133I21.2	6	152997061	153010668	365409	MTRF1L	455443	2.86888	1.95328	4.5823	3.00589	3.45251	0	5.5836	2.72707	12.4104	11.7632	0.647165
rs9419958	10	103916618	103934764	18147	*	525158	OBFC1	10	104182929	104199983	525237	.	265765	4.48436	3.82284	4.5082	1.59063	1.14796	5.9712	5.24116	1.36816	14.406	13.7285	0.677553
rs78378222	17	7583648	7591905	8258	*	716877	AC113189.5;MPDU1;SOX15	17	8059731	8065911	716964	.	475045	5.18782	2.74751	1.9	1.12494	4.61739	0.662702	1.70014	3.29412	10.9603	10.2744	0.685915
rs11531206	12	46368194	46384154	15961	*	588694	RP11-474P2.2;RP11-96H19.1;SLC38A2	12	46516208	46521807	588724	.	142834	3.63149	4.21199	5.28833	1.36155	4.92439	3.13555	2.86779	2.85021	14.4934	13.778	0.715413
rs149934734	11	108222407	108226609	4203	*	565183	ATM;NPAT	11	108491928	108500147	565263	KDELC2	271530	4.79657	4.03389	4.65849	3.02959	2.20743	2.92937	5.67718	4.9767	16.5185	15.7907	0.727857
rs149934734	11	108222407	108226609	8220	*	565183	ATM;NPAT	11	108491928	108500147	565263	KDELC2	271530	4.79657	4.03389	4.65849	3.02959	2.20743	2.92937	5.67718	4.9767	16.5185	15.7907	0.727857
rs78378222	17	7903760	7906777	9096	*	716931	CHD3;SCARNA21	17	7796507	7805602	716912	.	-104214	3.57843	6.28041	2.12391	3.56322	3.62285	3.646	4.49845	3.0319	15.546	14.7992	0.746764
rs9419958	10	103916618	103934764	18147	*	525158	OBFC1	10	104127781	104131726	525221	.	204063	1.48339	2.47945	6.03168	1.92454	0.357908	1.26156	7.50176	2.05057	11.9191	11.1718	0.747268
rs78378222	17	7553965	7562206	8242	*	716873	SENP3;TNFSF13	17	7537502	7543453	716869	.	-17608	4.98388	6.74159	3.11331	3.99436	3.05021	4.8506	3.55128	6.61613	18.8331	18.0682	0.764916
rs78378222	17	7553965	7562206	5952	*	716873	SENP3;TNFSF13	17	7537502	7543453	716869	.	-17608	4.98388	6.74159	3.11331	3.99436	3.05021	4.8506	3.55128	6.61613	18.8331	18.0682	0.764916
rs9419958	10	104084623	104086048	2455	*	525207	COL17A1	10	103891087	103893541	525143	.	-193021	4.56249	1.87268	3.67573	5.21945	3.38133	3.09306	3.27831	4.80459	15.3304	14.5573	0.773067
rs547025	11	743874	756983	6040	*	533865	TALDO1	11	252135	258174	533815	.	-495274	1.17211	3.41244	1.9773	2.59267	2.31009	0.365872	5.48257	0.21476	9.15452	8.3733	0.78122
rs2235529	1	22052099	22053491	1393	*	4753	CDC42	1	23789605	23791509	5157	LYPLA2	1737762	3.97318	2.12875	0	0	0.153688	0	5.16628	0	6.10193	5.31997	0.781965
rs78378222	17	7583648	7591905	8258	*	716877	AC113189.5;MPDU1;SOX15	17	7984574	7992913	716951	.	400967	1.42095	3.22964	2.43518	0.487903	0	1.47492	0.103822	5.20355	7.57367	6.78229	0.791377
rs9419958	10	103916618	103934764	18147	*	525158	OBFC1	10	103913755	103915124	525156	.	-11251	4.32119	4.12981	5.25952	6.27044	4.53022	3.84692	5.12755	5.65429	19.981	19.159	0.821979
rs9419958	10	103916618	103934764	1370	*	525158	OBFC1	10	103913755	103915124	525156	.	-11251	4.32119	4.12981	5.25952	6.27044	4.53022	3.84692	5.12755	5.65429	19.981	19.159	0.821979
rs78378222	17	8037855	8048177	3460	*	716960	ALOX15B	17	7694936	7698395	716896	.	-346350	3.76049	6.61338	2.23414	0.582541	3.85821	2.44912	1.67596	4.37321	13.1906	12.3565	0.834061
rs149934734	11	108466693	108470887	4195	*	565257	AP005718.1;C11orf65	11	108591866	108595526	565299	EXPH5	124906	3.8473	5.82615	2.32988	4.05295	3.25184	3.3606	4.68815	3.91735	16.0563	15.2179	0.838352
rs78378222	17	7706998	7720984	13987	*	716898	DNAH2	17	7782419	7783952	716910	.	69195	2.66963	3.49156	3.06144	5.51468	2.83462	2.96004	3.72462	4.36563	14.7373	13.8849	0.852388
rs78378222	17	7706998	7720984	1534	*	716898	DNAH2	17	7782419	7783952	716910	.	69195	2.66963	3.49156	3.06144	5.51468	2.83462	2.96004	3.72462	4.36563	14.7373	13.8849	0.852388
rs78378222	17	8073857	8100223	13987	*	716967	AC129492.6;ALOX12B;MIR4314	17	7706998	7720984	716898	DNAH2	-373049	2.96563	3.27363	1.77068	2.62117	0.583518	0.0782804	2.94444	6.16379	10.6311	9.77003	0.861077
rs78378222	17	7553965	7562206	8242	*	716873	SENP3;TNFSF13	17	7609210	7613639	716881	snoU13	53339	4.86307	6.80036	8.66976	3.69424	8.8	6.94144	0	7.4041	24.0274	23.1455	0.881902
rs78378222	17	7553965	7562206	4430	*	716873	SENP3;TNFSF13	17	7609210	7613639	716881	snoU13	53339	4.86307	6.80036	8.66976	3.69424	8.8	6.94144	0	7.4041	24.0274	23.1455	0.881902
rs112251865	22	39562440	39571667	1485	*	807571	CACNA1I	22	40298251	40299735	807764	.	731940	2.7026	1.64867	0.163902	4.54916	0	7.16803	0.389473	0.588872	9.06433	8.14638	0.917957
rs1986649	13	40662380	40673851	11472	*	620941	FOXO1	13	39868171	39876795	620690	.	-795632	1.32945	2.01354	0.947128	3.24547	6.10406	0.509288	0	0	7.53559	6.61335	0.922236
rs641760	12	123349981	123360734	10754	*	611331	SBNO1	12	123523188	123540554	611366	MIR3908;RILPL1	176514	8.36438	9.20991	5.3421	8.87072	11.1558	4.28909	5.79793	9.60953	31.7871	30.8524	0.934738
rs641760	12	122970730	122976169	5440	*	611231	ABCB9;OGFOD2;RP11-197N18.2	12	123229316	123231899	611300	.	257158	2.83376	2.4209	4.36436	4.87409	5.28632	2.03442	3.16538	3.04483	14.4931	13.531	0.962155
rs641760	12	122970730	122976169	2584	*	611231	ABCB9;OGFOD2;RP11-197N18.2	12	123229316	123231899	611300	.	257158	2.83376	2.4209	4.36436	4.87409	5.28632	2.03442	3.16538	3.04483	14.4931	13.531	0.962155
rs9419958	10	104230051	104232547	1370	*	525250	WDR96	10	103913755	103915124	525156	.	-316859	0.396681	2.76828	2.41937	3.22591	0.625675	2.11572	0	5.10504	8.81024	7.84644	0.963807
rs1986649	13	40662380	40673851	11472	*	620941	FOXO1	13	39943574	39944694	620708	.	-723981	1.90075	3.49597	6.635	4.78493	2.50017	2.93332	8.73956	1.65019	16.8167	15.8232	0.993415
rs58415480	6	151811375	151814408	2405	*	365033	RP3-443C4.2	6	152218359	152220763	365151	.	406670	3.87082	1.09318	7.79202	6.66545	1.42918	7.06766	5.35796	4.56788	19.4215	18.4227	0.998787
rs1986649	13	40662380	40673851	11472	*	620941	FOXO1	13	40125942	40133771	620761	.	-538259	1.12001	1.67946	5.20829	3.27555	2.81665	2.02005	5.19695	0.216889	11.2833	10.2505	1.03275
rs9419958	10	103916618	103934764	18147	*	525158	OBFC1	10	104004589	104005837	525181	.	79522	1.10129	3.45522	3.93835	3.11323	0.167049	2.28205	6.16521	1.94443	11.6081	10.5587	1.04936
rs11031731	11	32828857	32835478	857	*	543465	PRRG4	11	32295478	32296334	543313	.	-536261	5.34871	0.763655	0	1.29358	1.98522	0	2.78193	1.56263	7.40594	6.32979	1.07616
rs78378222	17	7583648	7591905	8258	*	716877	AC113189.5;MPDU1;SOX15	17	7211588	7222068	716824	ACADVL;DLG4	-370948	3.22134	2.50478	4.12359	3.48742	3.3827	1.35635	2.16738	5.35305	13.3371	12.2595	1.07765
rs9419958	10	103916618	103934764	18147	*	525158	OBFC1	10	104140220	104142267	525226	.	215553	2.07677	4.26495	3.82943	0.80112	0.372206	1.28014	6.04907	2.12409	10.9723	9.82551	1.14676
rs78378222	17	7544026	7553964	9939	*	716872	TNFSF12;TNFSF12-TNFSF13	17	7591906	7597459	716878	.	45688	4.53138	4.37454	3.80936	4.47994	3.47552	4.06123	2.44935	6.05797	17.1952	16.0441	1.15115
rs78378222	17	7544026	7553964	5554	*	716872	TNFSF12;TNFSF12-TNFSF13	17	7591906	7597459	716878	.	45688	4.53138	4.37454	3.80936	4.47994	3.47552	4.06123	2.44935	6.05797	17.1952	16.0441	1.15115
rs11031731	11	32431719	32435985	4267	*	543352	WT1-AS;WT1	11	32781944	32786063	543455	.	350152	0.35102	2.09676	5.50202	1.28214	0.0961936	0.13264	6.58449	1.25741	9.23193	8.07073	1.16121
rs78378222	17	7609210	7613639	4430	*	716881	snoU13	17	7591906	7597459	716878	.	-16742	5.11285	5.8303	5.03576	8.01246	5.44532	5.71336	4.65628	7.01093	23.9914	22.8259	1.16549
rs78378222	17	7609210	7613639	5554	*	716881	snoU13	17	7591906	7597459	716878	.	-16742	5.11285	5.8303	5.03576	8.01246	5.44532	5.71336	4.65628	7.01093	23.9914	22.8259	1.16549
rs78378222	17	8153749	8156682	9128	*	716980	PER1	17	7574520	7583647	716876	AC113189.5;CD68;EIF4A1;MPDU1;SNORA48;SNORA67;SNORD10	-576132	2.58984	4.85339	2.22434	3.95945	1.75152	3.64471	7.05697	0	13.627	12.4532	1.17382
rs10815466	9	684168	689900	5733	*	460873	RP11-130C19.3	9	512602	522762	460818	.	-169352	1.85413	2.05614	4.44208	1.16421	0.659351	0.909138	1.7693	5.00311	9.51656	8.3409	1.17566
rs78378222	17	7903760	7906777	985	*	716931	CHD3;SCARNA21	17	7754702	7755686	716902	.	-150074	1.12085	5.26313	4.3069	2.24362	1.9985	3.55775	1.55189	4.63952	12.9345	11.7477	1.18684
rs78378222	17	8032610	8037854	5554	*	716959	snoU13	17	7591906	7597459	716878	.	-440549	1.2612	5.01809	0.650693	2.21349	0	0.658802	1.99192	5.30384	9.14348	7.95456	1.18892
rs11031006	11	30319462	30328810	9349	*	542652	ARL14EP	11	30879764	30881520	542849	.	556506	4.67929	5.37222	5.06514	1.71236	7.05478	0.623889	4.02048	3.93567	16.829	15.6348	1.19419
rs2553772	11	35281213	35282443	1862	*	544224	RP1-68D18.3	11	35076379	35078240	544152	.	-204518	1.07182	5.03322	1.98745	0.239017	2.40222	1.40431	0	3.30252	8.33151	7.10904	1.22247
rs78378222	17	7211588	7222068	8258	*	716824	ACADVL;DLG4	17	7583648	7591905	716877	AC113189.5;MPDU1;SOX15	370949	3.94203	3.79153	5.51117	4.65837	6.91495	0	3.41322	6.33835	17.9031	16.6665	1.23657
rs78378222	17	7583648	7591905	8258	*	716877	AC113189.5;MPDU1;SOX15	17	7694936	7698395	716896	.	108889	2.01422	6.27776	1.74691	4.33847	4.31338	4.2881	0.54769	3.98468	14.3774	13.1339	1.2435
rs78378222	17	7583648	7591905	3460	*	716877	AC113189.5;MPDU1;SOX15	17	7694936	7698395	716896	.	108889	2.01422	6.27776	1.74691	4.33847	4.31338	4.2881	0.54769	3.98468	14.3774	13.1339	1.2435
rs78378222	17	7544026	7553964	9939	*	716872	TNFSF12;TNFSF12-TNFSF13	17	7536228	7537501	716868	.	-12130	4.84118	5.75167	4.44326	7.22786	5.47188	3.73615	5.46644	6.34481	22.264	21.0193	1.24468
rs78378222	17	7544026	7553964	1274	*	716872	TNFSF12;TNFSF12-TNFSF13	17	7536228	7537501	716868	.	-12130	4.84118	5.75167	4.44326	7.22786	5.47188	3.73615	5.46644	6.34481	22.264	21.0193	1.24468
rs78378222	17	7574520	7583647	9128	*	716876	AC113189.5;CD68;EIF4A1;MPDU1;SNORA48;SNORA67;SNORD10	17	7591906	7597459	716878	.	15599	3.43158	3.9595	2.39147	3.31789	3.60281	1.66201	1.40529	5.17908	13.1004	11.8492	1.25125
rs78378222	17	7574520	7583647	5554	*	716876	AC113189.5;CD68;EIF4A1;MPDU1;SNORA48;SNORA67;SNORD10	17	7591906	7597459	716878	.	15599	3.43158	3.9595	2.39147	3.31789	3.60281	1.66201	1.40529	5.17908	13.1004	11.8492	1.25125
rs78378222	17	8032610	8037854	8602	*	716959	snoU13	17	7698396	7706997	716897	EFNB3;WRAP53	-332535	0.816844	6.02534	2.83946	2.32219	1.71188	2.50685	3.15096	3.36161	12.0038	10.7313	1.27253
rs641760	12	122970730	122976169	5440	*	611231	ABCB9;OGFOD2;RP11-197N18.2	12	123227066	123229315	611299	.	254741	5.71585	2.4064	5.56856	5.18622	6.80645	2.9662	5.30517	2.52009	18.877	17.5979	1.27912
rs641760	12	122970730	122976169	2250	*	611231	ABCB9;OGFOD2;RP11-197N18.2	12	123227066	123229315	611299	.	254741	5.71585	2.4064	5.56856	5.18622	6.80645	2.9662	5.30517	2.52009	18.877	17.5979	1.27912
rs547025	11	205378	211718	6341	*	533799	BET1L;RIC8A	11	339859	340617	533828	.	131690	2.05197	6.13445	1.53434	1.34015	2.70058	2.93853	2.12468	2.00403	11.0609	9.76782	1.2931
rs11031731	11	32786939	32794768	1232	*	543459	CCDC73	11	32296335	32297566	543314	.	-493903	4.16001	2.32757	3.83712	6.18833	3.83913	3.18407	5.97125	2.20724	16.513	15.2017	1.31134
rs641760	12	123270727	123272341	1615	*	611310	CDK2AP1	12	122893970	122898780	611221	VPS37B	-375159	7.53799	3.70175	1.94738	3.53966	4.09046	5.73715	3.72451	1.85199	16.7268	15.4041	1.32268
rs641760	12	123243815	123248694	4880	*	611305	C12orf65;MPHOSPH9	12	123588010	123591179	611370	.	343340	4.04696	7.81015	2.62065	1.105	3.05375	0.558895	7.84571	2.78163	15.5828	14.24	1.34276
rs641760	12	123597564	123608264	810	*	611373	DDX55	12	123293403	123294212	611315	.	-309106	5.15455	3.61397	4.85445	4.17977	2.04718	4.92475	1.89542	7.58839	17.8027	16.4557	1.34701
rs641760	12	123374064	123384322	10259	*	611334	SETD8	12	123612097	123618772	611376	DDX55;SNORA9	236242	2.64753	2.41838	4.81584	1.76946	0.642514	0.336003	2.84731	6.44173	11.6512	10.2676	1.38367
rs72709458	5	1287807	1300847	13041	*	263623	TERT	5	960864	964254	263583	.	-331768	2.78361	2.34409	1.60475	1.91863	0.771415	0.780474	0.006034	5.69171	8.65108	7.24963	1.40145
rs2293607	3	169767117	169772058	4942	*	195802	ACTRT3;RP11-816J6.3	3	169137504	169137851	195584	.	-631910	5.50139	0.957991	3.07319	2.2144	4.78264	0	4.93261	0.612636	11.747	10.3279	1.41908
rs641760	12	123374064	123384322	10259	*	611334	SETD8	12	123523188	123540554	611366	MIR3908;RILPL1	152678	3.72294	3.47114	3.49931	4.42872	3.20938	2.32578	2.59508	5.57151	15.1221	13.7017	1.42035
rs78378222	17	7698396	7706997	8602	*	716897	EFNB3;WRAP53	17	8037855	8048177	716960	ALOX15B	340320	4.65372	4.44514	3.57027	7.97962	5.39618	2.01111	3.63532	8.10441	20.6487	19.147	1.50172
rs78378222	17	7544026	7553964	9939	*	716872	TNFSF12;TNFSF12-TNFSF13	17	7836797	7838934	716918	.	288871	1.85159	4.65142	1.16603	0.374306	0.476803	5.09468	0.416542	0.536571	8.04334	6.5246	1.51875
rs641760	12	122970730	122976169	5440	*	611231	ABCB9;OGFOD2;RP11-197N18.2	12	123236504	123238629	611303	.	264117	6.06692	3.15524	3.59081	5.95501	4.7277	1.9632	8.58285	1.9656	18.768	17.2394	1.52863
rs641760	12	122970730	122976169	2126	*	611231	ABCB9;OGFOD2;RP11-197N18.2	12	123236504	123238629	611303	.	264117	6.06692	3.15524	3.59081	5.95501	4.7277	1.9632	8.58285	1.9656	18.768	17.2394	1.52863
rs78378222	17	7574520	7583647	9128	*	716876	AC113189.5;CD68;EIF4A1;MPDU1;SNORA48;SNORA67;SNORD10	17	8153749	8156682	716980	PER1	576132	2.61127	5.85648	2.88612	3.96382	1.4215	4.31728	7.9294	0.118974	15.3177	13.7872	1.53054
rs1986649	13	40782627	40797843	15217	*	620975	SLC25A15	13	41179245	41180822	621112	snoU13	389799	9.02789	0.903864	2.96973	2.18094	0.978262	5.31495	7.25311	0	15.0824	13.5463	1.53612
rs78378222	17	7553965	7562206	8242	*	716873	SENP3;TNFSF13	17	7222069	7225914	716825	ACADVL;MIR324	-334094	1.74923	2.66595	1.99971	3.77333	6.06726	1.13987	0	1.42299	10.1882	8.63012	1.5581
rs78378222	17	7903760	7906777	4796	*	716931	CHD3;SCARNA21	17	7755687	7760482	716903	.	-147184	1.09867	6.04591	1.05062	3.48679	1.5308	4.09266	2.01855	2.41869	11.682	10.0607	1.62128
rs58415480	6	152540998	152555845	14848	*	365270	RP11-133I21.2	6	152696845	152707493	365311	HSPD1P16;MYCT1	153748	5.98927	4.34326	5.85266	4.00342	3.42355	1.00937	8.29116	5.84032	20.1886	18.5644	1.62421
rs641760	12	122976314	122989452	13139	*	611233	ABCB9;ARL6IP4;OGFOD2	12	123588010	123591179	611370	.	606712	1.82291	4.73092	6.26548	2.90938	1.83444	4.75986	2.00999	5.42235	15.7287	14.0266	1.70207
rs9419958	10	104218566	104219753	1777	*	525245	MIR609	10	103907800	103909576	525150	.	-310471	1.08503	3.03764	1.07188	1.85889	5.00142	0	0.312764	0	7.05345	5.31418	1.73926
rs11031006	11	30230915	30239278	8364	*	542622	FSHB	11	30910448	30911029	542854	.	675642	2.88175	0.638267	5.96671	0.7347	1.34797	3.47555	2.75803	0.876875	10.2214	8.45844	1.76299
rs11531206	12	46368194	46384154	15961	*	588694	RP11-474P2.2;RP11-96H19.1;SLC38A2	12	46682139	46682652	588769	.	306222	3.23218	7.43295	3.52389	4.80196	2.94468	5.09932	4.19549	4.98756	18.991	17.2271	1.76392
rs78378222	17	7553965	7562206	8242	*	716873	SENP3;TNFSF13	17	7893859	7899527	716929	.	338608	0.644533	5.74174	0	0	1.00377	3.61563	0	0	6.38627	4.6194	1.76687
rs78378222	17	7544026	7553964	9939	*	716872	TNFSF12;TNFSF12-TNFSF13	17	7609210	7613639	716881	snoU13	62430	3.0923	3.86754	3.12484	4.38721	3.1303	3.32133	0	6.25195	14.4719	12.7036	1.76831
rs78378222	17	7544026	7553964	4430	*	716872	TNFSF12;TNFSF12-TNFSF13	17	7609210	7613639	716881	snoU13	62430	3.0923	3.86754	3.12484	4.38721	3.1303	3.32133	0	6.25195	14.4719	12.7036	1.76831
rs149934734	11	108222407	108226609	4203	*	565183	ATM;NPAT	11	108653603	108655999	565322	.	430293	1.15356	2.99504	3.47075	1.55187	0.460042	1.37923	5.51677	0.0380411	9.17121	7.39408	1.77713
rs78378222	17	7687236	7687807	572	*	716894	TP53;WRAP53	17	7838935	7846255	716919	KDM6B	155074	3.89326	2.17484	4.13904	3.29621	5.26504	1.39347	1.9401	3.1274	13.5033	11.726	1.77733
rs641760	12	123597564	123608264	5710	*	611373	DDX55	12	123319839	123325548	611323	.	-280220	2.43447	2.93538	5.12015	5.24694	1.90369	2.98643	4.61016	4.45418	15.7369	13.9545	1.78247
rs78378222	17	7544026	7553964	9939	*	716872	TNFSF12;TNFSF12-TNFSF13	17	7537502	7543453	716869	.	-8517	5.54823	6.67838	3.94801	7.64638	5.39049	3.77784	4.87278	7.99161	23.821	22.0327	1.78829
rs78378222	17	7544026	7553964	5952	*	716872	TNFSF12;TNFSF12-TNFSF13	17	7537502	7543453	716869	.	-8517	5.54823	6.67838	3.94801	7.64638	5.39049	3.77784	4.87278	7.99161	23.821	22.0327	1.78829
rs547025	11	388132	428368	6040	*	533837	ANO9;PKP3;SIGIRR	11	252135	258174	533815	.	-153095	2.14633	7.4052	2.08846	6.04839	2.26167	5.96842	3.08335	4.58354	17.6884	15.897	1.7914
rs10929757	2	11531403	11536344	4942	*	68715	GREB1	2	11168499	11177647	68623	.	-360800	5.554	1.56768	2.99396	0.753445	3.73264	3.00008	0	2.3225	10.8691	9.05522	1.81385
rs78378222	17	7574520	7583647	9128	*	716876	AC113189.5;CD68;EIF4A1;MPDU1;SNORA48;SNORA67;SNORD10	17	8032610	8037854	716959	snoU13	456149	2.73814	5.06111	2.13595	1.18097	1.33769	0.905105	3.44641	3.60923	11.1162	9.29843	1.81774
rs58415480	6	151493155	151496617	3109	*	364932	CCDC170	6	152241273	152244381	365163	.	747941	0	1.64815	2.79484	4.90374	1.8001	5.70961	0	0	9.34673	7.50971	1.83702
rs78378222	17	7687236	7687807	572	*	716894	TP53;WRAP53	17	8032610	8037854	716959	snoU13	347711	0.744942	2.41758	5.39916	2.31939	0.60038	2.83578	4.98183	0.626023	10.8811	9.04402	1.83705
rs58415480	6	151656608	151657930	965	*	364987	ESR1	6	152248776	152249740	365165	.	591989	2.61694	2.18194	4.2092	2.36276	0	1.18666	5.94805	2.38581	11.3708	9.52051	1.85032
rs1986649	13	40662380	40673851	11472	*	620941	FOXO1	13	39974217	39975361	620719	.	-693326	5.13205	1.17041	4.14462	3.8141	2.50838	1.39777	6.8304	1.67102	14.2612	12.4076	1.85362
rs78378222	17	7222069	7225914	4430	*	716825	ACADVL;MIR324	17	7609210	7613639	716881	snoU13	387433	3.06631	5.18855	3.15808	1.43862	2.19146	3.74757	0	5.03792	12.8516	10.977	1.87461
rs11531206	12	46368194	46384154	15961	*	588694	RP11-474P2.2;RP11-96H19.1;SLC38A2	12	46160249	46162870	588620	.	-214614	3.5246	3.1468	4.08119	5.03553	3.75979	3.29864	4.52888	2.3197	15.7881	13.907	1.88112
rs78378222	17	8032610	8037854	2502	*	716959	snoU13	17	7767805	7770306	716906	.	-266176	2.16734	5.06968	3.454	7.04583	1.94281	3.09456	4.51514	6.29439	17.7368	15.8469	1.88995
rs11031731	11	33155874	33161739	12706	*	543564	CSTF3-AS1;CSTF3	11	32335894	32348599	543331	.	-816560	3.48341	0	2.4195	1.69658	0.468285	0.134829	5.09473	0	7.59948	5.69785	1.90163
rs641760	12	123270727	123272341	1615	*	611310	CDK2AP1	12	123231900	123233359	611301	C12orf65;MPHOSPH9	-38904	4.42046	6.29691	3.38352	7.5221	5.40465	4.68011	3.13919	6.49178	21.623	19.7157	1.90727
rs641760	12	123270727	123272341	1460	*	611310	CDK2AP1	12	123231900	123233359	611301	C12orf65;MPHOSPH9	-38904	4.42046	6.29691	3.38352	7.5221	5.40465	4.68011	3.13919	6.49178	21.623	19.7157	1.90727
rs2235529	1	22052099	22053491	1393	*	4753	CDC42	1	21578453	21611090	4657	AL359815.1;RP11-63N8.3	-458023	5.0985	6.33709	3.86289	1.15947	1.72659	2.95387	0.928385	8.93673	16.458	14.5456	1.91238
rs9419958	10	104084623	104086048	510	*	525207	COL17A1	10	103894484	103894993	525145	.	-190597	6.20635	5.26044	3.34971	7.86882	8.68761	1.54084	7.03041	3.48334	22.6853	20.7422	1.94312
rs78378222	17	8037855	8048177	4796	*	716960	ALOX15B	17	7755687	7760482	716903	.	-284931	2.36471	5.80931	1.92684	3.75556	1.00154	3.81559	1.52836	5.55982	13.8564	11.9053	1.95112
rs78378222	17	7698396	7706997	8602	*	716897	EFNB3;WRAP53	17	7818534	7836796	716917	.	124969	6.73698	2.65431	4.30168	2.72081	4.14295	4.68544	3.08843	2.52227	16.4138	14.4391	1.97469
rs641760	12	123374064	123384322	10259	*	611334	SETD8	12	123458205	123465860	611354	.	82840	5.51822	2.3651	5.33038	4.77955	6.47122	4.63059	1.55681	3.35926	17.9933	16.0179	1.97538
rs2293607	3	169767117	169772058	4942	*	195802	ACTRT3;RP11-816J6.3	3	169959428	169967467	195851	RP11-379K17.4;SEC62	193860	2.31774	4.36737	4.24577	5.08096	3.93355	3.96061	2.69371	3.44759	16.0118	14.0355	1.97637
rs78378222	17	7553965	7562206	8242	*	716873	SENP3;TNFSF13	17	7684178	7687235	716893	RP11-199F11.2;WRAP53	127621	3.17624	7.087	5.16514	7.74466	8.43413	6.33813	3.85209	2.56975	23.173	21.1941	1.97894
rs78378222	17	7553965	7562206	3058	*	716873	SENP3;TNFSF13	17	7684178	7687235	716893	RP11-199F11.2;WRAP53	127621	3.17624	7.087	5.16514	7.74466	8.43413	6.33813	3.85209	2.56975	23.173	21.1941	1.97894
rs11031006	11	30319462	30328810	9349	*	542652	ARL14EP	11	30924412	30925447	542860	.	600794	4.29996	5.90662	2.47109	0.157375	4.85131	0.608834	4.08811	1.2998	12.835	10.8481	1.98699
rs78378222	17	7698396	7706997	8602	*	716897	EFNB3;WRAP53	17	7609210	7613639	716881	snoU13	-91272	5.23089	3.46367	5.66937	2.30756	5.03986	3.76045	0	5.87917	16.6715	14.6795	1.99203
rs78378222	17	7698396	7706997	4430	*	716897	EFNB3;WRAP53	17	7609210	7613639	716881	snoU13	-91272	5.23089	3.46367	5.66937	2.30756	5.03986	3.76045	0	5.87917	16.6715	14.6795	1.99203
rs1986649	13	40662380	40673851	11472	*	620941	FOXO1	13	39696561	39700841	620626	.	-969414	3.92815	0.344536	5.36952	12.0147	4.73367	4.24406	6.73566	3.94536	21.6569	19.6588	1.99814
rs11031731	11	32583546	32588657	936	*	543391	EIF3M	11	32399480	32400415	543341	.	-186154	4.17427	5.86044	3.81914	2.22602	3.40525	4.17418	3.94638	2.55246	16.0799	14.0783	2.0016
rs9419958	10	104268078	104269095	7366	*	525272	GSTO2;MIR4482-1	10	103895398	103902763	525147	.	-369506	3.50764	5.34046	3.06757	4.01238	4.15508	3.33405	5.01056	1.42157	15.928	13.9213	2.00679
rs11031006	11	30319462	30328810	9349	*	542652	ARL14EP	11	30808858	30815709	542828	.	488148	1.70515	0.852968	5.76619	3.22161	3.51485	1.51232	0.816515	3.67017	11.5459	9.51385	2.03207
rs78378222	17	7563522	7574519	10998	*	716875	EIF4A1;SENP3;SNORA67	17	7918624	7933310	716935	CNTROB;KCNAB3;RP11-1099M24.7;TRAPPC1	356947	4.45702	3.18279	1.10091	1.19341	2.69754	5.19655	0	0	9.93413	7.89409	2.04005
rs1986649	13	39650522	39659017	2014	*	620604	AL512505.1;COG6	13	40701896	40703909	620954	.	1048133	3.85398	1.43808	7.01781	3.90492	4.78516	3.11544	5.63807	0.626348	16.2148	14.165	2.04976
rs78378222	17	8153749	8156682	572	*	716980	PER1	17	7687236	7687807	716894	TP53;WRAP53	-467694	2.25047	3.59265	1.47959	5.25343	3.81468	3.7445	1.93036	1.02096	12.5761	10.5105	2.06563
rs2553772	11	35133382	35139920	2146	*	544173	CD44;RP4-607I7.1	11	35068453	35070598	544149	.	-67125	2.75112	5.57547	2.79432	3.3568	4.2293	3.29105	3.80784	1.07343	14.4777	12.4016	2.07608
rs149934734	11	108656241	108669093	7765	*	565324	DDX10	11	108337443	108345207	565223	.	-321342	3.0087	5.11152	3.37164	3.13828	2.96406	1.3477	4.23375	3.98621	14.6301	12.5317	2.09842
rs78378222	17	7544026	7553964	9939	*	716872	TNFSF12;TNFSF12-TNFSF13	17	8048193	8057151	716962	.	503677	5.54308	0.0621321	2.45271	1.28954	2.96934	2.51699	0	1.75673	9.34747	7.24305	2.10441
rs11031731	11	32431719	32435985	4267	*	543352	WT1-AS;WT1	11	32307415	32310941	543320	.	-124674	3.82166	1.70372	5.24837	3.6903	3.77983	2.33999	5.12032	1.1182	14.464	12.3583	2.10569
rs11031731	11	32431719	32435985	3527	*	543352	WT1-AS;WT1	11	32307415	32310941	543320	.	-124674	3.82166	1.70372	5.24837	3.6903	3.77983	2.33999	5.12032	1.1182	14.464	12.3583	2.10569
rs78378222	17	7553965	7562206	8242	*	716873	SENP3;TNFSF13	17	7698396	7706997	716897	EFNB3;WRAP53	144611	2.72285	6.82034	5.94988	0.824373	3.84347	3.88625	3.64818	2.82415	16.3175	14.2021	2.11539
rs78378222	17	7553965	7562206	8602	*	716873	SENP3;TNFSF13	17	7698396	7706997	716897	EFNB3;WRAP53	144611	2.72285	6.82034	5.94988	0.824373	3.84347	3.88625	3.64818	2.82415	16.3175	14.2021	2.11539
rs2553772	11	35281213	35282443	1815	*	544224	RP1-68D18.3	11	35060696	35062510	544146	.	-220225	5.51043	0	0.8054	0.712087	4.19652	0	0.692437	0	7.02792	4.88896	2.13896
rs641760	12	123349981	123360734	10754	*	611331	SBNO1	12	122730803	122735171	611187	HCAR1	-622370	3.60068	7.8131	0.544107	2.13213	2.17867	4.57665	0.117576	5.06395	14.09	11.9368	2.15318
rs641760	12	122976314	122989452	13139	*	611233	ABCB9;ARL6IP4;OGFOD2	12	123226062	123227065	611298	.	243681	4.08941	3.50446	3.50446	3.32528	5.15391	2.59211	2.63106	1.88252	14.4236	12.2596	2.16403
rs641760	12	122976314	122989452	1004	*	611233	ABCB9;ARL6IP4;OGFOD2	12	123226062	123227065	611298	.	243681	4.08941	3.50446	3.50446	3.32528	5.15391	2.59211	2.63106	1.88252	14.4236	12.2596	2.16403
rs78378222	17	7992914	8005323	13987	*	716952	GUCY2D	17	7706998	7720984	716898	DNAH2	-285127	5.00434	5.34767	1.98478	4.10029	2.45664	2.98443	3.57729	5.25399	16.4371	14.2723	2.16472
rs641760	12	123702154	123712836	1460	*	611398	ATP6V0A2;RP11-338K17.8	12	123231900	123233359	611301	C12orf65;MPHOSPH9	-474865	1.10808	3.02618	3.00823	7.10333	4.7258	3.79429	0	3.55161	14.2458	12.0717	2.17412
rs58415480	6	152540998	152555845	14848	*	365270	RP11-133I21.2	6	152687223	152687698	365306	.	139039	0.807312	0.774429	5.3079	1.77516	1.86194	0	3.49804	1.11767	8.6648	6.47765	2.18715
rs11531206	12	46368194	46384154	15961	*	588694	RP11-474P2.2;RP11-96H19.1;SLC38A2	12	46838490	46843359	588814	.	464751	1.05512	5.1674	2.03183	0.494121	1.21044	1.00363	3.76623	0.558905	8.74847	6.5392	2.20927
rs9419958	10	103916618	103934764	18147	*	525158	OBFC1	10	104110492	104112326	525215	.	185718	7.50074	0.958809	5.58286	5.49145	3.13439	2.96801	4.68688	6.52269	19.5339	17.312	2.22188
rs9419958	10	104120100	104124014	296	*	525219	SFR1	10	103909577	103909872	525151	.	-212332	4.80198	2.40888	5.18405	2.63365	3.91878	1.9997	5.17889	1.69876	15.0286	12.7961	2.23242
rs78378222	17	7609210	7613639	4430	*	716881	snoU13	17	7228363	7229972	716827	.	-382257	4.4652	5.33264	4.94956	0.732226	2.85424	2.23417	0.458611	7.69083	15.4796	13.2379	2.24178
rs2235529	1	22052099	22053491	1393	*	4753	CDC42	1	21662598	21670898	4670	RAP1GAP	-386047	4.59939	0.945189	0.820308	8.83018	1.75039	4.81972	2.58192	3.75125	15.1951	12.9033	2.2918
rs78378222	17	7642672	7658235	15564	*	716887	ATP1B2	17	7677365	7677926	716891	.	27192	3.16914	5.10871	3.46919	3.71557	3.5501	4.07632	2.83938	2.70196	15.4626	13.1678	2.29486
rs78378222	17	7642672	7658235	562	*	716887	ATP1B2	17	7677365	7677926	716891	.	27192	3.16914	5.10871	3.46919	3.71557	3.5501	4.07632	2.83938	2.70196	15.4626	13.1678	2.29486
rs1986649	13	40662380	40673851	11472	*	620941	FOXO1	13	40195440	40200201	620788	.	-470295	5.96577	3.35109	3.43387	2.43095	5.47066	0.138982	3.61523	3.65471	15.1817	12.8796	2.30211
rs1986649	13	40662380	40673851	11472	*	620941	FOXO1	13	39937392	39938496	620706	.	-730171	0.679466	0	2.53468	5.62826	1.76099	1.28567	2.7028	0.776477	8.84241	6.52593	2.31647
rs58415480	6	151656608	151657930	808	*	364987	ESR1	6	152272487	152273294	365173	.	615622	3.73343	2.10862	3.0076	7.08543	3.82659	0	7.46302	2.31334	15.9351	13.603	2.33213
rs641760	12	123374064	123384322	10259	*	611334	SETD8	12	123231900	123233359	611301	C12orf65;MPHOSPH9	-146563	6.1408	4.46111	4.83588	4.94815	3.55403	2.25856	4.55532	7.67361	20.3859	18.0415	2.34442
rs641760	12	123374064	123384322	1460	*	611334	SETD8	12	123231900	123233359	611301	C12orf65;MPHOSPH9	-146563	6.1408	4.46111	4.83588	4.94815	3.55403	2.25856	4.55532	7.67361	20.3859	18.0415	2.34442
rs78378222	17	7698396	7706997	8602	*	716897	EFNB3;WRAP53	17	7811664	7818533	716916	.	112402	4.68783	5.32329	1.9799	2.82732	2.75545	5.07425	2.82233	1.81196	14.8183	12.464	2.35435
rs78378222	17	7706998	7720984	13987	*	716898	DNAH2	17	8326784	8328393	717011	.	613598	0.0925502	5.63134	0.448412	0	1.9739	0.496915	0	1.34639	6.1723	3.81721	2.35509
rs149934734	11	108005905	108014218	8220	*	565107	CUL5	11	108491928	108500147	565263	KDELC2	485976	3.71679	1.9308	2.39006	5.66904	1.69063	4.32222	1.38434	3.94502	13.7067	11.3422	2.36448
rs11031006	11	30230915	30239278	8364	*	542622	FSHB	11	29442953	29446399	542348	.	-790420	2.04354	1.59542	2.7772	4.29553	0	6.83053	0.629439	0.878315	10.7117	8.33829	2.37341
rs78378222	17	7706998	7720984	13987	*	716898	DNAH2	17	8133287	8134228	716977	.	419767	0.241546	7.17835	1.14361	0.542795	1.76007	2.96008	0.774286	1.22125	9.10631	6.71569	2.39061
rs4864806	4	54063429	54066609	5329	*	219597	CHIC2	4	53708300	53713628	219485	.	-354055	6.72388	1.78348	2.56108	2.64434	2.5842	2.99051	3.47009	2.2688	13.7128	11.3136	2.39919
rs641760	12	123597564	123608264	8873	*	611373	DDX55	12	123310966	123319838	611322	.	-287512	1.27239	1.44595	3.26011	5.68068	0.898034	1.48032	2.33736	4.54	11.6591	9.25572	2.40342
rs11031731	11	32431719	32435985	4267	*	543352	WT1-AS;WT1	11	32378417	32389645	543338	.	-49821	3.39755	3.38654	5.01016	3.30541	2.96407	4.71205	2.61206	2.40267	15.0997	12.6908	2.40882
rs11031731	11	32431719	32435985	11229	*	543352	WT1-AS;WT1	11	32378417	32389645	543338	.	-49821	3.39755	3.38654	5.01016	3.30541	2.96407	4.71205	2.61206	2.40267	15.0997	12.6908	2.40882
rs1986649	13	39650522	39659017	3941	*	620604	AL512505.1;COG6	13	40761343	40765283	620969	.	1108544	1.22536	2.40289	3.78617	4.82267	5.9699	0.205752	2.97672	0.669916	12.2371	9.82228	2.41481
rs9419958	10	103963976	103969619	404	*	525164	SLK	10	103894994	103895397	525146	.	-71602	2.94457	5.19067	4.91192	5.58842	7.83497	1.59605	4.46601	2.31834	18.6356	16.2154	2.42022
rs78378222	17	7609210	7613639	4430	*	716881	snoU13	17	7583648	7591905	716877	AC113189.5;MPDU1;SOX15	-23648	2.82233	4.03379	3.05492	5.09646	4.81857	0	3.71564	4.04634	15.0075	12.5806	2.42695
rs78378222	17	7609210	7613639	8258	*	716881	snoU13	17	7583648	7591905	716877	AC113189.5;MPDU1;SOX15	-23648	2.82233	4.03379	3.05492	5.09646	4.81857	0	3.71564	4.04634	15.0075	12.5806	2.42695
rs2553772	11	35133382	35139920	1815	*	544173	CD44;RP4-607I7.1	11	35060696	35062510	544146	.	-75048	2.60518	1.83555	1.43905	6.02552	4.39737	2.90832	0.217909	1.95237	11.9053	9.47597	2.42933
rs78378222	17	7609210	7613639	4430	*	716881	snoU13	17	8100224	8104671	716968	.	491023	2.23256	5.35345	4.58493	2.43135	1.46747	8.78584	1.14583	0.76017	14.6023	12.1593	2.44299
rs11031731	11	32431719	32435985	4267	*	543352	WT1-AS;WT1	11	32330963	32333381	543329	.	-101680	3.40188	2.68474	5.48598	4.30029	3.49884	2.79582	4.0742	3.06045	15.8729	13.4293	2.44357
rs11031731	11	32431719	32435985	2419	*	543352	WT1-AS;WT1	11	32330963	32333381	543329	.	-101680	3.40188	2.68474	5.48598	4.30029	3.49884	2.79582	4.0742	3.06045	15.8729	13.4293	2.44357
rs641760	12	123349981	123360734	10754	*	611331	SBNO1	12	123626274	123627170	611383	.	271365	0	0	5.34617	0	0	1.41029	0	1.46739	5.34617	2.87768	2.46849
rs78378222	17	7583648	7591905	8258	*	716877	AC113189.5;MPDU1;SOX15	17	7910007	7918393	716933	.	326424	1.22867	5.50519	2.08311	0.952757	1.62576	4.50726	0.159947	1.00765	9.76973	7.30061	2.46912
rs641760	12	123566960	123588009	12269	*	611369	RP11-486O12.2;TMED2	12	123360735	123373003	611332	.	-210615	5.01535	1.88018	3.63821	0.315196	5.39287	0.849537	0.643336	1.43164	10.8489	8.31739	2.53156
rs78378222	17	7574520	7583647	9128	*	716876	AC113189.5;CD68;EIF4A1;MPDU1;SNORA48;SNORA67;SNORD10	17	7211588	7222068	716824	ACADVL;DLG4	-362255	1.87956	6.2632	1.22363	6.90093	1.21236	4.51158	4.76078	3.23992	16.2673	13.7246	2.54269
rs9419958	10	104084623	104086048	2943	*	525207	COL17A1	10	103882269	103885211	525141	.	-201595	5.94712	4.46067	4.46714	4.68294	2.27638	4.01956	6.27435	4.43385	19.5579	17.0041	2.55372
rs11531206	12	46368194	46384154	15961	*	588694	RP11-474P2.2;RP11-96H19.1;SLC38A2	12	46701689	46704407	588774	.	326874	2.62603	3.31127	3.2787	5.15012	3.71591	3.3507	1.24224	3.49051	14.3661	11.7994	2.56676
rs78378222	17	7553965	7562206	8242	*	716873	SENP3;TNFSF13	17	7706998	7720984	716898	DNAH2	155906	1.31291	6.71087	3.79764	1.70838	0.349556	4.83918	3.52557	2.24273	13.5298	10.957	2.57277
rs78378222	17	7553965	7562206	13987	*	716873	SENP3;TNFSF13	17	7706998	7720984	716898	DNAH2	155906	1.31291	6.71087	3.79764	1.70838	0.349556	4.83918	3.52557	2.24273	13.5298	10.957	2.57277
rs641760	12	123148141	123152877	4737	*	611277	PITPNM2	12	122864405	122870128	611215	.	-283242	0.443982	3.1473	2.93015	3.09324	0.69926	0.0669081	0.310149	5.95091	9.61467	7.02723	2.58744
rs78378222	17	7574520	7583647	9128	*	716876	AC113189.5;CD68;EIF4A1;MPDU1;SNORA48;SNORA67;SNORD10	17	7939998	7940553	716940	.	361192	0.218881	5.76473	0.201829	0	2.53967	0.587551	0.450547	0	6.18544	3.57777	2.60767
rs78378222	17	7544026	7553964	9939	*	716872	TNFSF12;TNFSF12-TNFSF13	17	7225915	7228362	716826	.	-321856	0.682327	0.876768	3.9789	5.71691	0.480196	3.18662	3.41882	1.5611	11.2549	8.64673	2.60817
rs641760	12	123566960	123588009	8873	*	611369	RP11-486O12.2;TMED2	12	123310966	123319838	611322	.	-262082	1.56149	0.825593	2.38206	6.36657	2.2211	2.55452	2.08523	1.66528	11.1357	8.52613	2.60959
rs2235529	1	22140254	22151720	11467	*	4779	WNT4	1	22408877	22417700	4830	.	267302	4.9617	3.67557	4.12931	6.26311	3.68417	2.58005	7.5304	2.61757	19.0297	16.4122	2.6175
rs11031006	11	30319462	30328810	9349	*	542652	ARL14EP	11	30910448	30911029	542854	.	586603	2.66117	8.16417	4.12038	1.76716	4.06559	0	6.839	3.17179	16.7129	14.0764	2.6365
rs1986649	13	40782627	40797843	15217	*	620975	SLC25A15	13	38826243	38827577	620331	FREM2-AS1	-1963325	0	0	0	5.12754	2.44974	0	0	0	5.12754	2.44974	2.6778
rs78378222	17	7574520	7583647	9128	*	716876	AC113189.5;CD68;EIF4A1;MPDU1;SNORA48;SNORA67;SNORD10	17	7222069	7225914	716825	ACADVL;MIR324	-355092	1.07215	5.53366	2.69165	2.36945	1.19991	5.45538	0.149731	2.17133	11.6669	8.97635	2.69056
rs1986649	13	40662380	40673851	11472	*	620941	FOXO1	13	40341941	40349309	620837	.	-322490	7.03146	4.78202	0.591637	0.996417	2.33006	3.66234	3.0567	1.65934	13.4015	10.7084	2.69309
rs2293607	3	169959428	169967467	4942	*	195851	RP11-379K17.4;SEC62	3	169767117	169772058	195802	ACTRT3;RP11-816J6.3	-193860	1.89754	3.53343	5.13019	4.49886	4.06517	2.87062	2.75809	2.67221	15.06	12.3661	2.69394
rs78378222	17	7574520	7583647	9128	*	716876	AC113189.5;CD68;EIF4A1;MPDU1;SNORA48;SNORA67;SNORD10	17	7609210	7613639	716881	snoU13	32341	4.70837	4.51753	5.97883	4.20502	3.96413	5.82701	0	6.91762	19.4098	16.7088	2.701
rs78378222	17	7574520	7583647	4430	*	716876	AC113189.5;CD68;EIF4A1;MPDU1;SNORA48;SNORA67;SNORD10	17	7609210	7613639	716881	snoU13	32341	4.70837	4.51753	5.97883	4.20502	3.96413	5.82701	0	6.91762	19.4098	16.7088	2.701
rs11031731	11	32583546	32588657	1420	*	543391	EIF3M	11	32328753	32330172	543326	.	-256639	4.40285	5.63935	5.63329	2.30639	5.38408	2.87622	3.19446	3.81652	17.9819	15.2713	2.7106
rs641760	12	123270727	123272341	1615	*	611310	CDK2AP1	12	123597564	123608264	611373	DDX55	331380	10.074	7.86169	13.9244	15.5503	14.6284	3.18728	11.6275	15.2518	47.4104	44.695	2.71537
rs11531206	12	46368194	46384154	15961	*	588694	RP11-474P2.2;RP11-96H19.1;SLC38A2	12	46895569	46896547	588833	.	519884	2.18861	3.332	5.33644	4.86871	0.57683	2.74969	5.7857	3.89119	15.7258	13.0034	2.72235
rs11031731	11	32431719	32435985	4267	*	543352	WT1-AS;WT1	11	32779680	32781943	543454	.	346960	0.737751	2.63953	2.70669	5.81794	1.96124	2.9922	2.98591	1.239	11.9019	9.17834	2.72357
rs11031006	11	30319462	30328810	9349	*	542652	ARL14EP	11	30891665	30895133	542852	.	569263	4.13825	0.341663	7.80416	0.074839	2.54955	0	4.93927	2.14431	12.3589	9.63313	2.72578
rs10815466	9	454380	464347	4544	*	460802	DOCK8;RP11-165F24.3	9	788311	792854	460903	.	331219	3.13444	1.34962	4.03986	3.11913	0	6.05171	2.85205	0	11.6431	8.90376	2.7393
rs2235529	1	22052099	22053491	1393	*	4753	CDC42	1	21501261	21523439	4644	ALPL	-540445	5.24894	0	2.51915	0	1.66966	0.988439	0.894831	1.44669	7.76808	4.99962	2.76846
rs547025	11	189404	205377	15974	*	533798	AC069287.1;ODF3;RP11-304M2.5;SCGB1C1	11	449844	451022	533841	.	253043	4.84978	1.47771	4.57841	2.35572	2.24681	6.00692	0.233068	1.97365	13.2616	10.4604	2.80119
rs149934734	11	108491928	108500147	8220	*	565263	KDELC2	11	108636917	108637485	565317	.	141164	1.32702	5.16483	1.71171	2.75107	1.0384	1.65858	3.30193	2.1364	10.9546	8.13532	2.81932
rs58415480	6	151388877	151392779	1070	*	364905	ZBTB2	6	152316082	152317151	365188	.	925789	2.0929	5.04116	0	0.0931189	1.81753	0	0	2.57427	7.22717	4.3918	2.83537
rs78378222	17	7583648	7591905	8258	*	716877	AC113189.5;MPDU1;SOX15	17	7796507	7805602	716912	.	213278	1.62358	5.07029	0.712463	1.07517	0.782568	2.79841	0	2.06399	8.4815	5.64497	2.83653
rs78378222	17	7583648	7591905	9096	*	716877	AC113189.5;MPDU1;SOX15	17	7796507	7805602	716912	.	213278	1.62358	5.07029	0.712463	1.07517	0.782568	2.79841	0	2.06399	8.4815	5.64497	2.83653
rs1986649	13	40662380	40673851	11472	*	620941	FOXO1	13	40269159	40272358	620811	.	-397357	1.31654	6.30036	4.04477	4.88309	3.32299	1.74685	6.62019	2.00455	16.5448	13.6946	2.85018
rs78378222	17	7992914	8005323	2502	*	716952	GUCY2D	17	7767805	7770306	716906	.	-230063	6.32935	5.23419	3.03209	7.50408	0.803563	5.05442	5.12425	8.24434	22.0997	19.2266	2.87313
rs58415480	6	151602052	151615911	1081	*	364971	RNU6-813P	6	152267860	152268940	365170	.	659419	0.273222	0	7.01674	2.6095	1.78315	0	3.86023	1.38222	9.89946	7.0256	2.87387
rs641760	12	122526921	122529463	6467	*	611142	KNTC1;RSRC2	12	123384323	123390789	611335	.	859364	3.31192	1.04131	2.37573	2.65959	5.49666	0	1.01382	0	9.38854	6.51049	2.87805
rs11031006	11	30319462	30328810	9349	*	542652	ARL14EP	11	29456430	29457120	542353	.	-867361	1.61046	0	5.29555	0	0	1.57777	0	2.4377	6.90601	4.01547	2.89053
rs11031006	11	30230915	30239278	8364	*	542622	FSHB	11	30947735	30952487	542868	.	715015	5.08905	0.680942	1.80122	0.0697347	0.703258	2.58804	1.373	0.0685879	7.64095	4.73289	2.90806
rs2293607	3	169772059	169779974	7916	*	195803	MYNN	3	170171592	170172832	195921	.	396196	2.2214	6.01393	4.38454	4.3964	1.24416	1.94429	7.43246	3.48534	17.0163	14.1062	2.91003
rs1986649	13	40662380	40673851	11472	*	620941	FOXO1	13	39795806	39800828	620668	.	-869798	4.40611	3.8901	3.56028	3.3701	5.40087	2.26255	4.65114	0	15.2266	12.3146	2.91205
rs149934734	11	108222407	108226609	4203	*	565183	ATM;NPAT	11	108470888	108481964	565258	.	251918	2.86823	0.671772	5.01612	1.93507	1.13718	1.55313	1.56164	3.32475	10.4912	7.57669	2.9145
rs149934734	11	108222407	108226609	11077	*	565183	ATM;NPAT	11	108470888	108481964	565258	.	251918	2.86823	0.671772	5.01612	1.93507	1.13718	1.55313	1.56164	3.32475	10.4912	7.57669	2.9145
rs78378222	17	7583648	7591905	8258	*	716877	AC113189.5;MPDU1;SOX15	17	7836797	7838934	716918	.	250089	3.71073	5.12744	3.68752	6.53256	4.15051	4.55668	1.81296	5.60619	19.0582	16.1263	2.93191
rs547025	11	267734	295654	27921	*	533818	ATHL1;NLRP6;RP11-326C3.2	11	378380	387540	533832	.	101266	5.33693	5.06787	2.5741	1.40092	3.51338	0.352555	4.27062	3.30519	14.3798	11.4417	2.93807
rs9419958	10	104120100	104124014	3552	*	525219	SFR1	10	103904248	103907799	525149	.	-216033	5.42798	1.83732	5.79284	4.10472	2.36111	4.99639	3.42211	3.43221	17.1629	14.2118	2.95105
[truncated: 1,232 more rows]

## Sheet: Fig 2b Pvalues
Risc locis lead SNPs	H3k27Ac peak scores P value	Hi-C contact scores P value	Leimyoma tss H3k27Ac peak scores mean	Myometrium tss H3k27Ac peak scores_mean	Leimyoma Hi-C contact scores mean	Myometrium Hi-C contact scores mean
[truncated: 24 more rows]

[truncated: 6 more sheets: Fig 4 C, Fig 4 D, Fig 5 b, Fig 5 C, Fig 6b, Fig 6c]
